# Supplementary material for: Saturation mapping of MUTYH variant effects using DNA repair reporters
Source: bioRxiv. 2025 Mar 6:2025.03.01.640912. Preprint. [Version 1] doi: 10.1101/2025.03.01.640912 (PMC11908140; doi:10.1101/2025.03.01.640912)
Supplement: Supplement 2 [file media-2.xlsx]

## Sheet: Column definitions
Supplementary table ###. Measured function scores, annotations, clincal interpretations, and population frequencies for all MUTYH SNVs (transcript NM_001048174.2)
pos	hg38 position (genomic)
ref	reference base
alt	alternate base
HGVSc	cDNA change vs MANE select transcript (NM_001048174.2)
HGVSp	protein change vs MANE select protein (NP_001041639.1)
HGVSc (NM_001128425.2)	cDNA change vs MANE plus clinical transcript (NM_001128425.2)
HGVSp (NP_001121897.1)	protein change vs MANE plus clinical protein (NP001121897.1)
aascore	measured function score
lfsr	measured local false sign rate score
lof_call	protein-level lof call from measured scores
SpliceAI	SpliceAI deltamax score
AF_gno	overall allele frequency (gnomAD)
ALL_AF_rgc	overall allele frequency (Regeneron)
ambry_cls	variant classification (Ambry genetics)
CLNSIG_resolvecon	ClinVar variant classification, resolving VUS/non-VUS conflicts w/ ≥2 non-VUS submissions
cv_stringent	Included in stringently filtered ClinVar validation set?
cv_lenient	Included in leniently filtered ClinVar validation set?
CLNSIG_orig	ClinVar variant classification
CLNDN	ClinVar disease name
CLNREVSTAT	ClinVar review status
CLNSIGCONF	ClinVar conflicting clinical significance
*_gno	gnomAD allele frequency, count, number, homozygote count, from individual ethnicity groups
*_rgc	regeneron allele frequency, count, number, homozygote count, from individual ethnicity groups (inferred)

## Sheet: v5k3_allsnvs_with_splice_pop_cl
pos	ref	alt	HGVSc	HGVSp	HGVSc (NM_001128425.2)	HGVSp (NP_001121897.1)	aascore	lfsr	protein lof	spliceAI	AF_gno	ALL_AF_rgc	ambry_cls	CLNSIG_resolvecon	cv_stringent	cv_lenient	CLNSIG_orig	CLNDN	CLNREVSTAT	CLNSIGCONF	aascore_prefilt	lfsr_prefilt	cpm_sum_pc_base	filtered_lowabund	AC_gno	AN_gno	nhomalt_gno	grpmax_gno	AC_grpmax_gno	AN_grpmax_gno	AF_grpmax_gno	nhomalt_grpmax_gno	ALL_AC_rgc	ALL_AN_rgc	grpmax_rgc	AC_grpmax_rgc	AN_grpmax_rgc	AF_grpmax_rgc	AC_non_ukb_gno	AN_non_ukb_gno	AF_non_ukb_gno	nhomalt_non_ukb_gno	AC_afr_gno	AF_afr_gno	AN_afr_gno	nhomalt_afr_gno	AC_amr_gno	AF_amr_gno	AN_amr_gno
45334505	T	A	c.1A>T	p.Met1?	c.43A>T	p.Met15Leu				0.000222266					x	x
45334505	T	C	c.1A>G	p.Met1?	c.43A>G	p.Met15Val				0.000482142			VLP		x	x
45334505	T	G	c.1A>C	p.Met1?	c.43A>C	p.Met15Leu				0.000199957					x	x
45334504	A	C	c.2T>G	p.Met1?	c.44T>G	p.Met15Arg				0.079742			VUS		x	x
45334504	A	G	c.2T>C	p.Met1?	c.44T>C	p.Met15Thr				0.000314936			Mutation		x	x
45334504	A	T	c.2T>A	p.Met1?	c.44T>A	p.Met15Lys				0.00503092					x	x
45334503	C	A	c.3G>T	p.Met1?	c.45G>T	p.Met15Ile				0.0195105			VUS		x	x
45334503	C	G	c.3G>C	p.Met1?	c.45G>C	p.Met15Ile				0.012178					x	x
45334503	C	T	c.3G>A	p.Met1?	c.45G>A	p.Met15Ile				0.00161865					x	x
45334502	T	A	c.4A>T	p.Arg2Trp	c.46A>T	p.Arg16Trp	-0.00848703	0.411991	NEU	0.000213245	6.84082e-07	6.08291e-07		VUS	x	x	Uncertain_significance	Familial_adenomatous_polyposis_2	criteria_provided,_single_submitter		-0.00848703	0.411991	830.775	FALSE	1	1461814	0	nfe	1	1111956	8.99316e-07	0	1	1643950	BI	1	1044710	9.57202e-07	0	628704	0	0	0	0	33480	0	0	0	44724
45334502	T	C	c.4A>G	p.Arg2Gly	c.46A>G	p.Arg16Gly	0.121737	0.0510831	NEU	0.000179942		6.08291e-07			x	x					0.121737	0.0510831	3437.71	FALSE									1	1643950	EUR	1	1261230	7.92877e-07
45334502	T	G	c.4A>C	p.Arg2Arg	c.46A>C	p.Arg16Arg				0.000378498				LB	x	B/LB	Likely_benign	Hereditary_cancer-predisposing_syndrome	criteria_provided,_single_submitter		-0.0656877	0.313149	194.811	TRUE
45334501	C	A	c.5G>T	p.Arg2Met	c.47G>T	p.Arg16Met	-0.168719	0.0386535	NEU	0.000327293					x	x					-0.168719	0.0386535	1030.39	FALSE
45334501	C	G	c.5G>C	p.Arg2Thr	c.47G>C	p.Arg16Thr	0.0193132	0.477628	NEU	0.000541689					x	x					0.0193132	0.477628	951.373	FALSE
45334501	C	T	c.5G>A	p.Arg2Lys	c.47G>A	p.Arg16Lys	0.12454	0.080409	NEU	0.00145608		6.08292e-07		VUS	x	x	Uncertain_significance	Familial_adenomatous_polyposis_2	criteria_provided,_single_submitter		0.12454	0.080409	1063.14	FALSE									1	1643948	AFR	1	98814.3	1.012e-05
45334500	C	A	c.6G>T	p.Arg2Ser	c.48G>T	p.Arg16Ser	0.0490196	0.314672	NEU	0.00481552					x	x					0.0490196	0.314672	2533.16	FALSE
45334500	C	G	c.6G>C	p.Arg2Ser	c.48G>C	p.Arg16Ser	0.0490196	0.314672	NEU	0.000502169					x	x					0.0490196	0.314672	2533.16	FALSE
45334500	C	T	c.6G>A	p.Arg2Arg	c.48G>A	p.Arg16Arg				0.000472605		6.08292e-07		LB	x	B/LB	Likely_benign	Hereditary_cancer-predisposing_syndrome	criteria_provided,_single_submitter		-0.0656877	0.313149	194.811	TRUE									1	1643948	W_AFR	1	86607.4	1.15464e-05
45334499	T	A	c.7A>T	p.Lys3*	c.49A>T	p.Lys17*	-0.874978	2.06248e-18	LOF	0.00676286		6.08292e-07			x	x					-0.874978	2.06248e-18	4202.69	FALSE									1	1643948
45334499	T	C	c.7A>G	p.Lys3Glu	c.49A>G	p.Lys17Glu	-0.17448	0.0172065	NEU	0.000902534			VUS	VUS	x	x	Uncertain_significance	Hereditary_cancer-predisposing_syndrome	criteria_provided,_single_submitter		-0.17448	0.0172065	1558.4	FALSE
45334499	T	G	c.7A>C	p.Lys3Gln	c.49A>C	p.Lys17Gln	0.106756	0.128794	NEU	0.00126934					x	x					0.106756	0.128794	708.086	FALSE
45334498	T	A	c.8A>T	p.Lys3Met	c.50A>T	p.Lys17Met	-0.238232	0.0214109	INT	0.000144332					x	x					-0.238232	0.0214109	442.051	FALSE
45334498	T	C	c.8A>G	p.Lys3Arg	c.50A>G	p.Lys17Arg	-0.0184058	0.32487	NEU	0.00149184					x	x					-0.0184058	0.32487	2637.79	FALSE
45334498	T	G	c.8A>C	p.Lys3Thr	c.50A>C	p.Lys17Thr	0.1442	0.0461423	NEU	0.000521574					x	x					0.1442	0.0461423	959.82	FALSE
45334497	C	A	c.9G>T	p.Lys3Asn	c.51G>T	p.Lys17Asn	0.00917951	0.47821	NEU	0.000185717					x	x					0.00917951	0.47821	1205.75	FALSE
45334497	C	G	c.9G>C	p.Lys3Asn	c.51G>C	p.Lys17Asn	0.00917951	0.47821	NEU	0.000154249					x	x					0.00917951	0.47821	1205.75	FALSE
45334497	C	T	c.9G>A	p.Lys3Lys	c.51G>A	p.Lys17Lys				0.000138286		1.21658e-06		LB	x	B/LB	Likely_benign	Hereditary_cancer-predisposing_syndrome	criteria_provided,_single_submitter		-0.06774	0.302429	69.6989	TRUE									2	1643958	W_AFR	1.76173	86609	2.03412e-05
45334496	G	A	c.10C>T	p.Pro4Ser	c.52C>T	p.Pro18Ser	0.0423436	0.313313	NEU	0.000312626					x	x					0.0423436	0.313313	4999.93	FALSE
45334496	G	C	c.10C>G	p.Pro4Ala	c.52C>G	p.Pro18Ala	0.0841256	0.157817	NEU	0.000618935					x	x					0.0841256	0.157817	2300.79	FALSE
45334496	G	T	c.10C>A	p.Pro4Thr	c.52C>A	p.Pro18Thr	0.0588364	0.212453	NEU	0.000197519					x	x					0.0588364	0.212453	5155.47	FALSE
45334495	G	A	c.11C>T	p.Pro4Leu	c.53C>T	p.Pro18Leu	0.117375	0.0264391	NEU	0.000119802	0.00042686	0.000162413	Poly	Con(B/VUS)	x	B/LB	Conflicting_classifications_of_pathogenicity	Hereditary_cancer-predisposing_syndrome|Carcinoma_of_colon|Familial_adenomatous_polyposis_2|not_specified|not_provided	criteria_provided,_conflicting_classifications	Uncertain_significance(3)|Benign(10)|Likely_benign(2)	0.117375	0.0264391	5383.9	FALSE	624	1461838	7	eas	438	39700	0.0110327	7	267	1643954	SE_ASIA	55.2719	7439.88	0.00742913	501	628728	0.000796847	7	0	0	33480	0	0	0	44722
45334495	G	C	c.11C>G	p.Pro4Arg	c.53C>G	p.Pro18Arg	0.0786645	0.131855	NEU	0.000333636					x	x					0.0786645	0.131855	5629.78	FALSE
45334495	G	T	c.11C>A	p.Pro4Gln	c.53C>A	p.Pro18Gln	0.0210636	0.467099	NEU	9.71764e-05					x	x					0.0210636	0.467099	957.55	FALSE
45334494	T	A	c.12A>T	p.Pro4Pro	c.54A>T	p.Pro18Pro	0.024781	0.424384	NEU	0.000116086					x	x					0.024781	0.424384	20921.9	FALSE
45334494	T	C	c.12A>G	p.Pro4Pro	c.54A>G	p.Pro18Pro	0.024781	0.424384	NEU	7.37689e-05				LB	x	B/LB	Likely_benign	Familial_adenomatous_polyposis_2	criteria_provided,_single_submitter		0.024781	0.424384	20921.9	FALSE
45334494	T	G	c.12A>C	p.Pro4Pro	c.54A>C	p.Pro18Pro	0.024781	0.424384	NEU	0.000302315					x	x					0.024781	0.424384	20921.9	FALSE
45334493	G	A	c.13C>T	p.Arg5*	c.55C>T	p.Arg19*	-0.943088	6.13737e-23	LOF	0.00146776	1.16293e-05	7.29946e-06		P	P/LP	P/LP	Pathogenic/Likely_pathogenic	Hereditary_cancer-predisposing_syndrome|Familial_adenomatous_polyposis_2|Pilomatrixoma|Neoplasm_of_stomach|not_provided|Gastric_cancer|Carcinoma_of_colon	criteria_provided,_multiple_submitters,_no_conflicts		-0.943088	6.13737e-23	6231.21	FALSE	17	1461820	0	eas	9	39698	0.000226712	0	12	1643958	SE_ASIA	1.94096	7439.88	0.000260886	12	628710	1.90867e-05	0	0	0	33480	0	1	2.23604e-05	44722
45334493	G	C	c.13C>G	p.Arg5Gly	c.55C>G	p.Arg19Gly	0.105489	0.0792237	NEU	0.000717998	2.73631e-06	3.04144e-06	VUS	VUS	x	x	Uncertain_significance	Hereditary_cancer-predisposing_syndrome|Familial_adenomatous_polyposis_2	criteria_provided,_multiple_submitters,_no_conflicts		0.105489	0.0792237	3281.96	FALSE	4	1461822	0	nfe	4	1111966	3.59723e-06	0	5	1643958	GBR	4.89108	815116	6.00048e-06	0	628712	0	0	0	0	33480	0	0	0	44722
45334493	G	T	c.13C>A	p.Arg5Arg	c.55C>A	p.Arg19Arg	0.0170009	0.487048	NEU	0.000309587					x	x					0.0170009	0.487048	822.058	FALSE
45334492	C	A	c.14G>T	p.Arg5Leu	c.56G>T	p.Arg19Leu	-0.0130582	0.324829	NEU	0.00130707				VUS	x	x	Uncertain_significance	Familial_adenomatous_polyposis_2	criteria_provided,_single_submitter		-0.0130582	0.324829	7444.16	FALSE
45334492	C	G	c.14G>C	p.Arg5Pro	c.56G>C	p.Arg19Pro	0.154277	0.0195173	NEU	0.000221252				VUS	x	x	Uncertain_significance	Familial_adenomatous_polyposis_2	criteria_provided,_single_submitter		0.154277	0.0195173	2480.94	FALSE
45334492	C	T	c.14G>A	p.Arg5Gln	c.56G>A	p.Arg19Gln	0.0990011	0.0822535	NEU	0.000131428	1.98382e-05	1.33823e-05	VUS	CON	x	x	Conflicting_classifications_of_pathogenicity	not_specified|Familial_adenomatous_polyposis_2|Hereditary_cancer-predisposing_syndrome|not_provided	criteria_provided,_conflicting_classifications	Uncertain_significance(11)|Likely_benign(1)	0.0990011	0.0822535	3822.31	FALSE	29	1461826	0	mid	1	5768	0.00017337	0	22	1643958	ITA	5.63383	17675.7	0.000318733	21	628716	3.34014e-05	0	0	0	33480	0	1	2.23594e-05	44724
45334491	T	A	c.15A>T	p.Arg5Arg	c.57A>T	p.Arg19Arg	0.0170009	0.487048	NEU	0.000265392					x	x					0.0170009	0.487048	822.058	FALSE
45334491	T	C	c.15A>G	p.Arg5Arg	c.57A>G	p.Arg19Arg	0.0170009	0.487048	NEU	0.00095588					x	x					0.0170009	0.487048	822.058	FALSE
45334491	T	G	c.15A>C	p.Arg5Arg	c.57A>C	p.Arg19Arg	0.0170009	0.487048	NEU	0.00033462					x	x					0.0170009	0.487048	822.058	FALSE
45334490	C	A	c.16G>T	p.Ala6Ser	c.58G>T	p.Ala20Ser	-0.116693	0.0380342	NEU	0.000112057				VUS	x	x	Uncertain_significance	Familial_adenomatous_polyposis_2	criteria_provided,_single_submitter		-0.116693	0.0380342	3986.55	FALSE
45334490	C	G	c.16G>C	p.Ala6Pro	c.58G>C	p.Ala20Pro	-0.0227488	0.321103	NEU	0.000124594					x	x					-0.0227488	0.321103	1431.97	FALSE
45334490	C	T	c.16G>A	p.Ala6Thr	c.58G>A	p.Ala20Thr	0.0378602	0.344293	NEU	0.00012139					x	x					0.0378602	0.344293	4928.35	FALSE
45334489	G	A	c.17C>T	p.Ala6Val	c.59C>T	p.Ala20Val	0.040489	0.339325	NEU	0.000277936					x	x					0.040489	0.339325	3927.88	FALSE
45334489	G	C	c.17C>G	p.Ala6Gly	c.59C>G	p.Ala20Gly	0.0165156	0.486806	NEU	0.000415862					x	x					0.0165156	0.486806	2595.78	FALSE
45334489	G	T	c.17C>A	p.Ala6Glu	c.59C>A	p.Ala20Glu	0.137376	0.0326946	NEU	0.000151475	6.15662e-06	3.64973e-06	VUS	VUS	x	x	Uncertain_significance	Hereditary_cancer-predisposing_syndrome	criteria_provided,_multiple_submitters,_no_conflicts		0.137376	0.0326946	1316.23	FALSE	9	1461840	0	sas	9	86258	0.000104338	0	6	1643956	IND	2.2914	18146	0.000126276	4	628730	6.36203e-06	0	0	0	33480	0	0	0	44724
45334488	T	A	c.18A>T	p.Ala6Ala	c.60A>T	p.Ala20Ala				0.000141323					x	x					0.000225565	0.465384	119.671	TRUE
45334488	T	C	c.18A>G	p.Ala6Ala	c.60A>G	p.Ala20Ala				0.000277996					x	x					0.000225565	0.465384	119.671	TRUE
45334488	T	G	c.18A>C	p.Ala6Ala	c.60A>C	p.Ala20Ala				0.000191579		6.08321e-07		LB	x	B/LB	Likely_benign	Familial_adenomatous_polyposis_2	criteria_provided,_single_submitter		0.000225565	0.465384	119.671	TRUE									1	1643870
45334487	C	A	c.19G>T	p.Ala7Ser	c.61G>T	p.Ala21Ser	0.136339	0.0389488	NEU	7.53403e-05					x	x					0.136339	0.0389488	1687.53	FALSE
45334487	C	G	c.19G>C	p.Ala7Pro	c.61G>C	p.Ala21Pro	0.0268625	0.445766	NEU	0.000595927	1.36815e-06	1.21658e-06		VUS	x	x	Uncertain_significance	Familial_adenomatous_polyposis_2	criteria_provided,_single_submitter		0.0268625	0.445766	1009.64	FALSE	2	1461830	0	nfe	2	1111966	1.79862e-06	0	2	1643956	GBR	1.63256	815115	2.00286e-06	0	628720	0	0	0	0	33478	0	0	0	44724
45334487	C	T	c.19G>A	p.Ala7Thr	c.61G>A	p.Ala21Thr	0.106575	0.154399	NEU	5.65613e-05					x	x					0.106575	0.154399	862.885	FALSE
45334486	G	A	c.20C>T	p.Ala7Val	c.62C>T	p.Ala21Val	0.0993877	0.0942074	NEU	0.000193179	2.73632e-06	3.04145e-06	VUS	VUS	x	x	Uncertain_significance	Hereditary_cancer-predisposing_syndrome|Gastric_cancer|Familial_adenomatous_polyposis_2	criteria_provided,_multiple_submitters,_no_conflicts		0.0993877	0.0942074	2663.3	FALSE	4	1461818	0	nfe	4	1111966	3.59723e-06	0	5	1643952	IRE	1.39982	229598	6.09681e-06	0	628708	0	0	0	0	33478	0	0	0	44722
45334486	G	C	c.20C>G	p.Ala7Gly	c.62C>G	p.Ala21Gly	0.0411628	0.341457	NEU	0.00164831					x	x					0.0411628	0.341457	2666.94	FALSE
45334486	G	T	c.20C>A	p.Ala7Asp	c.62C>A	p.Ala21Asp	0.154668	0.0341606	NEU	9.59541e-05					x	x					0.154668	0.0341606	1225.37	FALSE
45334485	G	A	c.21C>T	p.Ala7Ala	c.63C>T	p.Ala21Ala				0.000218391	1.43656e-05	2.9202e-05		LB	B/LB	B/LB	Likely_benign	not_provided|MUTYH-related_disorder|Familial_adenomatous_polyposis_2|Hereditary_cancer-predisposing_syndrome	criteria_provided,_multiple_submitters,_no_conflicts		0.0609418	0.376092	244.713	TRUE	21	1461828	0	mid	1	5768	0.00017337	0	48	1643724	SPA	13.1132	52448.8	0.000250018	17	628720	2.70391e-05	0	0	0	33480	0	4	8.94414e-05	44722
45334485	G	C	c.21C>G	p.Ala7Ala	c.63C>G	p.Ala21Ala				0.000235677					x	x					0.0609418	0.376092	244.713	TRUE
45334485	G	T	c.21C>A	p.Ala7Ala	c.63C>A	p.Ala21Ala				0.000828326				LB	B/LB	B/LB	Likely_benign	Familial_adenomatous_polyposis_2|Hereditary_cancer-predisposing_syndrome	criteria_provided,_multiple_submitters,_no_conflicts		0.0609418	0.376092	244.713	TRUE
45334484	C	A	c.22G>T	p.Val8Leu	c.64G>T	p.Val22Leu	0.0933101	0.0859305	NEU	0.000409424	6.84075e-07	1.21659e-06	VUS	VUS	x	x	Uncertain_significance	Familial_adenomatous_polyposis_2|Hereditary_cancer-predisposing_syndrome	criteria_provided,_multiple_submitters,_no_conflicts		0.0933101	0.0859305	4592.34	FALSE	1	1461828	0	nfe	1	1111970	8.99305e-07	0	2	1643944	GBR	1.66696	815116	2.04506e-06	1	628718	1.59054e-06	0	0	0	33478	0	0	0	44724
45334484	C	G	c.22G>C	p.Val8Leu	c.64G>C	p.Val22Leu	0.0933101	0.0859305	NEU	0.00062418		6.08293e-07			x	x					0.0933101	0.0859305	4592.34	FALSE									1	1643944
45334484	C	T	c.22G>A	p.Val8Met	c.64G>A	p.Val22Met	0.0657156	0.322172	NEU	0.000207543	0.0652998	0.0588998	Poly	B	B/LB	B/LB	Benign	Carcinoma_of_colon|Breast_carcinoma|Familial_adenomatous_polyposis_2|Hereditary_cancer-predisposing_syndrome|not_specified|not_provided	criteria_provided,_multiple_submitters,_no_conflicts		0.0657156	0.322172	646.188	FALSE	95456	1461812	3499	nfe	82545	1111954	0.0742342	3110	96828	1643944	IRE	17872.7	229598	0.0778436	35596	628704	0.0566181	1262	330	0.00985722	33478	3	864	0.0193185	44724
45334483	A	C	c.23T>G	p.Val8Gly	c.65T>G	p.Val22Gly	0.207	0.000134668	NEU	0.00165462					x	x					0.207	0.000134668	4007.34	FALSE
45334483	A	G	c.23T>C	p.Val8Ala	c.65T>C	p.Val22Ala	0.153017	0.0356518	NEU	0.000202394					x	x					0.153017	0.0356518	1581.54	FALSE
45334483	A	T	c.23T>A	p.Val8Glu	c.65T>A	p.Val22Glu	0.101916	0.107411	NEU	0.0005849					x	x					0.101916	0.107411	1392.53	FALSE
45334482	C	A	c.24G>T	p.Val8Val	c.66G>T	p.Val22Val	-0.00819591	0.348613	NEU	0.000341126					x	x					-0.00819591	0.348613	19882.5	FALSE
45334482	C	G	c.24G>C	p.Val8Val	c.66G>C	p.Val22Val	-0.00819591	0.348613	NEU	0.000829592	7.52466e-06	7.90774e-06		LB	B/LB	B/LB	Likely_benign	Familial_adenomatous_polyposis_2|Hereditary_cancer-predisposing_syndrome	criteria_provided,_multiple_submitters,_no_conflicts		-0.00819591	0.348613	19882.5	FALSE	11	1461860	0	nfe	9	1111992	8.09358e-06	0	13	1643958	IRE	5.65711	229598	2.46392e-05	2	628750	3.18091e-06	0	0	0	33480	0	0	0	44722
45334482	C	T	c.24G>A	p.Val8Val	c.66G>A	p.Val22Val	-0.00819591	0.348613	NEU	0.000609875				LB	B/LB	B/LB	Likely_benign	Familial_adenomatous_polyposis_2|Hereditary_cancer-predisposing_syndrome	criteria_provided,_multiple_submitters,_no_conflicts		-0.00819591	0.348613	19882.5	FALSE
45334481	C	A	c.25G>T	p.Gly9*	c.67G>T	p.Gly23*	-1.11796	7.00494e-22	LOF	0.000811398					x	x					-1.11796	7.00494e-22	3112.16	FALSE
45334481	C	G	c.25G>C	p.Gly9Arg	c.67G>C	p.Gly23Arg	0.106937	0.04344	NEU	0.00038538					x	x					0.106937	0.04344	4426.41	FALSE
45334481	C	T	c.25G>A	p.Gly9Arg	c.67G>A	p.Gly23Arg	0.106937	0.04344	NEU	0.000578369					x	x					0.106937	0.04344	4426.41	FALSE
45334480	C	A	c.26G>T	p.Gly9Val	c.68G>T	p.Gly23Val	-0.0049703	0.400505	NEU	0.663578					x	x					-0.0049703	0.400505	1682.04	FALSE
45334480	C	G	c.26G>C	p.Gly9Ala	c.68G>C	p.Gly23Ala	0.110814	0.0430386	NEU	0.000285013					x	x					0.110814	0.0430386	3164.91	FALSE
45334480	C	T	c.26G>A	p.Gly9Glu	c.68G>A	p.Gly23Glu	0.111719	0.108614	NEU	0.000134903			VUS	VUS	x	x	Uncertain_significance	Hereditary_cancer-predisposing_syndrome	criteria_provided,_single_submitter		0.111719	0.108614	934.336	FALSE
45334479	T	A	c.27A>T	p.Gly9Gly	c.69A>T	p.Gly23Gly				0.00211269					x	x					0.0125515	0.495177	252.527	TRUE
45334479	T	C	c.27A>G	p.Gly9Gly	c.69A>G	p.Gly23Gly				0.00029695				LB	x	B/LB	Likely_benign	Hereditary_cancer-predisposing_syndrome	criteria_provided,_single_submitter		0.0125515	0.495177	252.527	TRUE
45334479	T	G	c.27A>C	p.Gly9Gly	c.69A>C	p.Gly23Gly				0.000478685				LB	x	B/LB	Likely_benign	Hereditary_cancer-predisposing_syndrome	criteria_provided,_single_submitter		0.0125515	0.495177	252.527	TRUE
45334478	T	A	c.28A>T	p.Ser10Cys	c.70A>T	p.Ser24Cys	0.130178	0.0285271	NEU	0.000327051				VUS	x	x	Uncertain_significance	Familial_adenomatous_polyposis_2	criteria_provided,_single_submitter		0.130178	0.0285271	2779.69	FALSE
45334478	T	C	c.28A>G	p.Ser10Gly	c.70A>G	p.Ser24Gly	0.0851692	0.097394	NEU	0.00163251	2.73625e-06	6.0829e-07		VUS	x	x	Uncertain_significance	not_provided|Familial_adenomatous_polyposis_2|Hereditary_cancer-predisposing_syndrome	criteria_provided,_multiple_submitters,_no_conflicts		0.0851692	0.097394	3973.99	FALSE	4	1461856	0	eas	4	39698	0.000100761	0	1	1643954	EAS	1	30011.2	3.33209e-05	3	628746	4.7714e-06	0	0	0	33480	0	0	0	44722
45334478	T	G	c.28A>C	p.Ser10Arg	c.70A>C	p.Ser24Arg	0.0651814	0.192716	NEU	0.000203118					x	x					0.0651814	0.192716	5063.33	FALSE
45334477	C	A	c.29G>T	p.Ser10Ile	c.71G>T	p.Ser24Ile	0.0390949	0.340335	NEU	9.4202e-05					x	x					0.0390949	0.340335	3318.48	FALSE
45334477	C	G	c.29G>C	p.Ser10Thr	c.71G>C	p.Ser24Thr	0.0704955	0.185201	NEU	4.67962e-05					x	x					0.0704955	0.185201	3578.46	FALSE
45334477	C	T	c.29G>A	p.Ser10Asn	c.71G>A	p.Ser24Asn	0.175758	0.00490431	NEU	3.26769e-05			VUS	VUS	x	x	Uncertain_significance	Hereditary_cancer-predisposing_syndrome|Familial_adenomatous_polyposis_2	criteria_provided,_multiple_submitters,_no_conflicts		0.175758	0.00490431	1724.3	FALSE
45334476	A	C	c.30T>G	p.Ser10Arg	c.72T>G	p.Ser24Arg	0.0651814	0.192716	NEU	0.0033468					x	x					0.0651814	0.192716	5063.33	FALSE
45334476	A	G	c.30T>C	p.Ser10Ser	c.72T>C	p.Ser24Ser	0.0343855	0.406603	NEU	0.000553935				LB	x	B/LB	Likely_benign	Familial_adenomatous_polyposis_2	criteria_provided,_single_submitter		0.0343855	0.406603	691.164	FALSE
45334476	A	T	c.30T>A	p.Ser10Arg	c.72T>A	p.Ser24Arg	0.0651814	0.192716	NEU	0.000577629				VUS	x	x	Uncertain_significance	Familial_adenomatous_polyposis_2	criteria_provided,_single_submitter		0.0651814	0.192716	5063.33	FALSE
45334475	C	A	c.31G>T	p.Gly11Cys	c.73G>T	p.Gly25Cys	0.0577753	0.287444	NEU	0.000248562					x	x					0.0577753	0.287444	2695.85	FALSE
45334475	C	G	c.31G>C	p.Gly11Arg	c.73G>C	p.Gly25Arg	-0.0255568	0.292967	NEU	0.000825316	6.84056e-07	6.08289e-07			x	x					-0.0255568	0.292967	3357.05	FALSE	1	1461868	0	nfe	1	1111998	8.99282e-07	0	1	1643956	EUR	1	1261230	7.92876e-07	0	628758	0	0	0	0	33478	0	0	0	44724
45334475	C	T	c.31G>A	p.Gly11Ser	c.73G>A	p.Gly25Ser	-0.0215943	0.315202	NEU	0.000985444		6.08289e-07		VUS	x	x	Uncertain_significance	Familial_adenomatous_polyposis_2	criteria_provided,_single_submitter		-0.0215943	0.315202	2876.9	FALSE									1	1643956	SAS	1	81336.8	1.22946e-05
45334474	C	A	c.32G>T	p.Gly11Val	c.74G>T	p.Gly25Val	0.0450839	0.334984	NEU	0.000226022					x	x					0.0450839	0.334984	3126.17	FALSE
45334474	C	G	c.32G>C	p.Gly11Ala	c.74G>C	p.Gly25Ala	0.0989162	0.0871913	NEU	0.00026309					x	x					0.0989162	0.0871913	3728.65	FALSE
45334474	C	T	c.32G>A	p.Gly11Asp	c.74G>A	p.Gly25Asp	-0.212723	0.00487557	NEU	0.000208024	0.000426851	0.000162413	Poly	Con(B/VUS)	x	B/LB	Conflicting_classifications_of_pathogenicity	Carcinoma_of_colon|not_specified|Familial_adenomatous_polyposis_2|not_provided|Hereditary_cancer-predisposing_syndrome	criteria_provided,_conflicting_classifications	Uncertain_significance(4)|Benign(10)|Likely_benign(2)	-0.212723	0.00487557	1499.46	FALSE	624	1461868	7	eas	438	39698	0.0110333	7	267	1643956	SE_ASIA	55.2719	7439.88	0.00742913	501	628758	0.000796809	7	0	0	33480	0	0	0	44724
45334473	A	C	c.33T>G	p.Gly11Gly	c.75T>G	p.Gly25Gly	-0.11421	0.106539	NEU	0.00149971					x	x					-0.11421	0.106539	594.01	FALSE
45334473	A	G	c.33T>C	p.Gly11Gly	c.75T>C	p.Gly25Gly	-0.11421	0.106539	NEU	9.03656e-06					x	x					-0.11421	0.106539	594.01	FALSE
45334473	A	T	c.33T>A	p.Gly11Gly	c.75T>A	p.Gly25Gly	-0.11421	0.106539	NEU	7.56972e-05					x	x					-0.11421	0.106539	594.01	FALSE
45334472	G	A	c.34C>T	p.His12Tyr	c.76C>T	p.His26Tyr	-0.0302486	0.296793	NEU	0.000125043	6.8406e-07	6.08288e-07			x	x					-0.0302486	0.296793	2046.59	FALSE	1	1461860	0	nfe	1	1112000	8.99281e-07	0	1	1643958	BI	1	1044710	9.572e-07	0	628752	0	0	0	0	33480	0	0	0	44722
45334472	G	C	c.34C>G	p.His12Asp	c.76C>G	p.His26Asp	-0.127305	0.107434	NEU	1.484e-05	6.8406e-07	6.08288e-07		VUS	x	x	Uncertain_significance	Familial_adenomatous_polyposis_2	criteria_provided,_single_submitter		-0.127305	0.107434	594.217	FALSE	1	1461860	0	nfe	1	1112000	8.99281e-07	0	1	1643958	BI	1	1044710	9.572e-07	0	628752	0	0	0	0	33480	0	0	0	44722
45334472	G	T	c.34C>A	p.His12Asn	c.76C>A	p.His26Asn				0.000474715					x	x					0.073	0.372107	140.197	TRUE
45334471	T	A	c.35A>T	p.His12Leu	c.77A>T	p.His26Leu	-0.0291355	0.236577	NEU	0.00140244			VUS	VUS	x	x	Uncertain_significance	Hereditary_cancer-predisposing_syndrome	criteria_provided,_single_submitter		-0.0291355	0.236577	5898.28	FALSE
45334471	T	C	c.35A>G	p.His12Arg	c.77A>G	p.His26Arg	0.0469936	0.301507	NEU	1.78715e-05					x	x					0.0469936	0.301507	4204.15	FALSE
45334471	T	G	c.35A>C	p.His12Pro	c.77A>C	p.His26Pro	-0.105945	0.0708709	NEU	1.88307e-05					x	x					-0.105945	0.0708709	1926.09	FALSE
45334470	G	A	c.36C>T	p.His12His	c.78C>T	p.His26His				0.00196457	4.7884e-06	4.25802e-06		B	B/LB	B/LB	Benign/Likely_benign	Familial_adenomatous_polyposis_2|Hereditary_cancer-predisposing_syndrome|not_provided	criteria_provided,_multiple_submitters,_no_conflicts		-0.0560391	0.326899	122.889	TRUE	7	1461866	0	eas	1	39700	2.51889e-05	0	7	1643958	SE_ASIA	5.82158	7439.88	0.000782482	4	628758	6.36175e-06	0	0	0	33480	0	0	0	44724
45334470	G	C	c.36C>G	p.His12Gln	c.78C>G	p.His26Gln	0.196282	0.00147974	NEU	0.000247002					x	x					0.196282	0.00147974	1909.59	FALSE
45334470	G	T	c.36C>A	p.His12Gln	c.78C>A	p.His26Gln	0.196282	0.00147974	NEU	0.000584185			VUS	VUS	x	x	Uncertain_significance	Hereditary_cancer-predisposing_syndrome	criteria_provided,_single_submitter		0.196282	0.00147974	1909.59	FALSE
45334469	T	A	c.37A>T	p.Arg13Trp	c.79A>T	p.Arg27Trp	-0.169543	0.0149561	NEU	1.8537e-05					x	x					-0.169543	0.0149561	1621.87	FALSE
45334469	T	C	c.37A>G	p.Arg13Gly	c.79A>G	p.Arg27Gly	0.04864	0.261754	NEU	1.46022e-05					x	x					0.04864	0.261754	8861.67	FALSE
45334469	T	G	c.37A>C	p.Arg13Arg	c.79A>C	p.Arg27Arg	-0.0224569	0.331846	NEU	1.89395e-06					x	x					-0.0224569	0.331846	1143.88	FALSE
45334468	C	A	c.38G>T	p.Arg13Met	c.80G>T	p.Arg27Met	0.17005	0.0457556	NEU	1.27082e-05					x	x					0.17005	0.0457556	510.581	FALSE
45334468	C	G	c.38G>C	p.Arg13Thr	c.80G>C	p.Arg27Thr	-0.0494916	0.200766	NEU	4.32154e-06					x	x					-0.0494916	0.200766	2897.23	FALSE
45334468	C	T	c.38G>A	p.Arg13Lys	c.80G>A	p.Arg27Lys	0.107971	0.116414	NEU	1.06918e-05	6.84055e-07		VUS	VUS	x	x	Uncertain_significance	MUTYH-related_disorder|Hereditary_cancer-predisposing_syndrome|Familial_adenomatous_polyposis_2	criteria_provided,_multiple_submitters,_no_conflicts		0.107971	0.116414	1397.54	FALSE	1	1461870	0	amr	1	44724	2.23594e-05	0							1	628762	1.59043e-06	0	0	0	33478	0	1	2.23594e-05	44724
45334467	C	A	c.39G>T	p.Arg13Ser	c.81G>T	p.Arg27Ser	0.0170671	0.479714	NEU	0.0181284					x	x					0.0170671	0.479714	5930.1	FALSE
45334467	C	G	c.39G>C	p.Arg13Ser	c.81G>C	p.Arg27Ser	0.0170671	0.479714	NEU	1.2205e-06					x	x					0.0170671	0.479714	5930.1	FALSE
45334467	C	T	c.39G>A	p.Arg13Arg	c.81G>A	p.Arg27Arg	-0.0224569	0.331846	NEU	0.00142992				LB	x	B/LB	Likely_benign	Familial_adenomatous_polyposis_2	criteria_provided,_single_submitter		-0.0224569	0.331846	1143.88	FALSE
45334466	T	A	c.40A>T	p.Lys14*	c.82A>T	p.Lys28*	-1.12052	1.77121e-17	LOF	0.0215081				LP	x	P/LP	Likely_pathogenic	Hereditary_cancer-predisposing_syndrome	criteria_provided,_single_submitter		-1.12052	1.77121e-17	1701.46	FALSE
45334466	T	C	c.40A>G	p.Lys14Glu	c.82A>G	p.Lys28Glu	-0.238676	0.00560659	INT	0.00120419		6.08288e-07			x	x					-0.238676	0.00560659	1077.4	FALSE									1	1643958
45334466	T	G	c.40A>C	p.Lys14Gln	c.82A>C	p.Lys28Gln	0.0734572	0.312809	NEU	0.000882804					x	x					0.0734572	0.312809	334.213	FALSE
45334465	T	A	c.41A>T	p.Lys14Met	c.83A>T	p.Lys28Met	-0.0757572	0.173563	NEU	4.12541e-05	6.84055e-07	6.08289e-07		VUS	x	x	Uncertain_significance	not_provided	criteria_provided,_single_submitter		-0.0757572	0.173563	919.077	FALSE	1	1461870	0	sas	1	86258	1.15931e-05	0	1	1643956	SAS	1	81336.8	1.22946e-05	0	628760	0	0	0	0	33478	0	0	0	44724
45334465	T	C	c.41A>G	p.Lys14Arg	c.83A>G	p.Lys28Arg	0.0469555	0.29115	NEU	0.00256604	1.36811e-06	6.08289e-07	VLB	LB	x	B/LB	Likely_benign	Hereditary_cancer-predisposing_syndrome	criteria_provided,_single_submitter		0.0469555	0.29115	5348.07	FALSE	2	1461870	0	sas	2	86258	2.31863e-05	0	1	1643956					1	628760	1.59043e-06	0	0	0	33478	0	0	0	44724
45334465	T	G	c.41A>C	p.Lys14Thr	c.83A>C	p.Lys28Thr	0.10528	0.089287	NEU	0.000139356					x	x					0.10528	0.089287	3464.01	FALSE
45334464	C	A	c.42G>T	p.Lys14Asn	c.84G>T	p.Lys28Asn	0.088407	0.158935	NEU	0.000238061	6.84057e-07	6.08289e-07			x	x					0.088407	0.158935	1856.47	FALSE	1	1461866	0	nfe	1	1111998	8.99282e-07	0	1	1643956	BI	1	1044710	9.57202e-07	0	628756	0	0	0	0	33480	0	0	0	44724
45334464	C	G	c.42G>C	p.Lys14Asn	c.84G>C	p.Lys28Asn	0.088407	0.158935	NEU	8.5172e-05					x	x					0.088407	0.158935	1856.47	FALSE
45334464	C	T	c.42G>A	p.Lys14Lys	c.84G>A	p.Lys28Lys				9.10163e-05				LB	x	B/LB	Likely_benign	Familial_adenomatous_polyposis_2	criteria_provided,_single_submitter		0.0176836	0.489871	58.5655	TRUE
45334463	G	A	c.43C>T	p.Gln15*	c.85C>T	p.Gln29*	-0.909845	5.40414e-17	LOF	0.0069952	1.36813e-06	1.21658e-06		P	P/LP	P/LP	Pathogenic/Likely_pathogenic	Familial_adenomatous_polyposis_2|Hereditary_cancer-predisposing_syndrome	criteria_provided,_multiple_submitters,_no_conflicts		-0.909845	5.40414e-17	2864.67	FALSE	2	1461852	0	nfe	2	1111990	1.79858e-06	0	2	1643954	S_EUR	1.67392	97399.1	1.71862e-05	2	628742	3.18095e-06	0	0	0	33480	0	0	0	44722
45334463	G	C	c.43C>G	p.Gln15Glu	c.85C>G	p.Gln29Glu	0.0748132	0.193869	NEU	6.4301e-05					x	x					0.0748132	0.193869	1192.65	FALSE
45334463	G	T	c.43C>A	p.Gln15Lys	c.85C>A	p.Gln29Lys	0.029362	0.437396	NEU	6.37928e-05					x	x					0.029362	0.437396	959.192	FALSE
45334462	T	A	c.44A>T	p.Gln15Leu	c.86A>T	p.Gln29Leu	0.120988	0.0368113	NEU	5.8828e-05					x	x					0.120988	0.0368113	2963.36	FALSE
45334462	T	C	c.44A>G	p.Gln15Arg	c.86A>G	p.Gln29Arg	0.0365298	0.354449	NEU	1.87563e-05					x	x					0.0365298	0.354449	4750.38	FALSE
45334462	T	G	c.44A>C	p.Gln15Pro	c.86A>C	p.Gln29Pro	-0.0805418	0.15726	NEU	7.17096e-05				VUS	x	x	Uncertain_significance	Hereditary_cancer-predisposing_syndrome	criteria_provided,_single_submitter		-0.0805418	0.15726	1756.62	FALSE
45334461	C	A	c.45G>T	p.Gln15His	c.87G>T	p.Gln29His	-0.035713	0.289521	NEU	9.38602e-05					x	x					-0.035713	0.289521	1559.03	FALSE
45334461	C	G	c.45G>C	p.Gln15His	c.87G>C	p.Gln29His	-0.035713	0.289521	NEU	8.68179e-05					x	x					-0.035713	0.289521	1559.03	FALSE
45334461	C	T	c.45G>A	p.Gln15Gln	c.87G>A	p.Gln29Gln				0.000126742	6.84053e-07			LB	B/LB	B/LB	Likely_benign	Familial_adenomatous_polyposis_2	criteria_provided,_multiple_submitters,_no_conflicts		-0.0256509	0.394799	117.445	TRUE	1	1461874	0	eas	1	39696	2.51915e-05	0							1	628764	1.59042e-06	0	0	0	33480	0	0	0	44724
45334460	C	A	c.46G>T	p.Ala16Ser	c.88G>T	p.Ala30Ser	-0.186026	0.00951203	NEU	0.000296116		6.0829e-07	VUS	VUS	x	x	Uncertain_significance	Hereditary_cancer-predisposing_syndrome|Familial_adenomatous_polyposis_2	criteria_provided,_multiple_submitters,_no_conflicts		-0.186026	0.00951203	2098.22	FALSE									1	1643954	EUR	1	1261230	7.92876e-07
45334460	C	G	c.46G>C	p.Ala16Pro	c.88G>C	p.Ala30Pro	0.0556352	0.316736	NEU	9.35252e-05			VUS	VUS	x	x	Uncertain_significance	Hereditary_cancer-predisposing_syndrome	criteria_provided,_single_submitter		0.0556352	0.316736	702.099	FALSE
45334460	C	T	c.46G>A	p.Ala16Thr	c.88G>A	p.Ala30Thr	-0.207401	0.0013223	NEU	0.000136047	2.05216e-06	1.21658e-06			x	x					-0.207401	0.0013223	3131.58	FALSE	3	1461874	0	nfe	3	1111998	2.69785e-06	0	2	1643954	BI	1	1044710	9.57201e-07	2	628766	3.18083e-06	0	0	0	33480	0	0	0	44724
45334459	G	A	c.47C>T	p.Ala16Val	c.89C>T	p.Ala30Val	-0.101619	0.0397707	NEU	0.196464				VUS	x	x	Uncertain_significance	Familial_adenomatous_polyposis_2	criteria_provided,_single_submitter		-0.101619	0.0397707	3111.48	FALSE
45334459	G	C	c.47C>G	p.Ala16Gly	c.89C>G	p.Ala30Gly	-0.0551918	0.209803	NEU	0.00186759					x	x					-0.0551918	0.209803	2359.33	FALSE
45334459	G	T	c.47C>A	p.Ala16Glu	c.89C>A	p.Ala30Glu	0.0163421	0.488789	NEU	3.32726e-05					x	x					0.0163421	0.488789	923.426	FALSE
45334458	T	A	c.48A>T	p.Ala16Ala	c.90A>T	p.Ala30Ala				1.78508e-05					x	x					0.0259758	0.467748	148.583	TRUE
45334458	T	C	c.48A>G	p.Ala16Ala	c.90A>G	p.Ala30Ala				4.20495e-05	6.84051e-07	6.08289e-07		LB	x	B/LB	Likely_benign	Hereditary_cancer-predisposing_syndrome	criteria_provided,_single_submitter		0.0259758	0.467748	148.583	TRUE	1	1461880	0	afr	1	33480	2.98686e-05	0	1	1643956	AFR	1	98816.3	1.01198e-05	0	628772	0	0	1	2.98686e-05	33480	0	0	0	44724
45334458	T	G	c.48A>C	p.Ala16Ala	c.90A>C	p.Ala30Ala				3.76718e-05					x	x					0.0259758	0.467748	148.583	TRUE
45334457	C	A	c.49G>T	p.Ala17Ser	c.91G>T	p.Ala31Ser	0.0141686	0.499078	NEU	0.000140131					x	x					0.0141686	0.499078	2851.55	FALSE
45334457	C	G	c.49G>C	p.Ala17Pro	c.91G>C	p.Ala31Pro	0.146833	0.0291652	NEU	3.75245e-05					x	x					0.146833	0.0291652	2375.92	FALSE
45334457	C	T	c.49G>A	p.Ala17Thr	c.91G>A	p.Ala31Thr	0.0908304	0.124258	NEU	8.91525e-05	6.84057e-07		VUS	VUS	x	x	Uncertain_significance	Hereditary_cancer-predisposing_syndrome|Familial_adenomatous_polyposis_2	criteria_provided,_multiple_submitters,_no_conflicts		0.0908304	0.124258	3009.13	FALSE	1	1461866	0	nfe	1	1111998	8.99282e-07	0							1	628762	1.59043e-06	0	0	0	33478	0	0	0	44716
45334456	G	A	c.50C>T	p.Ala17Val	c.92C>T	p.Ala31Val	-0.0269922	0.268608	NEU	0.00138414					x	x					-0.0269922	0.268608	4762.55	FALSE
45334456	G	C	c.50C>G	p.Ala17Gly	c.92C>G	p.Ala31Gly	-0.0932445	0.0889443	NEU	0.00186634					x	x					-0.0932445	0.0889443	3246.84	FALSE
45334456	G	T	c.50C>A	p.Ala17Asp	c.92C>A	p.Ala31Asp	0.241467	0.00325447	NEU	2.00605e-05				VUS	x	x	Uncertain_significance	Hereditary_cancer-predisposing_syndrome|not_provided|Familial_adenomatous_polyposis_2	criteria_provided,_multiple_submitters,_no_conflicts		0.241467	0.00325447	530.28	FALSE
45334455	G	A	c.51C>T	p.Ala17Ala	c.93C>T	p.Ala31Ala	0.00998415	0.483891	NEU	0.00232923					x	x					0.00998415	0.483891	418.823	FALSE
45334455	G	C	c.51C>G	p.Ala17Ala	c.93C>G	p.Ala31Ala	0.00998415	0.483891	NEU	0.000100315					x	x					0.00998415	0.483891	418.823	FALSE
45334455	G	T	c.51C>A	p.Ala17Ala	c.93C>A	p.Ala31Ala	0.00998415	0.483891	NEU	0.000403285					x	x					0.00998415	0.483891	418.823	FALSE
45334454	T	A	c.52A>T	p.Ser18Cys	c.94A>T	p.Ser32Cys	0.00387478	0.452255	NEU	6.2108e-05					x	x					0.00387478	0.452255	1232.75	FALSE
45334454	T	C	c.52A>G	p.Ser18Gly	c.94A>G	p.Ser32Gly	0.030493	0.402963	NEU	4.89625e-05					x	x					0.030493	0.402963	2606.85	FALSE
45334454	T	G	c.52A>C	p.Ser18Arg	c.94A>C	p.Ser32Arg	0.00720364	0.462557	NEU	4.39611e-05					x	x					0.00720364	0.462557	2364.25	FALSE
45334453	C	A	c.53G>T	p.Ser18Ile	c.95G>T	p.Ser32Ile	-0.0450604	0.221211	NEU	5.38456e-05	6.84053e-07	6.69118e-06	VUS	VUS	x	x	Uncertain_significance	Hereditary_cancer-predisposing_syndrome|Familial_adenomatous_polyposis_2|not_provided	criteria_provided,_multiple_submitters,_no_conflicts		-0.0450604	0.221211	1996.28	FALSE	1	1461876	0	amr	1	44724	2.23594e-05	0	11	1643954	SPA	3.14805	52461.6	6.00068e-05	1	628766	1.59042e-06	0	0	0	33480	0	1	2.23594e-05	44724
45334453	C	G	c.53G>C	p.Ser18Thr	c.95G>C	p.Ser32Thr	-0.0849623	0.22952	NEU	3.44138e-05					x	x					-0.0849623	0.22952	444.776	FALSE
45334453	C	T	c.53G>A	p.Ser18Asn	c.95G>A	p.Ser32Asn	-0.138638	0.0563811	NEU	6.34117e-05				VUS	x	x	Uncertain_significance	Hereditary_cancer-predisposing_syndrome	criteria_provided,_single_submitter		-0.138638	0.0563811	1151.1	FALSE
45334452	G	A	c.54C>T	p.Ser18Ser	c.96C>T	p.Ser32Ser	-0.0572907	0.261464	NEU	0.00196415					x	x					-0.0572907	0.261464	513.412	FALSE
45334452	G	C	c.54C>G	p.Ser18Arg	c.96C>G	p.Ser32Arg	0.00720364	0.462557	NEU	0.0032981					x	x					0.00720364	0.462557	2364.25	FALSE
45334452	G	T	c.54C>A	p.Ser18Arg	c.96C>A	p.Ser32Arg	0.00720364	0.462557	NEU	0.0019322					x	x					0.00720364	0.462557	2364.25	FALSE
45334451	G	A	c.55C>T	p.Gln19*	c.97C>T	p.Gln33*	-1.07554	1.38315e-16	LOF	0.00540167				CON	x	x	Conflicting_classifications_of_pathogenicity	Familial_adenomatous_polyposis_2	criteria_provided,_conflicting_classifications	Pathogenic(1)|Uncertain_significance(1)	-1.07554	1.38315e-16	2286.18	FALSE
45334451	G	C	c.55C>G	p.Gln19Glu	c.97C>G	p.Gln33Glu	0.180625	0.0190545	NEU	3.5598e-05					x	x					0.180625	0.0190545	630.457	FALSE
45334451	G	T	c.55C>A	p.Gln19Lys	c.97C>A	p.Gln33Lys	-0.0552109	0.206101	NEU	3.06874e-05					x	x					-0.0552109	0.206101	1703.93	FALSE
45334450	T	A	c.56A>T	p.Gln19Leu	c.98A>T	p.Gln33Leu	-0.0414451	0.220189	NEU	5.36e-05					x	x					-0.0414451	0.220189	2922.39	FALSE
45334450	T	C	c.56A>G	p.Gln19Arg	c.98A>G	p.Gln33Arg	-0.0511813	0.240801	NEU	8.8207e-05		1.21658e-06	VUS	VUS	x	x	Uncertain_significance	Familial_adenomatous_polyposis_2|Hereditary_cancer-predisposing_syndrome	criteria_provided,_multiple_submitters,_no_conflicts		-0.0511813	0.240801	1654.02	FALSE									2	1643958	E_ASIA	1	22571.3	4.43041e-05
45334450	T	G	c.56A>C	p.Gln19Pro	c.98A>C	p.Gln33Pro	-0.256919	0.0567233	NEU	7.35126e-05	3.4203e-06	9.73261e-06	VUS	VUS	x	x	Uncertain_significance	not_provided|Familial_adenomatous_polyposis_2|Hereditary_cancer-predisposing_syndrome	criteria_provided,_multiple_submitters,_no_conflicts		-0.256919	0.0567233	445.247	FALSE	5	1461858	0	nfe	4	1111988	3.59716e-06	0	16	1643958	C_EUR	2.5545	84621.9	3.01872e-05	4	628756	6.36177e-06	0	0	0	33478	0	0	0	44722
45334449	C	A	c.57G>T	p.Gln19His	c.99G>T	p.Gln33His	0.0214113	0.466685	NEU	8.11308e-05					x	x					0.0214113	0.466685	644.195	FALSE
45334449	C	G	c.57G>C	p.Gln19His	c.99G>C	p.Gln33His	0.0214113	0.466685	NEU	9.66838e-05				VUS	x	x	Uncertain_significance	Familial_adenomatous_polyposis_2	criteria_provided,_single_submitter		0.0214113	0.466685	644.195	FALSE
45334449	C	T	c.57G>A	p.Gln19Gln	c.99G>A	p.Gln33Gln				0.000106752					x	x					0.0605721	0.370593	53.8302	TRUE
45334448	C	A	c.58G>T	p.Glu20*	c.100G>T	p.Glu34*	-1.10869	1.22773e-22	LOF	0.0144701					x	x					-1.10869	1.22773e-22	3247.27	FALSE
45334448	C	G	c.58G>C	p.Glu20Gln	c.100G>C	p.Glu34Gln	-0.0107321	0.381072	NEU	7.2907e-05			VUS	VUS	x	x	Uncertain_significance	Familial_adenomatous_polyposis_2|Hereditary_cancer-predisposing_syndrome	criteria_provided,_multiple_submitters,_no_conflicts		-0.0107321	0.381072	1754.06	FALSE
45334448	C	T	c.58G>A	p.Glu20Lys	c.100G>A	p.Glu34Lys	0.161102	0.0133708	NEU	0.000111938					x	x					0.161102	0.0133708	1339.61	FALSE
45334447	T	A	c.59A>T	p.Glu20Val	c.101A>T	p.Glu34Val	-0.028813	0.232407	NEU	0.979235					x	x					-0.028813	0.232407	12352.7	FALSE
45334447	T	C	c.59A>G	p.Glu20Gly	c.101A>G	p.Glu34Gly	0.0242813	0.430823	NEU	0.00250107	6.84059e-07				x	x					0.0242813	0.430823	6827.63	FALSE	1	1461862	0	nfe	1	1111990	8.99289e-07	0							1	628754	1.59045e-06	0	0	0	33478	0	0	0	44722
45334447	T	G	c.59A>C	p.Glu20Ala	c.101A>C	p.Glu34Ala	-0.00824912	0.364362	NEU	0.00238758					x	x					-0.00824912	0.364362	4817.95	FALSE
45334446	T	A	c.60A>T	p.Glu20Asp	c.102A>T	p.Glu34Asp	-0.0191021	0.301095	NEU	3.78055e-05					x	x					-0.0191021	0.301095	3265.54	FALSE
45334446	T	C	c.60A>G	p.Glu20Glu	c.102A>G	p.Glu34Glu				1.04031e-05					x	x					-0.046691	0.355897	251.177	TRUE
45334446	T	G	c.60A>C	p.Glu20Asp	c.102A>C	p.Glu34Asp	-0.0191021	0.301095	NEU	2.95912e-05					x	x					-0.0191021	0.301095	3265.54	FALSE
45334445	C	A	c.61G>T	p.Gly21Trp	c.103G>T	p.Gly35Trp	-0.0188078	0.336727	NEU	7.26267e-05					x	x					-0.0188078	0.336727	2756.76	FALSE
45334445	C	G	c.61G>C	p.Gly21Arg	c.103G>C	p.Gly35Arg	-5.51926e-05	0.41009	NEU	2.80957e-05					x	x					-5.51926e-05	0.41009	5860.79	FALSE
45334445	C	T	c.61G>A	p.Gly21Arg	c.103G>A	p.Gly35Arg	-5.51926e-05	0.41009	NEU	5.39656e-05	6.84061e-07	6.08288e-07	VUS	VUS	x	x	Uncertain_significance	Familial_adenomatous_polyposis_2|Hereditary_cancer-predisposing_syndrome	criteria_provided,_multiple_submitters,_no_conflicts		-5.51926e-05	0.41009	5860.79	FALSE	1	1461858	0	nfe	1	1111998	8.99282e-07	0	1	1643958	GBR	1	815116	1.22682e-06	1	628748	1.59046e-06	0	0	0	33478	0	0	0	44722
45334444	C	A	c.62G>T	p.Gly21Val	c.104G>T	p.Gly35Val	0.0277785	0.40988	NEU	0.000645322					x	x					0.0277785	0.40988	5435.95	FALSE
45334444	C	G	c.62G>C	p.Gly21Ala	c.104G>C	p.Gly35Ala	-0.0822084	0.0672752	NEU	3.80843e-05					x	x					-0.0822084	0.0672752	6671.09	FALSE
45334444	C	T	c.62G>A	p.Gly21Glu	c.104G>A	p.Gly35Glu	0.0126734	0.49425	NEU	2.31286e-05					x	x					0.0126734	0.49425	915.041	FALSE
45334443	C	A	c.63G>T	p.Gly21Gly	c.105G>T	p.Gly35Gly	0.0098657	0.471012	NEU	0.962805					x	x					0.0098657	0.471012	21613	FALSE
45334443	C	G	c.63G>C	p.Gly21Gly	c.105G>C	p.Gly35Gly	0.0098657	0.471012	NEU	0.00014483					x	x					0.0098657	0.471012	21613	FALSE
45334443	C	T	c.63G>A	p.Gly21Gly	c.105G>A	p.Gly35Gly	0.0098657	0.471012	NEU	5.44961e-05				LB	B/LB	B/LB	Likely_benign	Familial_adenomatous_polyposis_2|Hereditary_cancer-predisposing_syndrome	criteria_provided,_multiple_submitters,_no_conflicts		0.0098657	0.471012	21613	FALSE
45334442	T	A	c.64A>T	p.Arg22Trp	c.106A>T	p.Arg36Trp	-0.0468948	0.277432	NEU	0.000119269					x	x					-0.0468948	0.277432	624.433	FALSE
45334442	T	C	c.64A>G	p.Arg22Gly	c.106A>G	p.Arg36Gly	0.151935	0.0217601	NEU	0.000173388					x	x					0.151935	0.0217601	2430.23	FALSE
45334442	T	G	c.64A>C	p.Arg22Arg	c.106A>C	p.Arg36Arg				5.05266e-07					x	x					-0.0297556	0.359477	279.949	TRUE
45334441	C	A	c.65G>T	p.Arg22Met	c.107G>T	p.Arg36Met	0.068804	0.25832	NEU	3.94828e-06					x	x					0.068804	0.25832	1099.32	FALSE
45334441	C	G	c.65G>C	p.Arg22Thr	c.107G>C	p.Arg36Thr	-0.0224608	0.291279	NEU	1.35364e-05					x	x					-0.0224608	0.291279	4284.46	FALSE
45334441	C	T	c.65G>A	p.Arg22Lys	c.107G>A	p.Arg36Lys	0.143186	0.0235415	NEU	2.79398e-06	6.84053e-07	1.82486e-06	VUS	VUS	x	x	Uncertain_significance	not_specified|Hereditary_cancer-predisposing_syndrome|Familial_adenomatous_polyposis_2	criteria_provided,_multiple_submitters,_no_conflicts		0.143186	0.0235415	2044.31	FALSE	1	1461874	0	afr	1	33478	2.98704e-05	0	3	1643958	GHA	1.21886	46334.4	2.63057e-05	1	628766	1.59042e-06	0	1	2.98704e-05	33478	0	0	0	44724
45334440	C	A	c.66G>T	p.Arg22Ser	c.108G>T	p.Arg36Ser	-0.0877778	0.0729125	NEU	3.1004e-05			VUS	VUS	x	x	Uncertain_significance	Hereditary_cancer-predisposing_syndrome	criteria_provided,_single_submitter		-0.0877778	0.0729125	3440.28	FALSE
45334440	C	G	c.66G>C	p.Arg22Ser	c.108G>C	p.Arg36Ser	-0.0877778	0.0729125	NEU	2.66306e-05					x	x					-0.0877778	0.0729125	3440.28	FALSE
45334440	C	T	c.66G>A	p.Arg22Arg	c.108G>A	p.Arg36Arg				1.92421e-05				LB	B/LB	B/LB	Likely_benign	Hereditary_cancer-predisposing_syndrome|Familial_adenomatous_polyposis_2	criteria_provided,_multiple_submitters,_no_conflicts		-0.0297556	0.359477	279.949	TRUE
45334439	G	A	c.67C>T	p.Gln23*	c.109C>T	p.Gln37*	-0.8138	4.96059e-15	LOF	0.0448399	6.84058e-07			P	x	x	Pathogenic	Gastric_cancer	no_assertion_criteria_provided		-0.8138	4.96059e-15	3486.88	FALSE	1	1461864	0	eas	1	39700	2.51889e-05	0							1	628754	1.59045e-06	0	0	0	33478	0	0	0	44722
45334439	G	C	c.67C>G	p.Gln23Glu	c.109C>G	p.Gln37Glu	-0.110724	0.061537	NEU	0.00113088	7.52464e-06	4.86632e-06	VLB	CON	x	x	Conflicting_classifications_of_pathogenicity	Hereditary_cancer-predisposing_syndrome|Familial_adenomatous_polyposis_2	criteria_provided,_conflicting_classifications	Uncertain_significance(2)|Likely_benign(1)	-0.110724	0.061537	3396.78	FALSE	11	1461864	0	nfe	11	1111998	9.8921e-06	0	8	1643954	GBR	6.71868	815114	8.24263e-06	3	628754	4.77134e-06	0	0	0	33478	0	0	0	44722
45334439	G	T	c.67C>A	p.Gln23Lys	c.109C>A	p.Gln37Lys	0.107082	0.0898744	NEU	1.53058e-05			VUS	VUS	x	x	Uncertain_significance	Hereditary_cancer-predisposing_syndrome	criteria_provided,_single_submitter		0.107082	0.0898744	1231.41	FALSE
45334438	T	A	c.68A>T	p.Gln23Leu	c.110A>T	p.Gln37Leu	-0.070927	0.126797	NEU	3.62505e-05					x	x					-0.070927	0.126797	3050.04	FALSE
45334438	T	C	c.68A>G	p.Gln23Arg	c.110A>G	p.Gln37Arg	0.10759	0.0623328	NEU	6.54095e-05					x	x					0.10759	0.0623328	3320.68	FALSE
45334438	T	G	c.68A>C	p.Gln23Pro	c.110A>C	p.Gln37Pro	0.0040879	0.44564	NEU	4.45563e-05					x	x					0.0040879	0.44564	1623.44	FALSE
45334437	C	A	c.69G>T	p.Gln23His	c.111G>T	p.Gln37His				0.0014919					x	x					0.047532	0.389797	275.707	TRUE
45334437	C	G	c.69G>C	p.Gln23His	c.111G>C	p.Gln37His				0.000248313					x	x					0.047532	0.389797	275.707	TRUE
45334437	C	T	c.69G>A	p.Gln23Gln	c.111G>A	p.Gln37Gln				0.00139672					x	x					-0.0519386	0.337542	104.597	TRUE
45334436	T	A	c.70A>T	p.Lys24*	c.112A>T	p.Lys38*	-1.09318	3.61346e-27	LOF	0.0071944					x	x					-1.09318	3.61346e-27	3374.55	FALSE
45334436	T	C	c.70A>G	p.Lys24Glu	c.112A>G	p.Lys38Glu	0.0385223	0.385562	NEU	0.00060147					x	x					0.0385223	0.385562	978.615	FALSE
45334436	T	G	c.70A>C	p.Lys24Gln	c.112A>C	p.Lys38Gln	-0.212814	0.0136084	NEU	0.000110328					x	x					-0.212814	0.0136084	720.745	FALSE
45334435	T	A	c.71A>T	p.Lys24Met	c.113A>T	p.Lys38Met	-0.0343292	0.325335	NEU	0.000375152					x	x					-0.0343292	0.325335	1133.05	FALSE
45334435	T	C	c.71A>G	p.Lys24Arg	c.113A>G	p.Lys38Arg	-0.00533123	0.390866	NEU	0.00127172			VUS	VUS	x	x	Uncertain_significance	Hereditary_cancer-predisposing_syndrome|Familial_adenomatous_polyposis_2	criteria_provided,_multiple_submitters,_no_conflicts		-0.00533123	0.390866	2559.15	FALSE
45334435	T	G	c.71A>C	p.Lys24Thr	c.113A>C	p.Lys38Thr	0.133291	0.0664727	NEU	0.000269711					x	x					0.133291	0.0664727	1163.13	FALSE
45334434	C	A	c.72G>T	p.Lys24Asn	c.114G>T	p.Lys38Asn	0.0369781	0.409639	NEU	0.000184655				VUS	x	x	Uncertain_significance	Familial_adenomatous_polyposis_2	criteria_provided,_single_submitter		0.0369781	0.409639	437.612	FALSE
45334434	C	G	c.72G>C	p.Lys24Asn	c.114G>C	p.Lys38Asn	0.0369781	0.409639	NEU	5.40068e-05					x	x					0.0369781	0.409639	437.612	FALSE
45334434	C	T	c.72G>A	p.Lys24Lys	c.114G>A	p.Lys38Lys				0.000168443				LB	x	B/LB	Likely_benign	Hereditary_cancer-predisposing_syndrome	criteria_provided,_single_submitter		0.056337	0.381804	120.167	TRUE
45334433	G	A	c.73C>T	p.His25Tyr	c.115C>T	p.His39Tyr	0.0245989	0.449137	NEU	0.00174295			VUS	VUS	x	x	Uncertain_significance	Hereditary_cancer-predisposing_syndrome|Familial_adenomatous_polyposis_2	criteria_provided,_multiple_submitters,_no_conflicts		0.0245989	0.449137	1291.73	FALSE
45334433	G	C	c.73C>G	p.His25Asp	c.115C>G	p.His39Asp				2.70653e-05					x	x					-0.0467743	0.362284	74.2579	TRUE
45334433	G	T	c.73C>A	p.His25Asn	c.115C>A	p.His39Asn	-0.0886494	0.253504	NEU	3.1122e-05		6.08288e-07			x	x					-0.0886494	0.253504	484.893	FALSE									1	1643958
45334432	T	A	c.74A>T	p.His25Leu	c.116A>T	p.His39Leu	0.0492777	0.280456	NEU	1.84178e-05					x	x					0.0492777	0.280456	4836.29	FALSE
45334432	T	C	c.74A>G	p.His25Arg	c.116A>G	p.His39Arg	0.072086	0.152643	NEU	4.44941e-05		6.08288e-07		VUS	x	x	Uncertain_significance	Familial_adenomatous_polyposis_2	criteria_provided,_single_submitter		0.072086	0.152643	5090.87	FALSE									1	1643958
45334432	T	G	c.74A>C	p.His25Pro	c.116A>C	p.His39Pro	0.130421	0.0274339	NEU	3.89722e-05					x	x					0.130421	0.0274339	2617.45	FALSE
45334431	A	C	c.75T>G	p.His25Gln	c.117T>G	p.His39Gln	0.0833751	0.24091	NEU	0.000852466					x	x					0.0833751	0.24091	570.797	FALSE
45334431	A	G	c.75T>C	p.His25His	c.117T>C	p.His39His				1.90426e-05				LB	B/LB	B/LB	Likely_benign	Hereditary_cancer-predisposing_syndrome|Familial_adenomatous_polyposis_2	criteria_provided,_multiple_submitters,_no_conflicts		-0.0779656	0.284776	100.591	TRUE
45334431	A	T	c.75T>A	p.His25Gln	c.117T>A	p.His39Gln	0.0833751	0.24091	NEU	0.000183105					x	x					0.0833751	0.24091	570.797	FALSE
45334430	C	A	c.76G>T	p.Ala26Ser	c.118G>T	p.Ala40Ser	0.0423922	0.326461	NEU	0.000162721					x	x					0.0423922	0.326461	3856.97	FALSE
45334430	C	G	c.76G>C	p.Ala26Pro	c.118G>C	p.Ala40Pro	-0.025268	0.311171	NEU	4.51981e-05	6.84055e-07			VUS	x	x	Uncertain_significance	Familial_adenomatous_polyposis_2	criteria_provided,_single_submitter		-0.025268	0.311171	1220.57	FALSE	1	1461870	0	sas	1	86258	1.15931e-05	0							1	628760	1.59043e-06	0	0	0	33478	0	0	0	44724
45334430	C	T	c.76G>A	p.Ala26Thr	c.118G>A	p.Ala40Thr	0.16683	0.00468567	NEU	9.57847e-05					x	x					0.16683	0.00468567	2588.56	FALSE
45334429	G	A	c.77C>T	p.Ala26Val	c.119C>T	p.Ala40Val	0.0125601	0.491415	NEU	0.000498116					x	x					0.0125601	0.491415	2745.77	FALSE
45334429	G	C	c.77C>G	p.Ala26Gly	c.119C>G	p.Ala40Gly	0.137561	0.0306825	NEU	0.992331				VUS	x	x	Uncertain_significance	Hereditary_cancer-predisposing_syndrome	criteria_provided,_single_submitter		0.137561	0.0306825	2187.38	FALSE
45334429	G	T	c.77C>A	p.Ala26Asp	c.119C>A	p.Ala40Asp	0.130739	0.0962604	NEU	2.75344e-05	6.8406e-07	3.64973e-06	VUS	VUS	x	x	Uncertain_significance	Hereditary_cancer-predisposing_syndrome|Familial_adenomatous_polyposis_2	criteria_provided,_multiple_submitters,_no_conflicts		0.130739	0.0962604	493.371	FALSE	1	1461860	0	nfe	1	1112002	8.99279e-07	0	6	1643958	C_EUR	1.49657	84621.9	1.76854e-05	0	628750	0	0	0	0	33480	0	0	0	44724
45334428	A	C	c.78T>G	p.Ala26Ala	c.120T>G	p.Ala40Ala	0.0327907	0.367637	NEU	3.50849e-05					x	x					0.0327907	0.367637	21125.8	FALSE
45334428	A	G	c.78T>C	p.Ala26Ala	c.120T>C	p.Ala40Ala	0.0327907	0.367637	NEU	3.3643e-05					x	x					0.0327907	0.367637	21125.8	FALSE
45334428	A	T	c.78T>A	p.Ala26Ala	c.120T>A	p.Ala40Ala	0.0327907	0.367637	NEU	2.71508e-05	1.2997e-05	1.03409e-05		LB	B/LB	B/LB	Likely_benign	not_provided|Familial_adenomatous_polyposis_2|Hereditary_cancer-predisposing_syndrome	criteria_provided,_multiple_submitters,_no_conflicts		0.0327907	0.367637	21125.8	FALSE	19	1461874	0	nfe	17	1112002	1.52877e-05	0	17	1643956	GBR	12.4089	815116	1.52235e-05	6	628764	9.54253e-06	0	0	0	33480	0	0	0	44724
45334427	T	A	c.79A>T	p.Lys27*	c.121A>T	p.Lys41*	-0.98086	2.34835e-16	LOF	0.00286436					x	x					-0.98086	2.34835e-16	2222.66	FALSE
45334427	T	C	c.79A>G	p.Lys27Glu	c.121A>G	p.Lys41Glu	-0.0439101	0.273382	NEU	4.16338e-05				VUS	x	x	Uncertain_significance	Hereditary_cancer-predisposing_syndrome	criteria_provided,_single_submitter		-0.0439101	0.273382	1549.36	FALSE
45334427	T	G	c.79A>C	p.Lys27Gln	c.121A>C	p.Lys41Gln	0.273826	0.00483652	NEU	0.000219822					x	x					0.273826	0.00483652	689.781	FALSE
45334426	T	A	c.80A>T	p.Lys27Met	c.122A>T	p.Lys41Met	-0.194015	0.0422554	NEU	0.000166357					x	x					-0.194015	0.0422554	859.929	FALSE
45334426	T	C	c.80A>G	p.Lys27Arg	c.122A>G	p.Lys41Arg	-0.0749877	0.109541	NEU	0.000808239				VUS	x	x	Uncertain_significance	Familial_adenomatous_polyposis_2	criteria_provided,_single_submitter		-0.0749877	0.109541	3636.02	FALSE
45334426	T	G	c.80A>C	p.Lys27Thr	c.122A>C	p.Lys41Thr	-0.153254	0.0316889	NEU	5.73042e-05					x	x					-0.153254	0.0316889	1372.06	FALSE
45334425	C	A	c.81G>T	p.Lys27Asn	c.123G>T	p.Lys41Asn	0.211621	0.00208912	NEU	0.00141752					x	x					0.211621	0.00208912	818.697	FALSE
45334425	C	G	c.81G>C	p.Lys27Asn	c.123G>C	p.Lys41Asn	0.211621	0.00208912	NEU	3.91603e-05					x	x					0.211621	0.00208912	818.697	FALSE
45334425	C	T	c.81G>A	p.Lys27Lys	c.123G>A	p.Lys41Lys				0.00102931					x	x					0.0155493	0.495782	86.2058	TRUE
45334424	T	A	c.82A>T	p.Asn28Tyr	c.124A>T	p.Asn42Tyr	0.0237328	0.446978	NEU	0.00254388					x	x					0.0237328	0.446978	2483.38	FALSE
45334424	T	C	c.82A>G	p.Asn28Asp	c.124A>G	p.Asn42Asp	-0.158474	0.0526403	NEU	0.000102639					x	x					-0.158474	0.0526403	1135.7	FALSE
45334424	T	G	c.82A>C	p.Asn28His	c.124A>C	p.Asn42His	-0.0958091	0.239727	NEU	0.0010376				VUS	x	x	Uncertain_significance	Familial_adenomatous_polyposis_2	criteria_provided,_single_submitter		-0.0958091	0.239727	536.864	FALSE
45334423	T	A	c.83A>T	p.Asn28Ile	c.125A>T	p.Asn42Ile	0.146944	0.00862553	NEU	3.6637e-05					x	x					0.146944	0.00862553	3741.31	FALSE
45334423	T	C	c.83A>G	p.Asn28Ser	c.125A>G	p.Asn42Ser	-0.0507864	0.152301	NEU	0.000864327	3.42028e-06	1.03409e-05	VLB	Con(LB/VUS)	x	B/LB	Conflicting_classifications_of_pathogenicity	not_provided|Hereditary_cancer-predisposing_syndrome|Familial_adenomatous_polyposis_2|not_specified	criteria_provided,_conflicting_classifications	Uncertain_significance(3)|Likely_benign(3)	-0.0507864	0.152301	6061.93	FALSE	5	1461868	0	amr	2	44722	4.47207e-05	0	17	1643958	SPA	5.38219	52462.7	0.000102591	5	628758	7.95219e-06	0	0	0	33478	0	2	4.47207e-05	44722
45334423	T	G	c.83A>C	p.Asn28Thr	c.125A>C	p.Asn42Thr	-0.169334	0.0262022	NEU	0.000345349					x	x					-0.169334	0.0262022	2188.44	FALSE
45334422	G	A	c.84C>T	p.Asn28Asn	c.126C>T	p.Asn42Asn				0.0025025	6.84066e-07			LB	x	B/LB	Likely_benign	Hereditary_cancer-predisposing_syndrome	criteria_provided,_single_submitter		-0.0409604	0.373797	171.364	TRUE	1	1461848	0												1	628738	1.59049e-06	0	0	0	33478	0	0	0	44722
45334422	G	C	c.84C>G	p.Asn28Lys	c.126C>G	p.Asn42Lys	-0.0361186	0.263148	NEU	1.69561e-05	1.36813e-06	1.21658e-06		VUS	x	x	Uncertain_significance	Familial_adenomatous_polyposis_2	criteria_provided,_single_submitter		-0.0361186	0.263148	1268.32	FALSE	2	1461848	0	amr	1	44722	2.23604e-05	0	2	1643954	EUR	1.42156	1261230	1.12712e-06	1	628738	1.59049e-06	0	0	0	33478	0	1	2.23604e-05	44722
45334422	G	T	c.84C>A	p.Asn28Lys	c.126C>A	p.Asn42Lys	-0.0361186	0.263148	NEU	0.00195032	6.84066e-07	2.43316e-06	VUS	CON	x	x	Conflicting_classifications_of_pathogenicity	Familial_adenomatous_polyposis_2|Hereditary_cancer-predisposing_syndrome	criteria_provided,_conflicting_classifications	Uncertain_significance(3)|Likely_benign(1)	-0.0361186	0.263148	1268.32	FALSE	1	1461848	0	afr	1	33478	2.98704e-05	0	4	1643954	GHA	2.20801	46334.4	4.76539e-05	1	628738	1.59049e-06	0	1	2.98704e-05	33478	0	0	0	44722
45334421	T	A	c.85A>T	p.Asn29Tyr	c.127A>T	p.Asn43Tyr	0.0235024	0.454329	NEU	0.000177503					x	x					0.0235024	0.454329	654.039	FALSE
45334421	T	C	c.85A>G	p.Asn29Asp	c.127A>G	p.Asn43Asp	-0.116988	0.074306	NEU	7.88569e-05					x	x					-0.116988	0.074306	1299.43	FALSE
45334421	T	G	c.85A>C	p.Asn29His	c.127A>C	p.Asn43His	-0.0897129	0.150034	NEU	0.000858128					x	x					-0.0897129	0.150034	966.547	FALSE
45334420	T	A	c.86A>T	p.Asn29Ile	c.128A>T	p.Asn43Ile	0.0176884	0.476168	NEU	1.3422e-05					x	x					0.0176884	0.476168	5055.48	FALSE
45334420	T	C	c.86A>G	p.Asn29Ser	c.128A>G	p.Asn43Ser	-0.0699297	0.098473	NEU	0.000999272				VUS	x	x	Uncertain_significance	Familial_adenomatous_polyposis_2|Hereditary_cancer-predisposing_syndrome|not_provided	criteria_provided,_multiple_submitters,_no_conflicts		-0.0699297	0.098473	4672.82	FALSE
45334420	T	G	c.86A>C	p.Asn29Thr	c.128A>C	p.Asn43Thr	-0.104991	0.0351821	NEU	0.000285745					x	x					-0.104991	0.0351821	5076.15	FALSE
45334419	G	A	c.87C>T	p.Asn29Asn	c.129C>T	p.Asn43Asn				0.00349444	8.0036e-05	9.611e-05		B	B/LB	B/LB	Benign/Likely_benign	MUTYH-related_disorder|not_specified|Hereditary_cancer-predisposing_syndrome|Familial_adenomatous_polyposis_2|not_provided	criteria_provided,_multiple_submitters,_no_conflicts		-0.132645	0.193365	126.327	TRUE	117	1461842	0	nfe	108	1111990	9.71232e-05	0	158	1643950	SPA	11.5681	52462.7	0.000220502	20	628738	3.18098e-05	0	0	0	33480	0	3	6.70781e-05	44724
45334419	G	C	c.87C>G	p.Asn29Lys	c.129C>G	p.Asn43Lys	-0.122699	0.054814	NEU	0.000478864	6.84068e-07				x	x					-0.122699	0.054814	1288.89	FALSE	1	1461842	0	nfe	1	1111990	8.99289e-07	0							1	628738	1.59049e-06	0	0	0	33480	0	0	0	44724
45334419	G	T	c.87C>A	p.Asn29Lys	c.129C>A	p.Asn43Lys	-0.122699	0.054814	NEU	0.00153828					x	x					-0.122699	0.054814	1288.89	FALSE
45334418	T	A	c.88A>T	p.Ser30Cys	c.130A>T	p.Ser44Cys	-0.147315	0.0337374	NEU	0.000322461				VUS	x	x	Uncertain_significance	Familial_adenomatous_polyposis_2	criteria_provided,_single_submitter		-0.147315	0.0337374	1693.3	FALSE
45334418	T	C	c.88A>G	p.Ser30Gly	c.130A>G	p.Ser44Gly	0.0285314	0.407611	NEU	0.00398591					x	x					0.0285314	0.407611	4655.02	FALSE
45334418	T	G	c.88A>C	p.Ser30Arg	c.130A>C	p.Ser44Arg	0.0685068	0.169864	NEU	4.04133e-05					x	x					0.0685068	0.169864	6318.12	FALSE
45334417	C	A	c.89G>T	p.Ser30Ile	c.131G>T	p.Ser44Ile	0.057564	0.2292	NEU	4.74368e-05					x	x					0.057564	0.2292	4033.72	FALSE
45334417	C	G	c.89G>C	p.Ser30Thr	c.131G>C	p.Ser44Thr	0.158383	0.0104925	NEU	0.000155568		6.08291e-07		VUS	x	x	Uncertain_significance	Familial_adenomatous_polyposis_2	criteria_provided,_single_submitter		0.158383	0.0104925	1986.62	FALSE									1	1643950
45334417	C	T	c.89G>A	p.Ser30Asn	c.131G>A	p.Ser44Asn	0.0537893	0.30756	NEU	3.99066e-05			VUS	VUS	x	x	Uncertain_significance	Hereditary_cancer-predisposing_syndrome	criteria_provided,_multiple_submitters,_no_conflicts		0.0537893	0.30756	1090.88	FALSE
45334416	A	C	c.90T>G	p.Ser30Arg	c.132T>G	p.Ser44Arg	0.0685068	0.169864	NEU	0.000671392					x	x					0.0685068	0.169864	6318.12	FALSE
45334416	A	G	c.90T>C	p.Ser30Ser	c.132T>C	p.Ser44Ser	0.00940629	0.482495	NEU	5.76148e-06					x	x					0.00940629	0.482495	554.107	FALSE
45334416	A	T	c.90T>A	p.Ser30Arg	c.132T>A	p.Ser44Arg	0.0685068	0.169864	NEU	1.94907e-05					x	x					0.0685068	0.169864	6318.12	FALSE
45334415	G	A	c.91C>T	p.Gln31*	c.133C>T	p.Gln45*	-1.03468	6.42473e-18	LOF	0.00557231				P	P/LP	P/LP	Pathogenic/Likely_pathogenic	Familial_adenomatous_polyposis_2	criteria_provided,_multiple_submitters,_no_conflicts		-1.03468	6.42473e-18	3801.16	FALSE
45334415	G	C	c.91C>G	p.Gln31Glu	c.133C>G	p.Gln45Glu	0.1145	0.0543372	NEU	0.00312709				VUS	x	x	Uncertain_significance	Hereditary_cancer-predisposing_syndrome	criteria_provided,_single_submitter		0.1145	0.0543372	2394.18	FALSE
45334415	G	T	c.91C>A	p.Gln31Lys	c.133C>A	p.Gln45Lys	0.085196	0.191493	NEU	0.178461					x	x					0.085196	0.191493	940.102	FALSE
45334414	T	A	c.92A>T	p.Gln31Leu	c.134A>T	p.Gln45Leu	-0.0702869	0.12334	NEU	0.000140174					x	x					-0.0702869	0.12334	2522.27	FALSE
45334414	T	C	c.92A>G	p.Gln31Arg	c.134A>G	p.Gln45Arg	-0.100178	0.0624501	NEU	5.08593e-06			VUS	VUS	x	x	Uncertain_significance	Hereditary_cancer-predisposing_syndrome|Familial_adenomatous_polyposis_2	criteria_provided,_multiple_submitters,_no_conflicts		-0.100178	0.0624501	3661.69	FALSE
45334414	T	G	c.92A>C	p.Gln31Pro	c.134A>C	p.Gln45Pro	0.0201772	0.468564	NEU	2.56209e-05					x	x					0.0201772	0.468564	1499.08	FALSE
45334413	C	A	c.93G>T	p.Gln31His	c.135G>T	p.Gln45His	0.0932215	0.138026	NEU	8.87341e-05					x	x					0.0932215	0.138026	2091.34	FALSE
45334413	C	G	c.93G>C	p.Gln31His	c.135G>C	p.Gln45His	0.0932215	0.138026	NEU	4.24854e-05					x	x					0.0932215	0.138026	2091.34	FALSE
45334413	C	T	c.93G>A	p.Gln31Gln	c.135G>A	p.Gln45Gln				6.64746e-05		1.82487e-06		LB	B/LB	B/LB	Likely_benign	Hereditary_cancer-predisposing_syndrome	criteria_provided,_multiple_submitters,_no_conflicts		-0.0532589	0.346745	187.034	TRUE									3	1643950	IND	1.17278	18146	6.46302e-05
45334412	C	A	c.94G>T	p.Ala32Ser	c.136G>T	p.Ala46Ser	0.0432544	0.307077	NEU	0.00112406					x	x					0.0432544	0.307077	5281.38	FALSE
45334412	C	G	c.94G>C	p.Ala32Pro	c.136G>C	p.Ala46Pro	0.0473558	0.334674	NEU	4.87623e-05					x	x					0.0473558	0.334674	1622.45	FALSE
45334412	C	T	c.94G>A	p.Ala32Thr	c.136G>A	p.Ala46Thr	-0.0798892	0.0736587	NEU	0.000161859					x	x					-0.0798892	0.0736587	5430.36	FALSE
45334411	G	A	c.95C>T	p.Ala32Val	c.137C>T	p.Ala46Val	0.00666253	0.449582	NEU	0.00452227					x	x					0.00666253	0.449582	7365.07	FALSE
45334411	G	C	c.95C>G	p.Ala32Gly	c.137C>G	p.Ala46Gly	0.0362538	0.364366	NEU	0.00127029					x	x					0.0362538	0.364366	4074.12	FALSE
45334411	G	T	c.95C>A	p.Ala32Asp	c.137C>A	p.Ala46Asp	0.0779217	0.196234	NEU	2.35659e-05				VUS	x	x	Uncertain_significance	Hereditary_cancer-predisposing_syndrome	criteria_provided,_single_submitter		0.0779217	0.196234	2378.84	FALSE
45334410	G	A	c.96C>T	p.Ala32Ala	c.138C>T	p.Ala46Ala	0.0138577	0.498996	NEU	0.00178486					x	x					0.0138577	0.498996	22515.4	FALSE
45334410	G	C	c.96C>G	p.Ala32Ala	c.138C>G	p.Ala46Ala	0.0138577	0.498996	NEU	8.34049e-05					x	x					0.0138577	0.498996	22515.4	FALSE
45334410	G	T	c.96C>A	p.Ala32Ala	c.138C>A	p.Ala46Ala	0.0138577	0.498996	NEU	0.000398636	2.7363e-06	1.82487e-06		LB	B/LB	B/LB	Likely_benign	Hereditary_cancer-predisposing_syndrome|Familial_adenomatous_polyposis_2|not_provided	criteria_provided,_multiple_submitters,_no_conflicts		0.0138577	0.498996	22515.4	FALSE	4	1461828	0	nfe	4	1111996	3.59714e-06	0	3	1643952	GBR	2.76684	815114	3.39442e-06	1	628718	1.59054e-06	0	0	0	33480	0	0	0	44722
45334409	T	A	c.97A>T	p.Lys33*	c.139A>T	p.Lys47*	-0.949807	1.80329e-22	LOF	0.00308132					x	x					-0.949807	1.80329e-22	5086.29	FALSE
45334409	T	C	c.97A>G	p.Lys33Glu	c.139A>G	p.Lys47Glu	-0.01646	0.335617	NEU	0.000102698					x	x					-0.01646	0.335617	2558.7	FALSE
45334409	T	G	c.97A>C	p.Lys33Gln	c.139A>C	p.Lys47Gln	-0.0920216	0.104691	NEU	0.000157177				VUS	x	x	Uncertain_significance	Familial_adenomatous_polyposis_2	criteria_provided,_single_submitter		-0.0920216	0.104691	1164.83	FALSE
45334408	T	A	c.98A>T	p.Lys33Met	c.140A>T	p.Lys47Met	-0.372427	0.000305593	INT	0.000316441					x	x					-0.372427	0.000305593	1090.75	FALSE
45334408	T	C	c.98A>G	p.Lys33Arg	c.140A>G	p.Lys47Arg	0.116761	0.0675069	NEU	0.00118285	2.0522e-06	1.82486e-06	VUS	VUS	x	x	Uncertain_significance	Hereditary_cancer-predisposing_syndrome	criteria_provided,_multiple_submitters,_no_conflicts		0.116761	0.0675069	2339.38	FALSE	3	1461846	0	nfe	3	1111994	2.69786e-06	0	3	1643958	GBR	1.95459	815116	2.39793e-06	1	628736	1.59049e-06	0	0	0	33480	0	0	0	44724
45334408	T	G	c.98A>C	p.Lys33Thr	c.140A>C	p.Lys47Thr	0.0226064	0.468596	NEU	0.000101924					x	x					0.0226064	0.468596	556.294	FALSE
45334407	C	A	c.99G>T	p.Lys33Asn	c.141G>T	p.Lys47Asn	0.0660451	0.276598	NEU	0.000216365	6.84069e-07		VUS	VUS	x	x	Uncertain_significance	Hereditary_cancer-predisposing_syndrome|Familial_adenomatous_polyposis_2	criteria_provided,_multiple_submitters,_no_conflicts		0.0660451	0.276598	578.777	FALSE	1	1461840	0	sas	1	86258	1.15931e-05	0							1	628730	1.59051e-06	0	0	0	33480	0	0	0	44720
45334407	C	G	c.99G>C	p.Lys33Asn	c.141G>C	p.Lys47Asn	0.0660451	0.276598	NEU	6.73217e-05					x	x					0.0660451	0.276598	578.777	FALSE
45334407	C	T	c.99G>A	p.Lys33Lys	c.141G>A	p.Lys47Lys				0.000445426	1.50495e-05	1.94652e-05		Con(B/VUS)	x	B/LB	Conflicting_classifications_of_pathogenicity	MUTYH-related_disorder|Familial_adenomatous_polyposis_2|Hereditary_cancer-predisposing_syndrome|not_provided	criteria_provided,_conflicting_classifications	Uncertain_significance(1)|Benign(1)|Likely_benign(5)	0.0415366	0.424437	143.608	TRUE	22	1461840	0	afr	19	33480	0.000567503	0	32	1643958	NIN	9.12883	27526	0.000331644	8	628730	1.27241e-05	0	19	0.000567503	33480	0	1	2.23614e-05	44720
45334406	G	A	c.100C>T	p.Pro34Ser	c.142C>T	p.Pro48Ser	0.0874179	0.121324	NEU	4.18079e-06					x	x					0.0874179	0.121324	2502.08	FALSE
45334406	G	C	c.100C>G	p.Pro34Ala	c.142C>G	p.Pro48Ala	-0.0390326	0.220967	NEU	0.000274658	6.8408e-07	6.0829e-07			x	x					-0.0390326	0.220967	3447.2	FALSE	1	1461818	0	afr	1	33480	2.98686e-05	0	1	1643954	W_AFR	1	86609	1.15461e-05	0	628708	0	0	1	2.98686e-05	33480	0	0	0	44720
45334406	G	T	c.100C>A	p.Pro34Thr	c.142C>A	p.Pro48Thr	-0.0244965	0.274202	NEU	1.26342e-05			VUS	VUS	x	x	Uncertain_significance	Hereditary_cancer-predisposing_syndrome	criteria_provided,_single_submitter		-0.0244965	0.274202	3153.02	FALSE
45334405	G	A	c.101C>T	p.Pro34Leu	c.143C>T	p.Pro48Leu	0.130622	0.0136739	NEU	0.000567257					x	x					0.130622	0.0136739	3977.58	FALSE
45334405	G	C	c.101C>G	p.Pro34Arg	c.143C>G	p.Pro48Arg	0.0768895	0.147425	NEU	0.000156462					x	x					0.0768895	0.147425	2929.8	FALSE
45334405	G	T	c.101C>A	p.Pro34His	c.143C>A	p.Pro48His	0.141592	0.033286	NEU	0.000335038					x	x					0.141592	0.033286	1339.68	FALSE
45334404	A	C	c.102T>G	p.Pro34Pro	c.144T>G	p.Pro48Pro	-0.031278	0.359245	NEU	5.67985e-06					x	x					-0.031278	0.359245	328.443	FALSE
45334404	A	G	c.102T>C	p.Pro34Pro	c.144T>C	p.Pro48Pro	-0.031278	0.359245	NEU	0.000197887				LB	x	B/LB	Likely_benign	Familial_adenomatous_polyposis_2	criteria_provided,_single_submitter		-0.031278	0.359245	328.443	FALSE
45334404	A	T	c.102T>A	p.Pro34Pro	c.144T>A	p.Pro48Pro	-0.031278	0.359245	NEU	6.23452e-06					x	x					-0.031278	0.359245	328.443	FALSE
45334403	A	C	c.103T>G	p.Ser35Ala	c.145T>G	p.Ser49Ala	0.0325051	0.407436	NEU	4.65512e-05					x	x					0.0325051	0.407436	1579.39	FALSE
45334403	A	G	c.103T>C	p.Ser35Pro	c.145T>C	p.Ser49Pro	0.0508031	0.335123	NEU	0.000107765					x	x					0.0508031	0.335123	671.223	FALSE
45334403	A	T	c.103T>A	p.Ser35Thr	c.145T>A	p.Ser49Thr	0.12658	0.026806	NEU	0.00022763					x	x					0.12658	0.026806	3694.55	FALSE
45334402	G	A	c.104C>T	p.Ser35Phe	c.146C>T	p.Ser49Phe	0.0886771	0.151855	NEU	0.000609577	6.84081e-07				x	x					0.0886771	0.151855	2026.84	FALSE	1	1461816	0	sas	1	86250	1.15942e-05	0							1	628706	1.59057e-06	0	0	0	33476	0	0	0	44724
45334402	G	C	c.104C>G	p.Ser35Cys	c.146C>G	p.Ser49Cys	-0.0473362	0.210859	NEU	0.00124091		6.08292e-07		VUS	x	x	Uncertain_significance	Familial_adenomatous_polyposis_2	criteria_provided,_single_submitter		-0.0473362	0.210859	2312.09	FALSE									1	1643948	SAS	1	81336.8	1.22946e-05
45334402	G	T	c.104C>A	p.Ser35Tyr	c.146C>A	p.Ser49Tyr	0.0637954	0.248656	NEU	0.000514507					x	x					0.0637954	0.248656	1305.86	FALSE
45334401	A	C	c.105T>G	p.Ser35Ser	c.147T>G	p.Ser49Ser	-0.0320548	0.340196	NEU	4.87271e-06					x	x					-0.0320548	0.340196	521.237	FALSE
45334401	A	G	c.105T>C	p.Ser35Ser	c.147T>C	p.Ser49Ser	-0.0320548	0.340196	NEU	1.55994e-06	6.84086e-07				x	x					-0.0320548	0.340196	521.237	FALSE	1	1461804	0	eas	1	39696	2.51915e-05	0							1	628694	1.5906e-06	0	0	0	33478	0	0	0	44722
45334401	A	T	c.105T>A	p.Ser35Ser	c.147T>A	p.Ser49Ser	-0.0320548	0.340196	NEU	0.000475943					x	x					-0.0320548	0.340196	521.237	FALSE
45334400	C	A	c.106G>T	p.Ala36Ser	c.148G>T	p.Ala50Ser	-0.0112587	0.376044	NEU	0.000141142		6.08292e-07			x	x					-0.0112587	0.376044	1301.71	FALSE									1	1643948
45334400	C	G	c.106G>C	p.Ala36Pro	c.148G>C	p.Ala50Pro	0.00993787	0.488498	NEU	0.000229836					x	x					0.00993787	0.488498	457.768	FALSE
45334400	C	T	c.106G>A	p.Ala36Thr	c.148G>A	p.Ala50Thr	0.118271	0.102394	NEU	9.53674e-05			VUS	VUS	x	x	Uncertain_significance	Hereditary_cancer-predisposing_syndrome|Familial_adenomatous_polyposis_2	criteria_provided,_multiple_submitters,_no_conflicts		0.118271	0.102394	734.389	FALSE
45334399	G	A	c.107C>T	p.Ala36Val	c.149C>T	p.Ala50Val	0.089623	0.105084	NEU	0.000452518		6.08292e-07			x	x					0.089623	0.105084	3507.55	FALSE									1	1643948
45334399	G	C	c.107C>G	p.Ala36Gly	c.149C>G	p.Ala50Gly	-0.0110102	0.355249	NEU	0.000649512					x	x					-0.0110102	0.355249	3704.23	FALSE
45334399	G	T	c.107C>A	p.Ala36Asp	c.149C>A	p.Ala50Asp	-0.0510942	0.332124	NEU	0.00039643					x	x					-0.0510942	0.332124	622.692	FALSE
45334398	G	A	c.108C>T	p.Ala36Ala	c.150C>T	p.Ala50Ala	0.00594854	0.467338	NEU	0.000493407	6.84092e-07			LB	x	B/LB	Likely_benign	Hereditary_cancer-predisposing_syndrome	criteria_provided,_single_submitter		0.00594854	0.467338	569.916	FALSE	1	1461792	0	nfe	1	1111984	8.99294e-07	0							0	628682	0	0	0	0	33480	0	0	0	44724
45334398	G	C	c.108C>G	p.Ala36Ala	c.150C>G	p.Ala50Ala	0.00594854	0.467338	NEU	0.000651419					x	x					0.00594854	0.467338	569.916	FALSE
45334398	G	T	c.108C>A	p.Ala36Ala	c.150C>A	p.Ala50Ala	0.00594854	0.467338	NEU	0.000624239	6.84092e-07			LB	x	B/LB	Likely_benign	Hereditary_cancer-predisposing_syndrome	criteria_provided,_single_submitter		0.00594854	0.467338	569.916	FALSE	1	1461792	0	nfe	1	1111984	8.99294e-07	0							0	628682	0	0	0	0	33480	0	0	0	44724
45334397	A	C	c.109T>G	p.Cys37Gly	c.151T>G	p.Cys51Gly	-0.0244475	0.352609	NEU	0.00552189					x	x					-0.0244475	0.352609	851.878	FALSE
45334397	A	G	c.109T>C	p.Cys37Arg	c.151T>C	p.Cys51Arg	0.104189	0.0942266	NEU	0.000493058					x	x					0.104189	0.0942266	2148.73	FALSE
45334397	A	T	c.109T>A	p.Cys37Ser	c.151T>A	p.Cys51Ser	0.0780308	0.162552	NEU	0.000188477					x	x					0.0780308	0.162552	2415.72	FALSE
45334396	C	A	c.110G>T	p.Cys37Phe	c.152G>T	p.Cys51Phe	-0.046578	0.229096	NEU	3.60201e-05				VUS	x	x	Uncertain_significance	Hereditary_cancer-predisposing_syndrome	criteria_provided,_single_submitter		-0.046578	0.229096	1657.92	FALSE
45334396	C	G	c.110G>C	p.Cys37Ser	c.152G>C	p.Cys51Ser	0.0780308	0.162552	NEU	2.18749e-05					x	x					0.0780308	0.162552	2415.72	FALSE
45334396	C	T	c.110G>A	p.Cys37Tyr	c.152G>A	p.Cys51Tyr				2.2697e-05	2.05229e-06	6.08295e-07		VUS	x	x	Uncertain_significance	Familial_adenomatous_polyposis_2	criteria_provided,_multiple_submitters,_no_conflicts		-0.0288678	0.403052	114.124	TRUE	3	1461782	0	sas	3	86256	3.47802e-05	0	1	1643938					3	628674	4.77195e-06	0	0	0	33480	0	0	0	44722
45334395	A	C	c.111T>G	p.Cys37Trp	c.153T>G	p.Cys51Trp	0.212384	0.0268387	NEU	0.00183022					x	x					0.212384	0.0268387	326.026	FALSE
45334395	A	G	c.111T>C	p.Cys37Cys	c.153T>C	p.Cys51Cys				0.000911367				LB	x	B/LB	Likely_benign	Familial_adenomatous_polyposis_2	criteria_provided,_single_submitter		0.0922707	0.286352	71.8905	TRUE
45334395	A	T	c.111T>A	p.Cys37*	c.153T>A	p.Cys51*	-0.754073	1.1347e-07	LOF	0.00160927					x	x					-0.754073	1.1347e-07	1177.93	FALSE
45334394	C	A	c.112G>T	p.Asp38Tyr	c.154G>T	p.Asp52Tyr	0.218138	0.0134089	NEU	0.000418603					x	x					0.218138	0.0134089	371.462	FALSE
45334394	C	G	c.112G>C	p.Asp38His	c.154G>C	p.Asp52His				0.000445843					x	x					0.0693891	0.345906	223.346	TRUE
45334394	C	T	c.112G>A	p.Asp38Asn	c.154G>A	p.Asp52Asn	0.129491	0.0467834	NEU	0.00112841	8.20919e-06	5.47459e-06	VUS	VUS	x	x	Uncertain_significance	Familial_adenomatous_polyposis_2|Hereditary_cancer-predisposing_syndrome	criteria_provided,_multiple_submitters,_no_conflicts		0.129491	0.0467834	1586.26	FALSE	12	1461776	0	nfe	11	1111964	9.89241e-06	0	9	1643958	GHA	1.30336	46334.4	2.81294e-05	5	628666	7.95335e-06	0	0	0	33480	0	0	0	44722
45334393	T	A	c.113A>T	p.Asp38Val	c.155A>T	p.Asp52Val	0.00682576	0.458453	NEU	0.0144084					x	x					0.00682576	0.458453	3849	FALSE
45334393	T	C	c.113A>G	p.Asp38Gly	c.155A>G	p.Asp52Gly	0.0168696	0.481051	NEU	0.02787			VUS	VUS	x	x	Uncertain_significance	not_provided|Hereditary_cancer-predisposing_syndrome	criteria_provided,_multiple_submitters,_no_conflicts		0.0168696	0.481051	4166.36	FALSE
45334393	T	G	c.113A>C	p.Asp38Ala	c.155A>C	p.Asp52Ala	0.0941635	0.141228	NEU	0.00112343					x	x					0.0941635	0.141228	1505.39	FALSE
45334392	A	C	c.114T>G	p.Asp38Glu	c.156T>G	p.Asp52Glu	0.126722	0.0323895	NEU	0.00722875					x	x					0.126722	0.0323895	2515.32	FALSE
45334392	A	G	c.114T>C	p.Asp38Asp	c.156T>C	p.Asp52Asp				5.27009e-05				VUS	x	x	Uncertain_significance	Familial_adenomatous_polyposis_2	criteria_provided,_single_submitter		0.00418515	0.473794	111.452	TRUE
45334392	A	T	c.114T>A	p.Asp38Glu	c.156T>A	p.Asp52Glu	0.126722	0.0323895	NEU	2.16031e-06					x	x					0.126722	0.0323895	2515.32	FALSE
45334391	C	A	c.115G>T	p.Gly39Cys	c.157G>T	p.Ala53Ser	-0.0253994	0.317023	NEU	0.0702043					x	x					-0.0253994	0.317023	1505.73	FALSE
45334391	C	G	c.115G>C	p.Gly39Arg	c.157G>C	p.Ala53Pro	0.05577	0.297053	NEU	0.199272					x	x					0.05577	0.297053	1462.84	FALSE
45334391	C	T	c.115G>A	p.Gly39Ser	c.157G>A	p.Ala53Thr	0.0657603	0.250713	NEU	0.0651194		6.08288e-07	VUS	VUS	x	x	Uncertain_significance	Hereditary_cancer-predisposing_syndrome	criteria_provided,_single_submitter		0.0657603	0.250713	2224.44	FALSE									1	1643958	EUR	1	1261230	7.92875e-07
45333561	C	A	c.116G>T	p.Gly39Val	c.200G>T	p.Gly67Val	0.0273927	0.417298	NEU	0.211273	1.36873e-06	1.21658e-06	VUS	VUS	x	x	Uncertain_significance	Hereditary_cancer-predisposing_syndrome	criteria_provided,_single_submitter		0.0273927	0.417298	2981.21	FALSE	2	1461206	0	nfe	2	1111588	1.79923e-06	0	2	1643954	GBR	2	815113	2.45365e-06	0	628098	0	0	0	0	33472	0	0	0	44716
45333561	C	G	c.116G>C	p.Gly39Ala	c.200G>C	p.Gly67Ala	0.100981	0.129819	NEU	0.15789					x	x					0.100981	0.129819	1835.73	FALSE
45333561	C	T	c.116G>A	p.Gly39Asp	c.200G>A	p.Gly67Asp	0.118374	0.0952745	NEU	0.168118					x	x					0.118374	0.0952745	1164.41	FALSE
45333560	G	A	c.117C>T	p.Gly39Gly	c.201C>T	p.Gly67Gly	-0.0164916	0.364854	NEU	0.186263	6.84375e-07	6.0829e-07		CON	x	x	Conflicting_classifications_of_pathogenicity	Hereditary_cancer-predisposing_syndrome|Familial_adenomatous_polyposis_2	criteria_provided,_conflicting_classifications	Uncertain_significance(1)|Likely_benign(1)	-0.0164916	0.364854	702.497	FALSE	1	1461188	0	nfe	1	1111586	8.99616e-07	0	1	1643954	EUR	1	1261230	7.92878e-07	0	628078	0	0	0	0	33470	0	0	0	44714
45333560	G	C	c.117C>G	p.Gly39Gly	c.201C>G	p.Gly67Gly	-0.0164916	0.364854	NEU	0.0281894					x	x					-0.0164916	0.364854	702.497	FALSE
45333560	G	T	c.117C>A	p.Gly39Gly	c.201C>A	p.Gly67Gly	-0.0164916	0.364854	NEU	0.0702492					x	x					-0.0164916	0.364854	702.497	FALSE
45333559	G	A	c.118C>T	p.Leu40Leu	c.202C>T	p.Leu68Leu	-0.0336498	0.307679	NEU	0.0308569	6.84362e-07			LB	B/LB	B/LB	Likely_benign	Familial_adenomatous_polyposis_2|Hereditary_cancer-predisposing_syndrome	criteria_provided,_multiple_submitters,_no_conflicts		-0.0336498	0.307679	697.196	FALSE	1	1461214	0	amr	1	44714	2.23644e-05	0							1	628104	1.59209e-06	0	0	0	33470	0	1	2.23644e-05	44714
45333559	G	C	c.118C>G	p.Leu40Val	c.202C>G	p.Leu68Val	0.0895537	0.1042	NEU	0.0125299					x	x					0.0895537	0.1042	4252.79	FALSE
45333559	G	T	c.118C>A	p.Leu40Met	c.202C>A	p.Leu68Met	0.227287	0.000123075	NEU	0.0206642					x	x					0.227287	0.000123075	1435.96	FALSE
45333558	A	C	c.119T>G	p.Leu40Arg	c.203T>G	p.Leu68Arg	0.0698269	0.17091	NEU	0.0303036				VUS	x	x	Uncertain_significance	Hereditary_cancer-predisposing_syndrome	criteria_provided,_single_submitter		0.0698269	0.17091	4881.99	FALSE
45333558	A	G	c.119T>C	p.Leu40Pro	c.203T>C	p.Leu68Pro	0.00593862	0.449233	NEU	0.0535217					x	x					0.00593862	0.449233	4959.83	FALSE
45333558	A	T	c.119T>A	p.Leu40Gln	c.203T>A	p.Leu68Gln	0.0732608	0.197515	NEU	0.104162					x	x					0.0732608	0.197515	1987.48	FALSE
45333557	C	A	c.120G>T	p.Leu40Leu	c.204G>T	p.Leu68Leu	-0.0336498	0.307679	NEU	0.0264772					x	x					-0.0336498	0.307679	697.196	FALSE
45333557	C	G	c.120G>C	p.Leu40Leu	c.204G>C	p.Leu68Leu	-0.0336498	0.307679	NEU	0.0895321					x	x					-0.0336498	0.307679	697.196	FALSE
45333557	C	T	c.120G>A	p.Leu40Leu	c.204G>A	p.Leu68Leu	-0.0336498	0.307679	NEU	0.143277				LB	B/LB	B/LB	Likely_benign	Hereditary_cancer-predisposing_syndrome|Familial_adenomatous_polyposis_2	criteria_provided,_multiple_submitters,_no_conflicts		-0.0336498	0.307679	697.196	FALSE
45333556	C	A	c.121G>T	p.Ala41Ser	c.205G>T	p.Ala69Ser	-0.0480106	0.158698	NEU	0.0160761			VUS	VUS	x	x	Uncertain_significance	Hereditary_cancer-predisposing_syndrome	criteria_provided,_single_submitter		-0.0480106	0.158698	6596.79	FALSE
45333556	C	G	c.121G>C	p.Ala41Pro	c.205G>C	p.Ala69Pro	0.00903556	0.47242	NEU	0.0213553					x	x					0.00903556	0.47242	2751.51	FALSE
45333556	C	T	c.121G>A	p.Ala41Thr	c.205G>A	p.Ala69Thr	0.0139245	0.499519	NEU	0.080697					x	x					0.0139245	0.499519	4590.45	FALSE
45333555	G	A	c.122C>T	p.Ala41Val	c.206C>T	p.Ala69Val	-0.0754317	0.0782247	NEU	0.0313936		6.0829e-07	VUS	VUS	x	x	Uncertain_significance	Familial_adenomatous_polyposis_2|Hereditary_cancer-predisposing_syndrome	criteria_provided,_multiple_submitters,_no_conflicts		-0.0754317	0.0782247	4363.59	FALSE									1	1643954	EAS	1	30011.2	3.33209e-05
45333555	G	C	c.122C>G	p.Ala41Gly	c.206C>G	p.Ala69Gly	-0.0656268	0.164358	NEU	0.0818273					x	x					-0.0656268	0.164358	2437.03	FALSE
45333555	G	T	c.122C>A	p.Ala41Asp	c.206C>A	p.Ala69Asp	-0.0561347	0.222611	NEU	0.0923109					x	x					-0.0561347	0.222611	994.413	FALSE
45333554	G	A	c.123C>T	p.Ala41Ala	c.207C>T	p.Ala69Ala	-0.11112	0.0928632	NEU	0.0944625	1.36852e-06	6.08289e-07		LB	B/LB	B/LB	Likely_benign	Familial_adenomatous_polyposis_2|Hereditary_cancer-predisposing_syndrome	criteria_provided,_multiple_submitters,_no_conflicts		-0.11112	0.0928632	735.598	FALSE	2	1461432	0	nfe	2	1111724	1.79901e-06	0	1	1643956	EUR	1	1261230	7.92876e-07	2	628324	3.18307e-06	0	0	0	33474	0	0	0	44716
45333554	G	C	c.123C>G	p.Ala41Ala	c.207C>G	p.Ala69Ala	-0.11112	0.0928632	NEU	0.0577679					x	x					-0.11112	0.0928632	735.598	FALSE
45333554	G	T	c.123C>A	p.Ala41Ala	c.207C>A	p.Ala69Ala	-0.11112	0.0928632	NEU	0.00875192					x	x					-0.11112	0.0928632	735.598	FALSE
45333553	T	A	c.124A>T	p.Arg42Trp	c.208A>T	p.Arg70Trp	0.0270922	0.433815	NEU	0.0498753					x	x					0.0270922	0.433815	1462.76	FALSE
45333553	T	C	c.124A>G	p.Arg42Gly	c.208A>G	p.Arg70Gly	0.011189	0.479814	NEU	0.0857052					x	x					0.011189	0.479814	7983.51	FALSE
45333553	T	G	c.124A>C	p.Arg42Arg	c.208A>C	p.Arg70Arg	-0.0472765	0.250565	NEU	0.189789				LB	x	B/LB	Likely_benign	Hereditary_cancer-predisposing_syndrome	criteria_provided,_single_submitter		-0.0472765	0.250565	867.381	FALSE
45333552	C	A	c.125G>T	p.Arg42Met	c.209G>T	p.Arg70Met	-0.196315	0.00956954	NEU	0.178258					x	x					-0.196315	0.00956954	1559.35	FALSE
45333552	C	G	c.125G>C	p.Arg42Thr	c.209G>C	p.Arg70Thr	-0.0608975	0.139204	NEU	0.170865					x	x					-0.0608975	0.139204	3846.67	FALSE
45333552	C	T	c.125G>A	p.Arg42Lys	c.209G>A	p.Arg70Lys	0.0775732	0.204773	NEU	0.249916	6.84245e-07		VUS	VUS	x	x	Uncertain_significance	Hereditary_cancer-predisposing_syndrome|Familial_adenomatous_polyposis_2	criteria_provided,_multiple_submitters,_no_conflicts		0.0775732	0.204773	1219.78	FALSE	1	1461464	0	eas	1	39696	2.51915e-05	0							1	628354	1.59146e-06	0	0	0	33474	0	0	0	44716
45333551	C	A	c.126G>T	p.Arg42Ser	c.210G>T	p.Arg70Ser	0.0234815	0.434084	NEU	0.0726477					x	x					0.0234815	0.434084	7933.37	FALSE
45333551	C	G	c.126G>C	p.Arg42Ser	c.210G>C	p.Arg70Ser	0.0234815	0.434084	NEU	0.134643					x	x					0.0234815	0.434084	7933.37	FALSE
45333551	C	T	c.126G>A	p.Arg42Arg	c.210G>A	p.Arg70Arg	-0.0472765	0.250565	NEU	0.0842217				LB	x	B/LB	Likely_benign	Hereditary_cancer-predisposing_syndrome	criteria_provided,_single_submitter		-0.0472765	0.250565	867.381	FALSE
45333550	G	A	c.127C>T	p.Gln43*	c.211C>T	p.Gln71*	-1.16902	6.81095e-30	LOF	0.100757				P	x	P/LP	Pathogenic	Familial_adenomatous_polyposis_2	criteria_provided,_single_submitter		-1.16902	6.81095e-30	6439.57	FALSE
45333550	G	C	c.127C>G	p.Gln43Glu	c.211C>G	p.Gln71Glu	0.0951131	0.0944066	NEU	0.0133581					x	x					0.0951131	0.0944066	3376.16	FALSE
45333550	G	T	c.127C>A	p.Gln43Lys	c.211C>A	p.Gln71Lys	0.0478895	0.315117	NEU	0.141705					x	x					0.0478895	0.315117	3020.25	FALSE
45333549	T	A	c.128A>T	p.Gln43Leu	c.212A>T	p.Gln71Leu	0.0947766	0.0644356	NEU	0.0344246					x	x					0.0947766	0.0644356	9286.17	FALSE
45333549	T	C	c.128A>G	p.Gln43Arg	c.212A>G	p.Gln71Arg	0.0791116	0.129236	NEU	0.0356603	4.78935e-06	3.64976e-06	VUS	VUS	x	x	Uncertain_significance	Familial_adenomatous_polyposis_2|Hereditary_cancer-predisposing_syndrome|not_provided	criteria_provided,_multiple_submitters,_no_conflicts		0.0791116	0.129236	5679.42	FALSE	7	1461576	0	nfe	7	1111800	6.2961e-06	0	6	1643942	N_EUR	1.748	34495.5	5.06732e-05	6	628466	9.54706e-06	0	0	0	33474	0	0	0	44718
45333549	T	G	c.128A>C	p.Gln43Pro	c.212A>C	p.Gln71Pro	0.0540304	0.273058	NEU	0.0807338					x	x					0.0540304	0.273058	2688.09	FALSE
45333548	C	A	c.129G>T	p.Gln43His	c.213G>T	p.Gln71His	0.0801648	0.2131	NEU	0.0725071					x	x					0.0801648	0.2131	1005.58	FALSE
45333548	C	G	c.129G>C	p.Gln43His	c.213G>C	p.Gln71His	0.0801648	0.2131	NEU	0.0422221		1.21658e-06	VUS	VUS	x	x	Uncertain_significance	Familial_adenomatous_polyposis_2|Hereditary_cancer-predisposing_syndrome	criteria_provided,_multiple_submitters,_no_conflicts		0.0801648	0.2131	1005.58	FALSE									2	1643950	GBR	1.86293	815110	2.2855e-06
45333548	C	T	c.129G>A	p.Gln43Gln	c.213G>A	p.Gln71Gln				0.180979					x	x					-0.000225565	0.468497	173.26	TRUE
45333547	G	A	c.130C>T	p.Pro44Ser	c.214C>T	p.Pro72Ser	-0.106511	0.0418934	NEU	0.0325148				VUS	x	x	Uncertain_significance	Hereditary_cancer-predisposing_syndrome	criteria_provided,_single_submitter		-0.106511	0.0418934	3879.7	FALSE
45333547	G	C	c.130C>G	p.Pro44Ala	c.214C>G	p.Pro72Ala	-0.14156	0.0268431	NEU	0.0699349					x	x					-0.14156	0.0268431	3252.92	FALSE
45333547	G	T	c.130C>A	p.Pro44Thr	c.214C>A	p.Pro72Thr	0.165993	0.00730817	NEU	0.0739561					x	x					0.165993	0.00730817	1995.71	FALSE
45333546	G	A	c.131C>T	p.Pro44Leu	c.215C>T	p.Pro72Leu	-0.13347	0.0133589	NEU	0.0250917	1.91574e-05	1.70322e-05	VUS	CON	x	x	Conflicting_classifications_of_pathogenicity	Hereditary_cancer-predisposing_syndrome|Familial_adenomatous_polyposis_2|not_provided	criteria_provided,_conflicting_classifications	Uncertain_significance(5)|Likely_benign(1)	-0.13347	0.0133589	6341.55	FALSE	28	1461580	0	afr	1	33476	2.98721e-05	0	28	1643942	EAS	1	30009.2	3.33232e-05	6	628476	9.5469e-06	0	1	2.98721e-05	33476	0	0	0	44720
45333546	G	C	c.131C>G	p.Pro44Arg	c.215C>G	p.Pro72Arg	-0.0645851	0.110908	NEU	0.0645967					x	x					-0.0645851	0.110908	4882.59	FALSE
45333546	G	T	c.131C>A	p.Pro44Gln	c.215C>A	p.Pro72Gln	-0.113256	0.0472385	NEU	0.0711196					x	x					-0.113256	0.0472385	2971.02	FALSE
45333545	C	A	c.132G>T	p.Pro44Pro	c.216G>T	p.Pro72Pro	-0.0322294	0.336471	NEU	0.340597				VUS	x	x	Uncertain_significance	Familial_adenomatous_polyposis_2	criteria_provided,_single_submitter		-0.0322294	0.336471	415.795	FALSE
45333545	C	G	c.132G>C	p.Pro44Pro	c.216G>C	p.Pro72Pro	-0.0322294	0.336471	NEU	0.0625026					x	x					-0.0322294	0.336471	415.795	FALSE
45333545	C	T	c.132G>A	p.Pro44Pro	c.216G>A	p.Pro72Pro	-0.0322294	0.336471	NEU	0.078023	6.63641e-05	0.00035281		LB	B/LB	B/LB	Likely_benign	Familial_adenomatous_polyposis_2|Hereditary_cancer-predisposing_syndrome|not_specified|not_provided	criteria_provided,_multiple_submitters,_no_conflicts		-0.0322294	0.336471	415.795	FALSE	97	1461634	1	amr	71	44720	0.00158766	1	580	1643944	MEX	303.454	109202	0.00277883	77	628526	0.000122509	1	4	0.000119474	33480	0	71	0.00158766	44720
45333544	C	A	c.133G>T	p.Glu45*	c.217G>T	p.Glu73*	-0.761472	3.28574e-11	LOF	0.187944					x	x					-0.761472	3.28574e-11	2580.27	FALSE
45333544	C	G	c.133G>C	p.Glu45Gln	c.217G>C	p.Glu73Gln	-0.0405188	0.254232	NEU	0.0766827					x	x					-0.0405188	0.254232	1320.63	FALSE
45333544	C	T	c.133G>A	p.Glu45Lys	c.217G>A	p.Glu73Lys	-0.0451126	0.253916	NEU	0.165616	6.84148e-07	1.82487e-06	VUS	CON	x	x	Conflicting_classifications_of_pathogenicity	Familial_adenomatous_polyposis_2|Hereditary_cancer-predisposing_syndrome|not_provided|Gastric_cancer	criteria_provided,_conflicting_classifications	Uncertain_significance(4)|Likely_benign(1)	-0.0451126	0.253916	1557.23	FALSE	1	1461672	0	nfe	1	1111856	8.99397e-07	0	3	1643954	SAS	1.07411	81336.8	1.32057e-05	0	628562	0	0	0	0	33480	0	0	0	44720
45333543	T	A	c.134A>T	p.Glu45Val	c.218A>T	p.Glu73Val	-0.122378	0.0163974	NEU	0.109006					x	x					-0.122378	0.0163974	7753.17	FALSE
45333543	T	C	c.134A>G	p.Glu45Gly	c.218A>G	p.Glu73Gly	0.129936	0.0406275	NEU	0.129623					x	x					0.129936	0.0406275	3265.48	FALSE
45333543	T	G	c.134A>C	p.Glu45Ala	c.218A>C	p.Glu73Ala	-0.0240378	0.267773	NEU	0.0624866					x	x					-0.0240378	0.267773	4436.24	FALSE
45333542	T	A	c.135A>T	p.Glu45Asp	c.219A>T	p.Glu73Asp	0.155466	0.0117917	NEU	0.139275				VUS	x	x	Uncertain_significance	Familial_adenomatous_polyposis_2	criteria_provided,_single_submitter		0.155466	0.0117917	2042.39	FALSE
45333542	T	C	c.135A>G	p.Glu45Glu	c.219A>G	p.Glu73Glu				0.00969106					x	x					-0.0655483	0.32841	105.003	TRUE
45333542	T	G	c.135A>C	p.Glu45Asp	c.219A>C	p.Glu73Asp	0.155466	0.0117917	NEU	0.110049					x	x					0.155466	0.0117917	2042.39	FALSE
45333541	C	A	c.136G>T	p.Glu46*	c.220G>T	p.Glu74*	-1.07003	6.69729e-22	LOF	0.186341					x	x					-1.07003	6.69729e-22	2870.1	FALSE
45333541	C	G	c.136G>C	p.Glu46Gln	c.220G>C	p.Glu74Gln	0.0687617	0.275169	NEU	0.103514				VUS	x	x	Uncertain_significance	Familial_adenomatous_polyposis_2	criteria_provided,_single_submitter		0.0687617	0.275169	998.471	FALSE
45333541	C	T	c.136G>A	p.Glu46Lys	c.220G>A	p.Glu74Lys	-0.0382709	0.258289	NEU	0.12117					x	x					-0.0382709	0.258289	1375.37	FALSE
45333540	T	A	c.137A>T	p.Glu46Val	c.221A>T	p.Glu74Val	0.052785	0.258637	NEU	0.128723					x	x					0.052785	0.258637	4967.64	FALSE
45333540	T	C	c.137A>G	p.Glu46Gly	c.221A>G	p.Glu74Gly	-0.0545273	0.135966	NEU	0.163461				VUS	x	x	Uncertain_significance	Hereditary_cancer-predisposing_syndrome	criteria_provided,_single_submitter		-0.0545273	0.135966	6403.79	FALSE
45333540	T	G	c.137A>C	p.Glu46Ala	c.221A>C	p.Glu74Ala	0.0651303	0.233287	NEU	0.119916	2.7365e-06	5.47468e-06	VUS	VUS	x	x	Uncertain_significance	Familial_adenomatous_polyposis_2|Hereditary_cancer-predisposing_syndrome|not_provided	criteria_provided,_multiple_submitters,_no_conflicts		0.0651303	0.233287	2399.99	FALSE	4	1461720	0	nfe	4	1111882	3.5975e-06	0	9	1643932	C_EUR	1.05688	84620.8	1.24896e-05	4	628610	6.36325e-06	0	0	0	33480	0	0	0	44720
45333539	C	A	c.138G>T	p.Glu46Asp	c.222G>T	p.Glu74Asp	0.0496112	0.300515	NEU	0.288734					x	x					0.0496112	0.300515	3046.6	FALSE
45333539	C	G	c.138G>C	p.Glu46Asp	c.222G>C	p.Glu74Asp	0.0496112	0.300515	NEU	0.165391					x	x					0.0496112	0.300515	3046.6	FALSE
45333539	C	T	c.138G>A	p.Glu46Glu	c.222G>A	p.Glu74Glu				0.0897087	8.20948e-06	6.08289e-06		LB	B/LB	B/LB	Likely_benign	Hereditary_cancer-predisposing_syndrome|Familial_adenomatous_polyposis_2|not_provided	criteria_provided,_multiple_submitters,_no_conflicts		0.0869058	0.322897	130.387	TRUE	12	1461724	0	eas	2	39696	5.03829e-05	0	10	1643956	SE_ASIA	8.16526	7439.88	0.0010975	7	628614	1.11356e-05	0	0	0	33480	0	0	0	44720
45333538	C	A	c.139G>T	p.Val47Leu	c.223G>T	p.Val75Leu	-0.135291	0.0148537	NEU	0.119036					x	x					-0.135291	0.0148537	4986.23	FALSE
45333538	C	G	c.139G>C	p.Val47Leu	c.223G>C	p.Val75Leu	-0.135291	0.0148537	NEU	0.039658					x	x					-0.135291	0.0148537	4986.23	FALSE
45333538	C	T	c.139G>A	p.Val47Met	c.223G>A	p.Val75Met	-0.0811924	0.15595	NEU	0.0388167					x	x					-0.0811924	0.15595	781.347	FALSE
45333537	A	C	c.140T>G	p.Val47Gly	c.224T>G	p.Val75Gly	-0.066809	0.160487	NEU	0.0872572					x	x					-0.066809	0.160487	1764.22	FALSE
45333537	A	G	c.140T>C	p.Val47Ala	c.224T>C	p.Val75Ala	0.101204	0.116276	NEU	0.112054					x	x					0.101204	0.116276	2257.8	FALSE
45333537	A	T	c.140T>A	p.Val47Glu	c.224T>A	p.Val75Glu	-0.115756	0.0560171	NEU	0.125769				LB	x	B/LB	Likely_benign	Hereditary_cancer-predisposing_syndrome	criteria_provided,_single_submitter		-0.115756	0.0560171	1716.8	FALSE
45333536	C	A	c.141G>T	p.Val47Val	c.225G>T	p.Val75Val	0.0157046	0.488111	NEU	0.367535					x	x					0.0157046	0.488111	27568.2	FALSE
45333536	C	G	c.141G>C	p.Val47Val	c.225G>C	p.Val75Val	0.0157046	0.488111	NEU	0.0866334					x	x					0.0157046	0.488111	27568.2	FALSE
45333536	C	T	c.141G>A	p.Val47Val	c.225G>A	p.Val75Val	0.0157046	0.488111	NEU	0.160307		6.08292e-07		LB	B/LB	B/LB	Likely_benign	Hereditary_cancer-predisposing_syndrome	criteria_provided,_multiple_submitters,_no_conflicts		0.0157046	0.488111	27568.2	FALSE									1	1643948
45333535	C	A	c.142G>T	p.Val48Leu	c.226G>T	p.Val76Leu	-0.0248933	0.263081	NEU	0.229142	6.84108e-07		VUS	VUS	x	x	Uncertain_significance	Hereditary_cancer-predisposing_syndrome|not_provided|Familial_adenomatous_polyposis_2	criteria_provided,_multiple_submitters,_no_conflicts		-0.0248933	0.263081	6596.56	FALSE	1	1461758	0	nfe	1	1111912	8.99352e-07	0							1	628650	1.59071e-06	0	0	0	33480	0	0	0	44720
45333535	C	G	c.142G>C	p.Val48Leu	c.226G>C	p.Val76Leu	-0.0248933	0.263081	NEU	0.0589392					x	x					-0.0248933	0.263081	6596.56	FALSE
45333535	C	T	c.142G>A	p.Val48Ile	c.226G>A	p.Val76Ile	0.0881791	0.176857	NEU	0.033506				VUS	x	x	Uncertain_significance	Familial_adenomatous_polyposis_2	criteria_provided,_single_submitter		0.0881791	0.176857	1607.9	FALSE
45333534	A	C	c.143T>G	p.Val48Gly	c.227T>G	p.Val76Gly	0.0278646	0.406545	NEU	0.0519634					x	x					0.0278646	0.406545	7385.95	FALSE
45333534	A	G	c.143T>C	p.Val48Ala	c.227T>C	p.Val76Ala	0.00435473	0.43621	NEU	0.0864731					x	x					0.00435473	0.43621	7095.57	FALSE
45333534	A	T	c.143T>A	p.Val48Glu	c.227T>A	p.Val76Glu	-0.121526	0.0504205	NEU	0.221645					x	x					-0.121526	0.0504205	1726.43	FALSE
45333533	T	A	c.144A>T	p.Val48Val	c.228A>T	p.Val76Val	-0.0128378	0.396137	NEU	0.245998					x	x					-0.0128378	0.396137	908.949	FALSE
45333533	T	C	c.144A>G	p.Val48Val	c.228A>G	p.Val76Val	-0.0128378	0.396137	NEU	0.192407					x	x					-0.0128378	0.396137	908.949	FALSE
45333533	T	G	c.144A>C	p.Val48Val	c.228A>C	p.Val76Val	-0.0128378	0.396137	NEU	0.128502					x	x					-0.0128378	0.396137	908.949	FALSE
45333532	A	C	c.145T>G	p.Leu49Val	c.229T>G	p.Leu77Val	-0.0831286	0.0766299	NEU	0.0223304					x	x					-0.0831286	0.0766299	6234.77	FALSE
45333532	A	G	c.145T>C	p.Leu49Leu	c.229T>C	p.Leu77Leu	0.00400893	0.465143	NEU	0.194653					x	x					0.00400893	0.465143	454.503	FALSE
45333532	A	T	c.145T>A	p.Leu49Met	c.229T>A	p.Leu77Met	0.2326	0.00210372	NEU	0.132956					x	x					0.2326	0.00210372	889.028	FALSE
45333531	A	C	c.146T>G	p.Leu49Trp	c.230T>G	p.Leu77Trp	-0.109334	0.0583439	NEU	0.0697893					x	x					-0.109334	0.0583439	2637.5	FALSE
45333531	A	G	c.146T>C	p.Leu49Ser	c.230T>C	p.Leu77Ser	0.0270249	0.412869	NEU	0.109132					x	x					0.0270249	0.412869	6162.39	FALSE
45333531	A	T	c.146T>A	p.Leu49*	c.230T>A	p.Leu77*	-1.07851	1.48992e-20	LOF	0.0866946					x	x					-1.07851	1.48992e-20	3329.59	FALSE
45333530	C	A	c.147G>T	p.Leu49Phe	c.231G>T	p.Leu77Phe	-0.0824835	0.107441	NEU	0.0528475			VUS	VUS	x	x	Uncertain_significance	Hereditary_cancer-predisposing_syndrome	criteria_provided,_single_submitter		-0.0824835	0.107441	2945.47	FALSE
45333530	C	G	c.147G>C	p.Leu49Phe	c.231G>C	p.Leu77Phe	-0.0824835	0.107441	NEU	0.101486					x	x					-0.0824835	0.107441	2945.47	FALSE
45333530	C	T	c.147G>A	p.Leu49Leu	c.231G>A	p.Leu77Leu	0.00400893	0.465143	NEU	0.106215				LB	x	B/LB	Likely_benign	Familial_adenomatous_polyposis_2	criteria_provided,_single_submitter		0.00400893	0.465143	454.503	FALSE
45333529	G	A	c.148C>T	p.Gln50*	c.232C>T	p.Gln78*	-1.08359	2.35225e-25	LOF	0.184668				P	x	P/LP	Pathogenic	Familial_adenomatous_polyposis_2	criteria_provided,_single_submitter		-1.08359	2.35225e-25	3809.44	FALSE
45333529	G	C	c.148C>G	p.Gln50Glu	c.232C>G	p.Gln78Glu	0.0121962	0.490837	NEU	0.265071			VUS	VUS	x	x	Uncertain_significance	Familial_adenomatous_polyposis_2|Hereditary_cancer-predisposing_syndrome	criteria_provided,_multiple_submitters,_no_conflicts		0.0121962	0.490837	1596.93	FALSE
45333529	G	T	c.148C>A	p.Gln50Lys	c.232C>A	p.Gln78Lys	0.0672958	0.239173	NEU	0.106839					x	x					0.0672958	0.239173	2315.23	FALSE
45333528	T	A	c.149A>T	p.Gln50Leu	c.233A>T	p.Gln78Leu	-0.0732568	0.137719	NEU	0.168249					x	x					-0.0732568	0.137719	2633.4	FALSE
45333528	T	C	c.149A>G	p.Gln50Arg	c.233A>G	p.Gln78Arg	0.02844	0.404875	NEU	0.130857	2.73628e-06	1.82488e-06			x	x					0.02844	0.404875	5701.45	FALSE	4	1461838	0	nfe	3	1111968	2.69792e-06	0	3	1643948	IRE	1.07819	229596	4.69601e-06	1	628734	1.5905e-06	0	0	0	33480	0	0	0	44724
45333528	T	G	c.149A>C	p.Gln50Pro	c.233A>C	p.Gln78Pro	0.12584	0.0241093	NEU	0.231475					x	x					0.12584	0.0241093	2989.04	FALSE
45333527	C	A	c.150G>T	p.Gln50His	c.234G>T	p.Gln78His	-0.0434657	0.227891	NEU	0.0317678					x	x					-0.0434657	0.227891	1962.5	FALSE
45333527	C	G	c.150G>C	p.Gln50His	c.234G>C	p.Gln78His	-0.0434657	0.227891	NEU	0.143227		6.08292e-07	VUS	VUS	x	x	Uncertain_significance	Familial_adenomatous_polyposis_2|Hereditary_cancer-predisposing_syndrome	criteria_provided,_multiple_submitters,_no_conflicts		-0.0434657	0.227891	1962.5	FALSE									1	1643948	AFR	1	98815.5	1.01199e-05
45333527	C	T	c.150G>A	p.Gln50Gln	c.234G>A	p.Gln78Gln				0.0786189					x	x					0.117081	0.26472	141.733	TRUE
45333526	C	A	c.151G>T	p.Ala51Ser	c.235G>T	p.Ala79Ser	0.0658867	0.218892	NEU	0.040189				VUS	x	x	Uncertain_significance	Familial_adenomatous_polyposis_2	criteria_provided,_single_submitter		0.0658867	0.218892	2994.08	FALSE
45333526	C	G	c.151G>C	p.Ala51Pro	c.235G>C	p.Ala79Pro	0.141656	0.168937	NEU	0.0408645	1.36813e-06	1.21658e-06	VUS	VUS	x	x	Uncertain_significance	Familial_adenomatous_polyposis_2|Hereditary_cancer-predisposing_syndrome	criteria_provided,_multiple_submitters,_no_conflicts		0.141656	0.168937	531.562	FALSE	2	1461852	0	sas	1	86258	1.15931e-05	0	2	1643950	BI	1.03402	1044710	9.89771e-07	0	628744	0	0	0	0	33478	0	0	0	44724
45333526	C	T	c.151G>A	p.Ala51Thr	c.235G>A	p.Ala79Thr				0.0592996				VUS	x	x	Uncertain_significance	Familial_adenomatous_polyposis_2	criteria_provided,_single_submitter		-0.0671286	0.290253	222.484	TRUE
45333525	G	A	c.152C>T	p.Ala51Val	c.236C>T	p.Ala79Val	0.073776	0.147212	NEU	0.217643					x	x					0.073776	0.147212	6512.38	FALSE
45333525	G	C	c.152C>G	p.Ala51Gly	c.236C>G	p.Ala79Gly	-0.0112629	0.339922	NEU	0.108529			VUS	VUS	x	x	Uncertain_significance	Hereditary_cancer-predisposing_syndrome|Familial_adenomatous_polyposis_2	criteria_provided,_multiple_submitters,_no_conflicts		-0.0112629	0.339922	4064.1	FALSE
45333525	G	T	c.152C>A	p.Ala51Asp	c.236C>A	p.Ala79Asp	0.0289744	0.410478	NEU	0.0708965		6.08293e-07	VUS	VUS	x	x	Uncertain_significance	Familial_adenomatous_polyposis_2|Hereditary_cancer-predisposing_syndrome	criteria_provided,_multiple_submitters,_no_conflicts		0.0289744	0.410478	3285.47	FALSE									1	1643946	EUR	1	1261220	7.92881e-07
45333524	G	A	c.153C>T	p.Ala51Ala	c.237C>T	p.Ala79Ala	0.0255057	0.420365	NEU	0.0400485				LB	x	B/LB	Likely_benign	Familial_adenomatous_polyposis_2	criteria_provided,_single_submitter		0.0255057	0.420365	23434.4	FALSE
45333524	G	C	c.153C>G	p.Ala51Ala	c.237C>G	p.Ala79Ala	0.0255057	0.420365	NEU	0.0650554				LB	x	B/LB	Likely_benign	Hereditary_cancer-predisposing_syndrome	criteria_provided,_single_submitter		0.0255057	0.420365	23434.4	FALSE
45333524	G	T	c.153C>A	p.Ala51Ala	c.237C>A	p.Ala79Ala	0.0255057	0.420365	NEU	0.0200529					x	x					0.0255057	0.420365	23434.4	FALSE
45333523	A	C	c.154T>G	p.Ser52Ala	c.238T>G	p.Ser80Ala	0.00623189	0.102584	NEU	0.170749	6.84061e-07		VUS	VUS	x	x	Uncertain_significance	Hereditary_cancer-predisposing_syndrome|Familial_adenomatous_polyposis_2	criteria_provided,_multiple_submitters,_no_conflicts		0.00623189	0.102584	2458.19	FALSE	1	1461858	0	nfe	1	1111984	8.99294e-07	0							1	628752	1.59045e-06	0	0	0	33480	0	0	0	44724
45333523	A	G	c.154T>C	p.Ser52Pro	c.238T>C	p.Ser80Pro	-0.0117924	0.436525	NEU	0.0290995					x	x					-0.0117924	0.436525	1424.35	FALSE
45333523	A	T	c.154T>A	p.Ser52Thr	c.238T>A	p.Ser80Thr	0.00677008	0.0897607	NEU	0.0606616					x	x					0.00677008	0.0897607	2696.37	FALSE
45333522	G	A	c.155C>T	p.Ser52Phe	c.239C>T	p.Ser80Phe	-0.0244518	0.477218	NEU	0.0321085	6.84054e-07				x	x					-0.0244518	0.477218	1424.47	FALSE	1	1461872	0	nfe	1	1111996	8.99284e-07	0							1	628766	1.59042e-06	0	0	0	33480	0	0	0	44724
45333522	G	C	c.155C>G	p.Ser52Cys	c.239C>G	p.Ser80Cys	-0.0301671	0.456761	NEU	0.0610604	1.36811e-06				x	x					-0.0301671	0.456761	971.482	FALSE	2	1461872	0	sas	1	86258	1.15931e-05	0							2	628766	3.18083e-06	0	0	0	33480	0	0	0	44724
45333522	G	T	c.155C>A	p.Ser52Tyr	c.239C>A	p.Ser80Tyr	0.00529658	0.275721	NEU	0.0737103					x	x					0.00529658	0.275721	1001.75	FALSE
45333521	A	C	c.156T>G	p.Ser52Ser	c.240T>G	p.Ser80Ser	-0.0490744	0.27314	NEU	0.17938					x	x					-0.0490744	0.27314	11997.1	FALSE
45333521	A	G	c.156T>C	p.Ser52Ser	c.240T>C	p.Ser80Ser	-0.0490744	0.27314	NEU	0.216972	6.84053e-07				x	x					-0.0490744	0.27314	11997.1	FALSE	1	1461876	0	sas	1	86258	1.15931e-05	0							1	628770	1.59041e-06	0	0	0	33480	0	0	0	44724
45333521	A	T	c.156T>A	p.Ser52Ser	c.240T>A	p.Ser80Ser	-0.0490744	0.27314	NEU	0.0419521					x	x					-0.0490744	0.27314	11997.1	FALSE
45333520	C	A	c.157G>T	p.Val53Phe	c.241G>T	p.Val81Phe	-0.0075358	0.036046	NEU	0.121208			VUS	VUS	x	x	Uncertain_significance	Hereditary_cancer-predisposing_syndrome|Familial_adenomatous_polyposis_2	criteria_provided,_multiple_submitters,_no_conflicts		-0.0075358	0.036046	2121.57	FALSE
45333520	C	G	c.157G>C	p.Val53Leu	c.241G>C	p.Val81Leu	-0.0239934	0.478152	NEU	0.12269	6.84051e-07		VUS	VUS	x	x	Uncertain_significance	Familial_adenomatous_polyposis_2|Hereditary_cancer-predisposing_syndrome	criteria_provided,_multiple_submitters,_no_conflicts		-0.0239934	0.478152	5508.7	FALSE	1	1461880	0	mid	1	5768	0.00017337	0							1	628770	1.59041e-06	0	0	0	33480	0	0	0	44724
45333520	C	T	c.157G>A	p.Val53Ile	c.241G>A	p.Val81Ile	-0.0188368	0.0188873	NEU	0.0532602					x	x					-0.0188368	0.0188873	2269.93	FALSE
45333519	A	C	c.158T>G	p.Val53Gly	c.242T>G	p.Val81Gly	-0.0540561	0.275541	NEU	0.11077					x	x					-0.0540561	0.275541	3260.37	FALSE
45333519	A	G	c.158T>C	p.Val53Ala	c.242T>C	p.Val81Ala	0.00104091	0.147424	NEU	0.0987289					x	x					0.00104091	0.147424	987.189	FALSE
45333519	A	T	c.158T>A	p.Val53Asp	c.242T>A	p.Val81Asp	0.00694246	0.116494	NEU	0.125153					x	x					0.00694246	0.116494	1786.27	FALSE
45333518	G	A	c.159C>T	p.Val53Val	c.243C>T	p.Val81Val	-0.0340109	0.384812	NEU	0.0762862				LB	x	B/LB	Likely_benign	Hereditary_cancer-predisposing_syndrome	criteria_provided,_single_submitter		-0.0340109	0.384812	16527.4	FALSE
45333518	G	C	c.159C>G	p.Val53Val	c.243C>G	p.Val81Val	-0.0340109	0.384812	NEU	0.0217669	2.05215e-06	1.82487e-06			x	x					-0.0340109	0.384812	16527.4	FALSE	3	1461878	0	nfe	3	1112000	2.69784e-06	0	3	1643954	IRE	1.3127	229596	5.71745e-06	0	628768	0	0	0	0	33480	0	0	0	44724
45333518	G	T	c.159C>A	p.Val53Val	c.243C>A	p.Val81Val	-0.0340109	0.384812	NEU	0.0435604					x	x					-0.0340109	0.384812	16527.4	FALSE
45333517	A	C	c.160T>G	p.Ser54Ala	c.244T>G	p.Ser82Ala	0.00533192	0.0909309	NEU	0.150848					x	x					0.00533192	0.0909309	2147.85	FALSE
45333517	A	G	c.160T>C	p.Ser54Pro	c.244T>C	p.Ser82Pro	0.00681663	0.142952	NEU	0.059811	4.10435e-06	1.6424e-05	VUS	VUS	x	x	Uncertain_significance	not_specified|Familial_adenomatous_polyposis_2|not_provided|Hereditary_cancer-predisposing_syndrome	criteria_provided,_multiple_submitters,_no_conflicts		0.00681663	0.142952	1838.47	FALSE	6	1461862	0	amr	1	44724	2.23594e-05	0	27	1643932	C_EUR	4.23561	84617.6	5.0056e-05	6	628756	9.54265e-06	0	0	0	33478	0	1	2.23594e-05	44724
45333517	A	T	c.160T>A	p.Ser54Thr	c.244T>A	p.Ser82Thr	-0.0216594	0.499818	NEU	0.0949152					x	x					-0.0216594	0.499818	1115	FALSE
45333516	G	A	c.161C>T	p.Ser54Phe	c.245C>T	p.Ser82Phe	-0.0663695	0.268545	NEU	0.0831059		6.0829e-07		VUS	x	x	Uncertain_significance	Hereditary_cancer-predisposing_syndrome	criteria_provided,_single_submitter		-0.0663695	0.268545	1209.67	FALSE									1	1643954	SAS	1	81336.8	1.22946e-05
45333516	G	C	c.161C>G	p.Ser54Cys	c.245C>G	p.Ser82Cys	0.0052479	0.0639719	NEU	0.0533966			VUS	VUS	x	x	Uncertain_significance	Familial_adenomatous_polyposis_2|Hereditary_cancer-predisposing_syndrome	criteria_provided,_multiple_submitters,_no_conflicts		0.0052479	0.0639719	2266.78	FALSE
45333516	G	T	c.161C>A	p.Ser54Tyr	c.245C>A	p.Ser82Tyr	0.00242965	0.254997	NEU	0.0684026	1.91534e-05	1.82487e-05	VUS	VUS	x	x	Uncertain_significance	Hereditary_cancer-predisposing_syndrome|not_provided|Familial_adenomatous_polyposis_2|MUTYH-related_disorder	criteria_provided,_multiple_submitters,_no_conflicts		0.00242965	0.254997	1650.75	FALSE	28	1461878	0	nfe	26	1112002	2.33813e-05	0	30	1643954	GBR	24.8588	815115	3.04973e-05	6	628770	9.54244e-06	0	0	0	33480	0	0	0	44724
45333515	G	A	c.162C>T	p.Ser54Ser	c.246C>T	p.Ser82Ser	-0.033168	0.390832	NEU	0.0291044				LB	x	B/LB	Likely_benign	Familial_adenomatous_polyposis_2	criteria_provided,_single_submitter		-0.033168	0.390832	16520.5	FALSE
45333515	G	C	c.162C>G	p.Ser54Ser	c.246C>G	p.Ser82Ser	-0.033168	0.390832	NEU	0.125432					x	x					-0.033168	0.390832	16520.5	FALSE
45333515	G	T	c.162C>A	p.Ser54Ser	c.246C>A	p.Ser82Ser	-0.033168	0.390832	NEU	0.0485091					x	x					-0.033168	0.390832	16520.5	FALSE
45333514	A	C	c.163T>G	p.Ser55Ala	c.247T>G	p.Ser83Ala	0.0028261	0.318084	NEU	0.171362					x	x					0.0028261	0.318084	1067.74	FALSE
45333514	A	G	c.163T>C	p.Ser55Pro	c.247T>C	p.Ser83Pro	-0.273525	0.114557	NEU	0.0654363	6.84051e-07	6.08293e-07	VLB	CON	x	x	Conflicting_classifications_of_pathogenicity	Familial_adenomatous_polyposis_2|Hereditary_cancer-predisposing_syndrome	criteria_provided,_conflicting_classifications	Uncertain_significance(1)|Likely_benign(1)	-0.273525	0.114557	475.287	FALSE	1	1461880	0	nfe	1	1112002	8.99279e-07	0	1	1643944	EUR	1	1261230	7.92878e-07	0	628772	0	0	0	0	33480	0	0	0	44724
45333514	A	T	c.163T>A	p.Ser55Thr	c.247T>A	p.Ser83Thr	0.00522957	0.165436	NEU	0.0839048					x	x					0.00522957	0.165436	1605.36	FALSE
45333513	G	A	c.164C>T	p.Ser55Leu	c.248C>T	p.Ser83Leu	-0.148638	0.0536412	NEU	0.0972729				VUS	x	x	Uncertain_significance	Familial_adenomatous_polyposis_2|Hereditary_cancer-predisposing_syndrome	criteria_provided,_multiple_submitters,_no_conflicts		-0.148638	0.0536412	3302.43	FALSE
45333513	G	C	c.164C>G	p.Ser55*	c.248C>G	p.Ser83*	-0.573356	0.011686	INT	0.0434638		1.21658e-06		P	P/LP	P/LP	Pathogenic/Likely_pathogenic	Hereditary_cancer-predisposing_syndrome|not_provided|Familial_adenomatous_polyposis_2	criteria_provided,_multiple_submitters,_no_conflicts		-0.573356	0.011686	1773.43	FALSE									2	1643952	EUR	2	1261230	1.58576e-06
45333513	G	T	c.164C>A	p.Ser55*	c.248C>A	p.Ser83*	-0.573356	0.011686	INT	0.170805					x	x					-0.573356	0.011686	1773.43	FALSE
45333512	T	A	c.165A>T	p.Ser55Ser	c.249A>T	p.Ser83Ser	-0.0344549	0.379309	NEU	0.123141		1.82488e-06		Con(LB/VUS)	x	B/LB	Conflicting_classifications_of_pathogenicity	Familial_adenomatous_polyposis_2|not_provided|Hereditary_cancer-predisposing_syndrome	criteria_provided,_conflicting_classifications	Uncertain_significance(1)|Likely_benign(3)	-0.0344549	0.379309	16660	FALSE									3	1643944	EUR	2.80915	1261220	2.22733e-06
45333512	T	C	c.165A>G	p.Ser55Ser	c.249A>G	p.Ser83Ser	-0.0344549	0.379309	NEU	0.163605					x	x					-0.0344549	0.379309	16660	FALSE
45333512	T	G	c.165A>C	p.Ser55Ser	c.249A>C	p.Ser83Ser	-0.0344549	0.379309	NEU	0.0457467					x	x					-0.0344549	0.379309	16660	FALSE
45333511	A	C	c.166T>G	p.Tyr56Asp	c.250T>G	p.Tyr84Asp	-0.0984982	0.244425	NEU	0.970442					x	x					-0.0984982	0.244425	831.775	FALSE
45333511	A	G	c.166T>C	p.Tyr56His	c.250T>C	p.Tyr84His	-0.00594771	0.406044	NEU	0.0413413					x	x					-0.00594771	0.406044	1079.04	FALSE
45333511	A	T	c.166T>A	p.Tyr56Asn	c.250T>A	p.Tyr84Asn	-0.0497251	0.332374	NEU	0.0450349					x	x					-0.0497251	0.332374	1137.77	FALSE
45333510	T	A	c.167A>T	p.Tyr56Phe	c.251A>T	p.Tyr84Phe	0.00469706	0.0428618	NEU	0.130798					x	x					0.00469706	0.0428618	2483.06	FALSE
45333510	T	C	c.167A>G	p.Tyr56Cys	c.251A>G	p.Tyr84Cys	-0.0129494	0.44093	NEU	0.0343239	4.78833e-06	7.2995e-06	VUS	VUS	x	x	Uncertain_significance	Familial_adenomatous_polyposis_2|not_provided|Hereditary_cancer-predisposing_syndrome	criteria_provided,_multiple_submitters,_no_conflicts		-0.0129494	0.44093	1573.65	FALSE	7	1461888	0	nfe	7	1112008	6.29492e-06	0	12	1643948	C_EUR	1.60573	84620.9	1.89756e-05	4	628780	6.36153e-06	0	0	0	33480	0	0	0	44724
45333510	T	G	c.167A>C	p.Tyr56Ser	c.251A>C	p.Tyr84Ser	-0.0460731	0.335638	NEU	0.0399632					x	x					-0.0460731	0.335638	3835.64	FALSE
45333509	G	A	c.168C>T	p.Tyr56Tyr	c.252C>T	p.Tyr84Tyr	-0.0355174	0.372917	NEU	0.0400345	6.84048e-07			VUS	x	x	Uncertain_significance	Familial_adenomatous_polyposis_2	criteria_provided,_single_submitter		-0.0355174	0.372917	16756.1	FALSE	1	1461886	0	nfe	1	1112006	8.99276e-07	0							1	628780	1.59038e-06	0	0	0	33480	0	0	0	44724
45333509	G	C	c.168C>G	p.Tyr56*	c.252C>G	p.Tyr84*	-0.470142	0.0160938	INT	0.968009		6.0829e-07			x	x					-0.470142	0.0160938	1818.29	FALSE									1	1643952
45333509	G	T	c.168C>A	p.Tyr56*	c.252C>A	p.Tyr84*	-0.470142	0.0160938	INT	0.166365	6.84048e-07			P	P/LP	P/LP	Pathogenic/Likely_pathogenic	Hereditary_cancer-predisposing_syndrome|not_provided|Familial_adenomatous_polyposis_2	criteria_provided,_multiple_submitters,_no_conflicts		-0.470142	0.0160938	1818.29	FALSE	1	1461886	0	mid	1	5768	0.00017337	0							1	628780	1.59038e-06	0	0	0	33480	0	0	0	44724
45333508	G	A	c.169C>T	p.His57Tyr	c.253C>T	p.His85Tyr	-0.569488	5.08204e-06	INT	0.16655	6.84049e-07	1.21659e-06	VUS	VUS	x	x	Uncertain_significance	Hereditary_cancer-predisposing_syndrome|Familial_adenomatous_polyposis_2	criteria_provided,_multiple_submitters,_no_conflicts		-0.569488	5.08204e-06	3386.86	FALSE	1	1461884	0	afr	1	33480	2.98686e-05	0	2	1643942	EUR	1.02921	1261230	8.16039e-07	0	628774	0	0	1	2.98686e-05	33480	0	0	0	44724
45333508	G	C	c.169C>G	p.His57Asp	c.253C>G	p.His85Asp	-0.823806	1.37943e-08	LOF	0.103846				LP	x	P/LP	Likely_pathogenic	Familial_adenomatous_polyposis_2	criteria_provided,_single_submitter		-0.823806	1.37943e-08	2674.35	FALSE
45333508	G	T	c.169C>A	p.His57Asn	c.253C>A	p.His85Asn	-0.728909	8.87347e-08	LOF	0.03361					x	x					-0.728909	8.87347e-08	3056.65	FALSE
45333507	T	A	c.170A>T	p.His57Leu	c.254A>T	p.His85Leu	-0.733599	5.14265e-09	LOF	0.151641					x	x					-0.733599	5.14265e-09	5901.34	FALSE
45333507	T	C	c.170A>G	p.His57Arg	c.254A>G	p.His85Arg	-0.473465	1.21449e-05	INT	0.074541	1.3681e-06	6.08293e-07	VLP	Con(P/VUS)	x	P/LP	Conflicting_classifications_of_pathogenicity	Carcinoma_of_colon|Hereditary_cancer-predisposing_syndrome|Familial_adenomatous_polyposis_2|not_specified|not_provided	criteria_provided,_conflicting_classifications	Pathogenic(1)|Likely_pathogenic(2)|Uncertain_significance(3)	-0.473465	1.21449e-05	5711.96	FALSE	2	1461886	0	mid	1	5766	0.00017343	0	1	1643946	BI	1	1044710	9.57205e-07	1	628778	1.59039e-06	0	0	0	33480	0	0	0	44724
45333507	T	G	c.170A>C	p.His57Pro	c.254A>C	p.His85Pro	-0.792902	1.30167e-07	LOF	0.129634					x	x					-0.792902	1.30167e-07	3486.19	FALSE
45333506	A	C	c.171T>G	p.His57Gln	c.255T>G	p.His85Gln	-0.656659	0.000611507	LOF	0.967592					x	x					-0.656659	0.000611507	2041.07	FALSE
45333506	A	G	c.171T>C	p.His57His	c.255T>C	p.His85His	-0.0329442	0.394332	NEU	0.0182146				LB	B/LB	B/LB	Likely_benign	Familial_adenomatous_polyposis_2|Hereditary_cancer-predisposing_syndrome	criteria_provided,_multiple_submitters,_no_conflicts		-0.0329442	0.394332	16338.5	FALSE
45333506	A	T	c.171T>A	p.His57Gln	c.255T>A	p.His85Gln	-0.656659	0.000611507	LOF	0.0548476					x	x					-0.656659	0.000611507	2041.07	FALSE
45333505	G	A	c.172C>T	p.Leu58Leu	c.256C>T	p.Leu86Leu	-0.0352822	0.372622	NEU	0.153699	1.36809e-06	7.29947e-06		LB	B/LB	B/LB	Likely_benign	Familial_adenomatous_polyposis_2|not_provided	criteria_provided,_multiple_submitters,_no_conflicts		-0.0352822	0.372622	16542.8	FALSE	2	1461890	0	afr	1	33480	2.98686e-05	0	12	1643956	MEX	5.74171	109202	5.25787e-05	2	628782	3.18075e-06	0	1	2.98686e-05	33480	0	1	2.23594e-05	44724
45333505	G	C	c.172C>G	p.Leu58Val	c.256C>G	p.Leu86Val	-0.00997177	0.368758	NEU	0.0410187			VUS	VUS	x	x	Uncertain_significance	Hereditary_cancer-predisposing_syndrome|Familial_adenomatous_polyposis_2	criteria_provided,_multiple_submitters,_no_conflicts		-0.00997177	0.368758	9678.4	FALSE
45333505	G	T	c.172C>A	p.Leu58Ile	c.256C>A	p.Leu86Ile	-0.00475378	0.313238	NEU	0.0640321	6.84046e-07	6.08289e-07		VUS	x	x	Uncertain_significance	Familial_adenomatous_polyposis_2	criteria_provided,_single_submitter		-0.00475378	0.313238	4874.49	FALSE	1	1461890	0	nfe	1	1112010	8.99272e-07	0	1	1643956	GBR	1	815115	1.22682e-06	0	628782	0	0	0	0	33480	0	0	0	44724
45333504	A	C	c.173T>G	p.Leu58Arg	c.257T>G	p.Leu86Arg	0.0069337	0.0863252	NEU	0.228188					x	x					0.0069337	0.0863252	6960.64	FALSE
45333504	A	G	c.173T>C	p.Leu58Pro	c.257T>C	p.Leu86Pro	-0.621947	8.54751e-05	LOF	0.0359223	1.36809e-06				x	x					-0.621947	8.54751e-05	2514.97	FALSE	2	1461894	0	nfe	2	1112012	1.79854e-06	0							2	628784	3.18074e-06	0	0	0	33480	0	0	0	44724
45333504	A	T	c.173T>A	p.Leu58Gln	c.257T>A	p.Leu86Gln	-0.00261433	0.33348	NEU	0.0757121	4.10426e-06	3.64975e-06			x	x					-0.00261433	0.33348	2084.07	FALSE	6	1461894	0	nfe	5	1112012	4.49635e-06	0	6	1643948	GBR	4.546	815111	5.57716e-06	0	628784	0	0	0	0	33480	0	0	0	44724
45333503	T	A	c.174A>T	p.Leu58Leu	c.258A>T	p.Leu86Leu	-0.0352822	0.372622	NEU	0.237549				LB	x	B/LB	Likely_benign	Familial_adenomatous_polyposis_2	criteria_provided,_single_submitter		-0.0352822	0.372622	16542.8	FALSE
45333503	T	C	c.174A>G	p.Leu58Leu	c.258A>G	p.Leu86Leu	-0.0352822	0.372622	NEU	0.0544288	6.84044e-07	1.21658e-06		LB	B/LB	B/LB	Likely_benign	Familial_adenomatous_polyposis_2|Hereditary_cancer-predisposing_syndrome	criteria_provided,_multiple_submitters,_no_conflicts		-0.0352822	0.372622	16542.8	FALSE	1	1461894	0	afr	1	33480	2.98686e-05	0	2	1643954	AFR	1	98816.3	1.01198e-05	0	628784	0	0	1	2.98686e-05	33480	0	0	0	44724
45333503	T	G	c.174A>C	p.Leu58Leu	c.258A>C	p.Leu86Leu	-0.0352822	0.372622	NEU	0.114906					x	x					-0.0352822	0.372622	16542.8	FALSE
45333502	A	C	c.175T>G	p.Phe59Val	c.259T>G	p.Phe87Val	-0.240465	0.00255861	INT	0.902348					x	x					-0.240465	0.00255861	14555.7	FALSE
45333502	A	G	c.175T>C	p.Phe59Leu	c.259T>C	p.Phe87Leu	-0.0950216	0.0999993	NEU	0.115365					x	x					-0.0950216	0.0999993	11167.7	FALSE
45333502	A	T	c.175T>A	p.Phe59Ile	c.259T>A	p.Phe87Ile	-0.136793	0.0433515	NEU	0.0357669					x	x					-0.136793	0.0433515	8039.64	FALSE
45333501	A	C	c.176T>G	p.Phe59Cys	c.260T>G	p.Phe87Cys	-0.367076	0.00347456	INT	0.0400635					x	x					-0.367076	0.00347456	2339.75	FALSE
45333501	A	G	c.176T>C	p.Phe59Ser	c.260T>C	p.Phe87Ser	-0.560846	1.4176e-06	INT	0.0545098					x	x					-0.560846	1.4176e-06	7199.2	FALSE
45333501	A	T	c.176T>A	p.Phe59Tyr	c.260T>A	p.Phe87Tyr	-0.160558	0.0581032	NEU	0.0385591					x	x					-0.160558	0.0581032	2769.47	FALSE
45333500	G	A	c.177C>T	p.Phe59Phe	c.261C>T	p.Phe87Phe				0.146258	6.84046e-07	6.0829e-07			x	x					-0.0109657	0.428175	127.853	TRUE	1	1461890	0	nfe	1	1112012	8.99271e-07	0	1	1643952	EUR	1	1261230	7.92878e-07	0	628780	0	0	0	0	33480	0	0	0	44724
45333500	G	C	c.177C>G	p.Phe59Leu	c.261C>G	p.Phe87Leu	-0.0950216	0.0999993	NEU	0.109952					x	x					-0.0950216	0.0999993	11167.7	FALSE
45333500	G	T	c.177C>A	p.Phe59Leu	c.261C>A	p.Phe87Leu	-0.0950216	0.0999993	NEU	0.0721748					x	x					-0.0950216	0.0999993	11167.7	FALSE
45333499	T	A	c.178A>T	p.Arg60*	c.262A>T	p.Arg88*	-0.839079	3.42345e-06	LOF	0.584029					x	x					-0.839079	3.42345e-06	2960.05	FALSE
45333499	T	C	c.178A>G	p.Arg60Gly	c.262A>G	p.Arg88Gly	-0.0377543	0.382007	NEU	0.346057			VUS	VUS	x	x	Uncertain_significance	Hereditary_cancer-predisposing_syndrome	criteria_provided,_multiple_submitters,_no_conflicts		-0.0377543	0.382007	2983.68	FALSE
45333499	T	G	c.178A>C	p.Arg60Arg	c.262A>C	p.Arg88Arg				0.624926				VUS	x	x	Uncertain_significance	Familial_adenomatous_polyposis_2	criteria_provided,_single_submitter		-0.00758556	0.40469	76.8262	TRUE
45333498	C	A	c.179G>T	p.Arg60Ile	c.263G>T	p.Arg88Ile	-0.0738171	0.205581	NEU	0.864507					x	x					-0.0738171	0.205581	3573.47	FALSE
45333498	C	G	c.179G>C	p.Arg60Thr	c.263G>C	p.Arg88Thr	0.00687754	0.130843	NEU	0.874182			VUS	VUS	x	x	Uncertain_significance	Hereditary_cancer-predisposing_syndrome	criteria_provided,_single_submitter		0.00687754	0.130843	2963.09	FALSE
45333498	C	T	c.179G>A	p.Arg60Lys	c.263G>A	p.Arg88Lys	-0.0178584	0.4748	NEU	0.69956					x	x					-0.0178584	0.4748	1779.85	FALSE
45333497	T	A	c.180A>T	p.Arg60Ser	c.264A>T	p.Arg88Ser	0.00105915	0.219921	NEU	0.0499344					x	x					0.00105915	0.219921	6510.95	FALSE
45333497	T	C	c.180A>G	p.Arg60Arg	c.264A>G	p.Arg88Arg				0.157249	4.10427e-06	4.25807e-06		LB	B/LB	B/LB	Likely_benign	Familial_adenomatous_polyposis_2|Hereditary_cancer-predisposing_syndrome	criteria_provided,_multiple_submitters,_no_conflicts		-0.00758556	0.40469	76.8262	TRUE	6	1461892	0	nfe	6	1112012	5.39563e-06	0	7	1643936	N_EUR	1.76845	34496.5	5.12645e-05	2	628782	3.18075e-06	0	0	0	33480	0	0	0	44724
45333497	T	G	c.180A>C	p.Arg60Ser	c.264A>C	p.Arg88Ser	0.00105915	0.219921	NEU	0.205238					x	x					0.00105915	0.219921	6510.95	FALSE
45333496	C	A	c.181G>T	p.Asp61Tyr	c.265G>T	p.Asp89Tyr	-0.0853301	0.296856	NEU	0.165919					x	x					-0.0853301	0.296856	1164.77	FALSE
45333496	C	G	c.181G>C	p.Asp61His	c.265G>C	p.Asp89His	-0.207916	0.0446084	NEU	0.0831389				VUS	x	x	Uncertain_significance	Familial_adenomatous_polyposis_2|Hereditary_cancer-predisposing_syndrome	criteria_provided,_multiple_submitters,_no_conflicts		-0.207916	0.0446084	1155.09	FALSE
45333496	C	T	c.181G>A	p.Asp61Asn	c.265G>A	p.Asp89Asn	-0.0108416	0.41752	NEU	0.0488795					x	x					-0.0108416	0.41752	1254.95	FALSE
45333495	T	A	c.182A>T	p.Asp61Val	c.266A>T	p.Asp89Val	-0.137273	0.0685571	NEU	0.0762719					x	x					-0.137273	0.0685571	2251.46	FALSE
45333495	T	C	c.182A>G	p.Asp61Gly	c.266A>G	p.Asp89Gly	0.00587409	0.0590919	NEU	0.0218233					x	x					0.00587409	0.0590919	3919.94	FALSE
45333495	T	G	c.182A>C	p.Asp61Ala	c.266A>C	p.Asp89Ala	-0.0921073	0.195609	NEU	0.0501465					x	x					-0.0921073	0.195609	2277.3	FALSE
45333494	G	A	c.183C>T	p.Asp61Asp	c.267C>T	p.Asp89Asp				0.0525344	1.77852e-05	3.95388e-05		LB	B/LB	B/LB	Likely_benign	Familial_adenomatous_polyposis_2|not_provided|not_specified|Hereditary_cancer-predisposing_syndrome	criteria_provided,_multiple_submitters,_no_conflicts		-0.00298025	0.360308	81.9017	TRUE	26	1461890	0	amr	9	44724	0.000201234	0	65	1643954	MEX	23.9125	109202	0.000218975	17	628782	2.70364e-05	0	0	0	33480	0	9	0.000201234	44724
45333494	G	C	c.183C>G	p.Asp61Glu	c.267C>G	p.Asp89Glu	-0.0493493	0.353847	NEU	0.126622	6.84046e-07	6.0829e-07			x	x					-0.0493493	0.353847	2062.57	FALSE	1	1461890	0	nfe	1	1112010	8.99272e-07	0	1	1643954	BI	1	1044710	9.57202e-07	0	628782	0	0	0	0	33480	0	0	0	44724
45333494	G	T	c.183C>A	p.Asp61Glu	c.267C>A	p.Asp89Glu	-0.0493493	0.353847	NEU	0.192655					x	x					-0.0493493	0.353847	2062.57	FALSE
45333493	C	A	c.184G>T	p.Val62Leu	c.268G>T	p.Val90Leu	0.00583168	0.144021	NEU	0.0739332	2.05214e-06	1.82487e-06		VUS	x	x	Uncertain_significance	Hereditary_cancer-predisposing_syndrome	criteria_provided,_single_submitter		0.00583168	0.144021	4236.76	FALSE	3	1461890	0	sas	3	86258	3.47794e-05	0	3	1643950	IND	1.61181	18146	8.88241e-05	3	628782	4.77113e-06	0	0	0	33480	0	0	0	44724
45333493	C	G	c.184G>C	p.Val62Leu	c.268G>C	p.Val90Leu	0.00583168	0.144021	NEU	0.0381374					x	x					0.00583168	0.144021	4236.76	FALSE
45333493	C	T	c.184G>A	p.Val62Ile	c.268G>A	p.Val90Ile	-0.00659071	0.0244732	NEU	0.0288305	2.12054e-05	2.25068e-05	VLB	CON	x	x	Conflicting_classifications_of_pathogenicity	Familial_adenomatous_polyposis_2|Hereditary_cancer-predisposing_syndrome	criteria_provided,_conflicting_classifications	Uncertain_significance(4)|Likely_benign(1)	-0.00659071	0.0244732	3029.78	FALSE	31	1461890	0	afr	2	33480	5.97372e-05	0	37	1643950	GHA	1.51426	46334.4	3.26812e-05	4	628782	6.36151e-06	0	2	5.97372e-05	33480	0	0	0	44724
45333492	A	C	c.185T>G	p.Val62Gly	c.269T>G	p.Val90Gly	0.00520012	0.175826	NEU	0.104088					x	x					0.00520012	0.175826	3426.83	FALSE
45333492	A	G	c.185T>C	p.Val62Ala	c.269T>C	p.Val90Ala	-0.00200941	0.307916	NEU	0.0932091					x	x					-0.00200941	0.307916	2419.23	FALSE
45333492	A	T	c.185T>A	p.Val62Glu	c.269T>A	p.Val90Glu	-0.456143	0.00795757	INT	0.159026					x	x					-0.456143	0.00795757	1618.86	FALSE
45333491	T	A	c.186A>T	p.Val62Val	c.270A>T	p.Val90Val				0.0702314	6.84044e-07				x	x					-0.0110722	0.430636	150.391	TRUE	1	1461894	0	amr	1	44724	2.23594e-05	0							1	628784	1.59037e-06	0	0	0	33480	0	1	2.23594e-05	44724
45333491	T	C	c.186A>G	p.Val62Val	c.270A>G	p.Val90Val				0.0834648					x	x					-0.0110722	0.430636	150.391	TRUE
45333491	T	G	c.186A>C	p.Val62Val	c.270A>C	p.Val90Val				0.165359					x	x					-0.0110722	0.430636	150.391	TRUE
45333490	C	A	c.187G>T	p.Ala63Ser	c.271G>T	p.Ala91Ser	0.00278852	0.187698	NEU	0.0919754					x	x					0.00278852	0.187698	6961.44	FALSE
45333490	C	G	c.187G>C	p.Ala63Pro	c.271G>C	p.Ala91Pro	-0.0203825	0.487466	NEU	0.107055					x	x					-0.0203825	0.487466	3057.21	FALSE
45333490	C	T	c.187G>A	p.Ala63Thr	c.271G>A	p.Ala91Thr	0.0028403	0.225416	NEU	0.0609782			VUS	VUS	x	x	Uncertain_significance	Familial_adenomatous_polyposis_2|Hereditary_cancer-predisposing_syndrome	criteria_provided,_multiple_submitters,_no_conflicts		0.0028403	0.225416	2411.4	FALSE
45333489	G	A	c.188C>T	p.Ala63Val	c.272C>T	p.Ala91Val	-0.0122351	0.401015	NEU	0.0579404		1.82487e-06	VUS	VUS	x	x	Uncertain_significance	Familial_adenomatous_polyposis_2|Hereditary_cancer-predisposing_syndrome	criteria_provided,_multiple_submitters,_no_conflicts		-0.0122351	0.401015	6825.68	FALSE									3	1643952	GHA	1.46635	46334.4	3.16471e-05
45333489	G	C	c.188C>G	p.Ala63Gly	c.272C>G	p.Ala91Gly	-0.0574796	0.252094	NEU	0.154387					x	x					-0.0574796	0.252094	5705.02	FALSE
45333489	G	T	c.188C>A	p.Ala63Asp	c.272C>A	p.Ala91Asp	0.00575682	0.27075	NEU	0.0238802					x	x					0.00575682	0.27075	1301.13	FALSE
45333488	A	C	c.189T>G	p.Ala63Ala	c.273T>G	p.Ala91Ala	-0.00128667	0.245033	NEU	0.0640829					x	x					-0.00128667	0.245033	11434.1	FALSE
45333488	A	G	c.189T>C	p.Ala63Ala	c.273T>C	p.Ala91Ala	-0.00128667	0.245033	NEU	0.0375493	2.05213e-06	1.82488e-06		LB	B/LB	B/LB	Likely_benign	Familial_adenomatous_polyposis_2|Hereditary_cancer-predisposing_syndrome	criteria_provided,_multiple_submitters,_no_conflicts		-0.00128667	0.245033	11434.1	FALSE	3	1461894	0	nfe	1	1112012	8.99271e-07	0	3	1643946	EAS	1.0069	30011.2	3.3551e-05	0	628784	0	0	0	0	33480	0	0	0	44724
45333488	A	T	c.189T>A	p.Ala63Ala	c.273T>A	p.Ala91Ala	-0.00128667	0.245033	NEU	0.0379022					x	x					-0.00128667	0.245033	11434.1	FALSE
45333487	C	A	c.190G>T	p.Glu64*	c.274G>T	p.Glu92*	-0.657869	0.0122982	LOF	0.242604				P	x	P/LP	Pathogenic	Hereditary_cancer-predisposing_syndrome	criteria_provided,_single_submitter		-0.657869	0.0122982	1541.55	FALSE
45333487	C	G	c.190G>C	p.Glu64Gln	c.274G>C	p.Glu92Gln	0.0033423	0.322455	NEU	0.065939					x	x					0.0033423	0.322455	1038.09	FALSE
45333487	C	T	c.190G>A	p.Glu64Lys	c.274G>A	p.Glu92Lys	-0.115182	0.256807	NEU	0.131268	1.36809e-06	1.21658e-06	VUS	VUS	x	x	Uncertain_significance	Familial_adenomatous_polyposis_2|Hereditary_cancer-predisposing_syndrome	criteria_provided,_multiple_submitters,_no_conflicts		-0.115182	0.256807	739.681	FALSE	2	1461890	0	nfe	2	1112010	1.79854e-06	0	2	1643954	BI	1.99347	1044710	1.90816e-06	1	628782	1.59038e-06	0	0	0	33480	0	0	0	44724
45333486	T	A	c.191A>T	p.Glu64Val	c.275A>T	p.Glu92Val	-0.0293361	0.443981	NEU	0.133748					x	x					-0.0293361	0.443981	2476.42	FALSE
45333486	T	C	c.191A>G	p.Glu64Gly	c.275A>G	p.Glu92Gly	-0.0591906	0.259573	NEU	0.0243642					x	x					-0.0591906	0.259573	4074.21	FALSE
45333486	T	G	c.191A>C	p.Glu64Ala	c.275A>C	p.Glu92Ala	-0.0112916	0.404995	NEU	0.0273788		2.43316e-06	VUS	VUS	x	x	Uncertain_significance	Hereditary_cancer-predisposing_syndrome	criteria_provided,_single_submitter		-0.0112916	0.404995	2760.17	FALSE									4	1643954	GBR	3.30595	815113	4.05582e-06
45333485	T	A	c.192A>T	p.Glu64Asp	c.276A>T	p.Glu92Asp	-0.0138825	0.443014	NEU	0.0664738					x	x					-0.0138825	0.443014	1418.81	FALSE
45333485	T	C	c.192A>G	p.Glu64Glu	c.276A>G	p.Glu92Glu				0.101714					x	x					0.00651886	0.225844	43.8085	TRUE
45333485	T	G	c.192A>C	p.Glu64Asp	c.276A>C	p.Glu92Asp	-0.0138825	0.443014	NEU	0.0499665					x	x					-0.0138825	0.443014	1418.81	FALSE
45333484	C	A	c.193G>T	p.Val65Phe	c.277G>T	p.Val93Phe	-0.0274378	0.450197	NEU	0.240583					x	x					-0.0274378	0.450197	3372.29	FALSE
45333484	C	G	c.193G>C	p.Val65Leu	c.277G>C	p.Val93Leu	-0.010906	0.383003	NEU	0.0803727					x	x					-0.010906	0.383003	7580.82	FALSE
45333484	C	T	c.193G>A	p.Val65Ile	c.277G>A	p.Val93Ile	-0.00059795	0.254059	NEU	0.0646949		6.08289e-07	VUS	VUS	x	x	Uncertain_significance	Hereditary_cancer-predisposing_syndrome|Familial_adenomatous_polyposis_2	criteria_provided,_multiple_submitters,_no_conflicts		-0.00059795	0.254059	4222.16	FALSE									1	1643956	W_AFR	1	86609	1.15461e-05
45333483	A	C	c.194T>G	p.Val65Gly	c.278T>G	p.Val93Gly	-0.206061	0.00935572	NEU	0.025747				VUS	x	x	Uncertain_significance	Familial_adenomatous_polyposis_2	criteria_provided,_single_submitter		-0.206061	0.00935572	4938.58	FALSE
45333483	A	G	c.194T>C	p.Val65Ala	c.278T>C	p.Val93Ala	-0.138375	0.103146	NEU	0.022536					x	x					-0.138375	0.103146	2334.17	FALSE
45333483	A	T	c.194T>A	p.Val65Asp	c.278T>A	p.Val93Asp	-0.226114	0.0782346	NEU	0.0785012					x	x					-0.226114	0.0782346	1217.45	FALSE
45333482	G	A	c.195C>T	p.Val65Val	c.279C>T	p.Val93Val				0.0239481					x	x					-0.00430537	0.378348	292.616	TRUE
45333482	G	C	c.195C>G	p.Val65Val	c.279C>G	p.Val93Val				0.00996196					x	x					-0.00430537	0.378348	292.616	TRUE
45333482	G	T	c.195C>A	p.Val65Val	c.279C>A	p.Val93Val				0.011152					x	x					-0.00430537	0.378348	292.616	TRUE
45333481	T	A	c.196A>T	p.Thr66Ser	c.280A>T	p.Thr94Ser	-0.0427654	0.336898	NEU	0.0146928					x	x					-0.0427654	0.336898	2607.02	FALSE
45333481	T	C	c.196A>G	p.Thr66Ala	c.280A>G	p.Thr94Ala	-0.0147509	0.44119	NEU	0.0321535					x	x					-0.0147509	0.44119	2262.32	FALSE
45333481	T	G	c.196A>C	p.Thr66Pro	c.280A>C	p.Thr94Pro	-0.115381	0.111164	NEU	0.0115708					x	x					-0.115381	0.111164	2054.43	FALSE
45333480	G	A	c.197C>T	p.Thr66Ile	c.281C>T	p.Thr94Ile	-0.0285433	0.459997	NEU	0.0282052				VUS	x	x	Uncertain_significance	Familial_adenomatous_polyposis_2	criteria_provided,_multiple_submitters,_no_conflicts		-0.0285433	0.459997	1998.04	FALSE
45333480	G	C	c.197C>G	p.Thr66Arg	c.281C>G	p.Thr94Arg	-0.0901637	0.162073	NEU	0.0274286					x	x					-0.0901637	0.162073	1784.56	FALSE
45333480	G	T	c.197C>A	p.Thr66Lys	c.281C>A	p.Thr94Lys	-0.0706228	0.337614	NEU	0.0102243					x	x					-0.0706228	0.337614	668.431	FALSE
45333479	T	A	c.198A>T	p.Thr66Thr	c.282A>T	p.Thr94Thr				0.00984707					x	x					0.00680234	0.179844	112.975	TRUE
45333479	T	C	c.198A>G	p.Thr66Thr	c.282A>G	p.Thr94Thr				0.0273495				LB	B/LB	B/LB	Likely_benign	Hereditary_cancer-predisposing_syndrome|Familial_adenomatous_polyposis_2	criteria_provided,_multiple_submitters,_no_conflicts		0.00680234	0.179844	112.975	TRUE
45333479	T	G	c.198A>C	p.Thr66Thr	c.282A>C	p.Thr94Thr				0.0580502					x	x					0.00680234	0.179844	112.975	TRUE
45333478	C	A	c.199G>T	p.Ala67Ser	c.283G>T	p.Ala95Ser	0.00133364	0.226149	NEU	0.0122717					x	x					0.00133364	0.226149	4800.54	FALSE
45333478	C	G	c.199G>C	p.Ala67Pro	c.283G>C	p.Ala95Pro	-0.143388	0.164405	NEU	0.00892484					x	x					-0.143388	0.164405	1799.69	FALSE
45333478	C	T	c.199G>A	p.Ala67Thr	c.283G>A	p.Ala95Thr	0.00197582	0.0444434	NEU	0.0194976					x	x					0.00197582	0.0444434	1790.51	FALSE
45333477	G	A	c.200C>T	p.Ala67Val	c.284C>T	p.Ala95Val	-0.000601773	0.277046	NEU	0.00732851					x	x					-0.000601773	0.277046	2927.3	FALSE
45333477	G	C	c.200C>G	p.Ala67Gly	c.284C>G	p.Ala95Gly	-0.0738881	0.190484	NEU	0.0316021		1.21658e-06	VUS	VUS	x	x	Uncertain_significance	Hereditary_cancer-predisposing_syndrome|Familial_adenomatous_polyposis_2	criteria_provided,_multiple_submitters,_no_conflicts		-0.0738881	0.190484	3408.02	FALSE									2	1643950	GBR	1.00025	815112	1.22713e-06
45333477	G	T	c.200C>A	p.Ala67Asp	c.284C>A	p.Ala95Asp	0.00532029	0.189114	NEU	0.0396632				VUS	x	x	Uncertain_significance	not_specified|Familial_adenomatous_polyposis_2	criteria_provided,_multiple_submitters,_no_conflicts		0.00532029	0.189114	903.413	FALSE
45333476	G	A	c.201C>T	p.Ala67Ala	c.285C>T	p.Ala95Ala				0.0160453				LB	x	B/LB	Likely_benign	Hereditary_cancer-predisposing_syndrome	criteria_provided,_single_submitter		-0.0176287	0.475026	130.864	TRUE
45333476	G	C	c.201C>G	p.Ala67Ala	c.285C>G	p.Ala95Ala				0.0127599					x	x					-0.0176287	0.475026	130.864	TRUE
45333476	G	T	c.201C>A	p.Ala67Ala	c.285C>A	p.Ala95Ala				0.0112966				LB	x	B/LB	Likely_benign	Familial_adenomatous_polyposis_2	criteria_provided,_single_submitter		-0.0176287	0.475026	130.864	TRUE
45333475	A	C	c.202T>G	p.Phe68Val	c.286T>G	p.Phe96Val	-0.0136327	0.421428	NEU	0.0516629					x	x					-0.0136327	0.421428	4980.4	FALSE
45333475	A	G	c.202T>C	p.Phe68Leu	c.286T>C	p.Phe96Leu	-0.140626	0.0466526	NEU	0.00845918			VUS	VUS	x	x	Uncertain_significance	Hereditary_cancer-predisposing_syndrome|Familial_adenomatous_polyposis_2	criteria_provided,_multiple_submitters,_no_conflicts		-0.140626	0.0466526	6949.54	FALSE
45333475	A	T	c.202T>A	p.Phe68Ile	c.286T>A	p.Phe96Ile	-0.125775	0.073986	NEU	0.0241364					x	x					-0.125775	0.073986	4653.74	FALSE
45333474	A	C	c.203T>G	p.Phe68Cys	c.287T>G	p.Phe96Cys	-0.544539	3.02361e-05	INT	0.013246					x	x					-0.544539	3.02361e-05	3090.49	FALSE
45333474	A	G	c.203T>C	p.Phe68Ser	c.287T>C	p.Phe96Ser	-1.34497	3.31915e-14	LOF	0.0139358			VUS	VUS	x	x	Uncertain_significance	Familial_adenomatous_polyposis_2|Hereditary_cancer-predisposing_syndrome	criteria_provided,_multiple_submitters,_no_conflicts		-1.34497	3.31915e-14	7137.52	FALSE
45333474	A	T	c.203T>A	p.Phe68Tyr	c.287T>A	p.Phe96Tyr	-0.0443934	0.347982	NEU	0.00736392			VUS	VUS	x	x	Uncertain_significance	Hereditary_cancer-predisposing_syndrome|not_specified|Familial_adenomatous_polyposis_2	criteria_provided,_multiple_submitters,_no_conflicts		-0.0443934	0.347982	3178.47	FALSE
45333473	G	A	c.204C>T	p.Phe68Phe	c.288C>T	p.Phe96Phe				0.0135413				LB	x	B/LB	Likely_benign	Hereditary_cancer-predisposing_syndrome	criteria_provided,_single_submitter		-0.0087216	0.414638	228.833	TRUE
45333473	G	C	c.204C>G	p.Phe68Leu	c.288C>G	p.Phe96Leu	-0.140626	0.0466526	NEU	0.0265113	6.84045e-07				x	x					-0.140626	0.0466526	6949.54	FALSE	1	1461892	0	nfe	1	1112012	8.99271e-07	0							1	628782	1.59038e-06	0	0	0	33480	0	0	0	44724
45333473	G	T	c.204C>A	p.Phe68Leu	c.288C>A	p.Phe96Leu	-0.140626	0.0466526	NEU	0.0384684					x	x					-0.140626	0.0466526	6949.54	FALSE
45333472	G	A	c.205C>T	p.Arg69*	c.289C>T	p.Arg97*	-0.992948	0.00177967	LOF	0.0967478	4.10429e-06	5.47462e-06		P	P/LP	P/LP	Pathogenic	not_provided|Hereditary_cancer-predisposing_syndrome|Familial_adenomatous_polyposis_2	criteria_provided,_multiple_submitters,_no_conflicts		-0.992948	0.00177967	1084.81	FALSE	6	1461884	0	sas	2	86254	2.31873e-05	0	9	1643950	GHA	1.71893	46334.4	3.70983e-05	5	628778	7.95193e-06	0	0	0	33480	0	0	0	44724
45333472	G	C	c.205C>G	p.Arg69Gly	c.289C>G	p.Arg97Gly	-0.281371	0.00281696	INT	0.0575972				VUS	x	x	Uncertain_significance	Hereditary_cancer-predisposing_syndrome	criteria_provided,_single_submitter		-0.281371	0.00281696	1968.1	FALSE
45333472	G	T	c.205C>A	p.Arg69Arg	c.289C>A	p.Arg97Arg				0.0216242					x	x					0.00190504	0.322042	214.344	TRUE
45333471	C	A	c.206G>T	p.Arg69Leu	c.290G>T	p.Arg97Leu	-1.24344	1.67572e-13	LOF	0.079362					x	x					-1.24344	1.67572e-13	4013.65	FALSE
45333471	C	G	c.206G>C	p.Arg69Pro	c.290G>C	p.Arg97Pro	-1.42043	9.77563e-05	LOF	0.0356836					x	x					-1.42043	9.77563e-05	1475.24	FALSE
45333471	C	T	c.206G>A	p.Arg69Gln	c.290G>A	p.Arg97Gln	-0.518957	0.0602179	NEU	0.0267702	2.66778e-05	1.52073e-05	VUS	CON	x	x	Conflicting_classifications_of_pathogenicity	Carcinoma_of_colon|Familial_cancer_of_breast|Familial_adenomatous_polyposis_2|Hereditary_cancer-predisposing_syndrome|not_provided|not_specified	criteria_provided,_conflicting_classifications	Uncertain_significance(10)|Likely_benign(1)	-0.518957	0.0602179	907.528	FALSE	39	1461890	0	mid	3	5768	0.000520111	0	25	1643950	E_AFR	5.50399	3493.04	0.0015757	25	628780	3.97595e-05	0	5	0.000149343	33480	0	2	4.47187e-05	44724
45333470	T	A	c.207A>T	p.Arg69Arg	c.291A>T	p.Arg97Arg				0.0242195					x	x					0.00190504	0.322042	214.344	TRUE
45333470	T	C	c.207A>G	p.Arg69Arg	c.291A>G	p.Arg97Arg				0.0107338	6.84046e-07	6.08292e-07			x	x					0.00190504	0.322042	214.344	TRUE	1	1461890	0	nfe	1	1112012	8.99271e-07	0	1	1643948	EUR	1	1261220	7.9288e-07	0	628780	0	0	0	0	33480	0	0	0	44724
45333470	T	G	c.207A>C	p.Arg69Arg	c.291A>C	p.Arg97Arg				0.0583107					x	x					0.00190504	0.322042	214.344	TRUE
45333469	C	A	c.208G>T	p.Gly70Trp	c.292G>T	p.Gly98Trp				0.0837483					x	x					-0.33551	0.088462	289.651	TRUE
45333469	C	G	c.208G>C	p.Gly70Arg	c.292G>C	p.Gly98Arg	0.0041595	0.0643158	NEU	0.178909			VLB	CON	x	x	Conflicting_classifications_of_pathogenicity	Familial_adenomatous_polyposis_2|Hereditary_cancer-predisposing_syndrome	criteria_provided,_conflicting_classifications	Uncertain_significance(1)|Likely_benign(1)	0.0041595	0.0643158	1380.14	FALSE
45333469	C	T	c.208G>A	p.Gly70Arg	c.292G>A	p.Gly98Arg	0.0041595	0.0643158	NEU	0.0630015			VLB	CON	x	x	Conflicting_classifications_of_pathogenicity	Hereditary_cancer-predisposing_syndrome|Familial_adenomatous_polyposis_2	criteria_provided,_conflicting_classifications	Uncertain_significance(1)|Likely_benign(1)	0.0041595	0.0643158	1380.14	FALSE
45333468	C	A	c.209G>T	p.Gly70Val	c.293G>T	p.Gly98Val	0.00549521	0.222835	NEU	0.0130178					x	x					0.00549521	0.222835	1956.73	FALSE
45333468	C	G	c.209G>C	p.Gly70Ala	c.293G>C	p.Gly98Ala	-0.0222222	0.498091	NEU	0.0302867					x	x					-0.0222222	0.498091	869.832	FALSE
45333468	C	T	c.209G>A	p.Gly70Glu	c.293G>A	p.Gly98Glu	-0.0876449	0.323528	NEU	0.0533841			VLB	LB	x	B/LB	Likely_benign	Hereditary_cancer-predisposing_syndrome	criteria_provided,_single_submitter		-0.0876449	0.323528	398.018	FALSE
45333467	C	A	c.210G>T	p.Gly70Gly	c.294G>T	p.Gly98Gly	0.000254611	0.217836	NEU	0.0588265					x	x					0.000254611	0.217836	11451.6	FALSE
45333467	C	G	c.210G>C	p.Gly70Gly	c.294G>C	p.Gly98Gly	0.000254611	0.217836	NEU	0.00580883					x	x					0.000254611	0.217836	11451.6	FALSE
45333467	C	T	c.210G>A	p.Gly70Gly	c.294G>A	p.Gly98Gly	0.000254611	0.217836	NEU	0.0625677				LB	B/LB	B/LB	Likely_benign	Familial_adenomatous_polyposis_2|Hereditary_cancer-predisposing_syndrome	criteria_provided,_multiple_submitters,_no_conflicts		0.000254611	0.217836	11451.6	FALSE
45333466	T	A	c.211A>T	p.Ser71Cys	c.295A>T	p.Ser99Cys	-0.00534068	0.048313	NEU	0.0270406					x	x					-0.00534068	0.048313	1101.9	FALSE
45333466	T	C	c.211A>G	p.Ser71Gly	c.295A>G	p.Ser99Gly	-0.000984858	0.312476	NEU	0.037004			VUS	VUS	x	x	Uncertain_significance	Hereditary_cancer-predisposing_syndrome	criteria_provided,_single_submitter		-0.000984858	0.312476	2052.81	FALSE
45333466	T	G	c.211A>C	p.Ser71Arg	c.295A>C	p.Ser99Arg	-0.0148348	0.00734649	NEU	0.00431855					x	x					-0.0148348	0.00734649	3684.64	FALSE
45333465	C	A	c.212G>T	p.Ser71Ile	c.296G>T	p.Ser99Ile	-0.12488	0.0593896	NEU	0.069462					x	x					-0.12488	0.0593896	4202.07	FALSE
45333465	C	G	c.212G>C	p.Ser71Thr	c.296G>C	p.Ser99Thr	-0.0759088	0.225615	NEU	0.022075					x	x					-0.0759088	0.225615	2148.6	FALSE
45333465	C	T	c.212G>A	p.Ser71Asn	c.296G>A	p.Ser99Asn	-0.00566191	0.373749	NEU	0.0440796	6.84045e-07			VUS	x	x	Uncertain_significance	Familial_adenomatous_polyposis_2	criteria_provided,_single_submitter		-0.00566191	0.373749	1710.23	FALSE	1	1461892	0												1	628782	1.59038e-06	0	0	0	33480	0	0	0	44724
45333464	G	A	c.213C>T	p.Ser71Ser	c.297C>T	p.Ser99Ser				0.012094				LB	x	B/LB	Likely_benign	Familial_adenomatous_polyposis_2	criteria_provided,_single_submitter		-0.010557	0.430587	262.18	TRUE
45333464	G	C	c.213C>G	p.Ser71Arg	c.297C>G	p.Ser99Arg	-0.0148348	0.00734649	NEU	0.0244606	1.16288e-05	3.04146e-06	VUS	VUS	x	x	Uncertain_significance	Familial_adenomatous_polyposis_2|not_provided|Hereditary_cancer-predisposing_syndrome	criteria_provided,_multiple_submitters,_no_conflicts		-0.0148348	0.00734649	3684.64	FALSE	17	1461888	0	sas	3	86258	3.47794e-05	0	5	1643948	IND	1.51737	18146	8.362e-05	15	628780	2.38557e-05	0	0	0	33480	0	0	0	44724
45333464	G	T	c.213C>A	p.Ser71Arg	c.297C>A	p.Ser99Arg	-0.0148348	0.00734649	NEU	0.004942	1.36809e-06	6.08292e-07	VUS	VUS	x	x	Uncertain_significance	Familial_adenomatous_polyposis_2|not_specified|Hereditary_cancer-predisposing_syndrome	criteria_provided,_multiple_submitters,_no_conflicts		-0.0148348	0.00734649	3684.64	FALSE	2	1461888	0	nfe	2	1112010	1.79854e-06	0	1	1643948	BI	1	1044710	9.57207e-07	1	628780	1.59038e-06	0	0	0	33480	0	0	0	44724
45333463	G	A	c.214C>T	p.Leu72Leu	c.298C>T	p.Leu100Leu	0.00687917	0.200086	NEU	0.0299845				LB	B/LB	B/LB	Likely_benign	Hereditary_cancer-predisposing_syndrome|Familial_adenomatous_polyposis_2	criteria_provided,_multiple_submitters,_no_conflicts		0.00687917	0.200086	320.755	FALSE
45333463	G	C	c.214C>G	p.Leu72Val	c.298C>G	p.Leu100Val	-0.446209	0.000977933	INT	0.00474152					x	x					-0.446209	0.000977933	2491.53	FALSE
45333463	G	T	c.214C>A	p.Leu72Met	c.298C>A	p.Leu100Met	-0.73247	0.0129419	LOF	0.0220286					x	x					-0.73247	0.0129419	654.392	FALSE
45333462	A	C	c.215T>G	p.Leu72Arg	c.299T>G	p.Leu100Arg	-1.65324	1.78394e-18	LOF	0.0318237					x	x					-1.65324	1.78394e-18	6185.63	FALSE
45333462	A	G	c.215T>C	p.Leu72Pro	c.299T>C	p.Leu100Pro	-1.33749	4.98173e-12	LOF	0.00283563					x	x					-1.33749	4.98173e-12	1969.92	FALSE
45333462	A	T	c.215T>A	p.Leu72Gln	c.299T>A	p.Leu100Gln	-1.44376	4.2908e-05	LOF	0.00944709			VUS	VUS	x	x	Uncertain_significance	not_provided|Hereditary_cancer-predisposing_syndrome	criteria_provided,_multiple_submitters,_no_conflicts		-1.44376	4.2908e-05	918.021	FALSE
45333461	C	A	c.216G>T	p.Leu72Leu	c.300G>T	p.Leu100Leu	0.00687917	0.200086	NEU	0.0132387					x	x					0.00687917	0.200086	320.755	FALSE
45333461	C	G	c.216G>C	p.Leu72Leu	c.300G>C	p.Leu100Leu	0.00687917	0.200086	NEU	0.00684375					x	x					0.00687917	0.200086	320.755	FALSE
45333461	C	T	c.216G>A	p.Leu72Leu	c.300G>A	p.Leu100Leu	0.00687917	0.200086	NEU	0.00810242	1.77852e-05	1.52073e-05		LB	B/LB	B/LB	Likely_benign	Familial_adenomatous_polyposis_2|Hereditary_cancer-predisposing_syndrome|not_provided	criteria_provided,_multiple_submitters,_no_conflicts		0.00687917	0.200086	320.755	FALSE	26	1461892	0	nfe	26	1112012	2.3381e-05	0	25	1643952	GBR	21.1917	815111	2.59985e-05	6	628782	9.54226e-06	0	0	0	33480	0	0	0	44724
45333460	G	A	c.217C>T	p.Leu73Leu	c.301C>T	p.Leu101Leu	0.00435603	0.27998	NEU	0.0228211	6.84045e-07	6.08293e-07			x	x					0.00435603	0.27998	336.016	FALSE	1	1461892	0	nfe	1	1112012	8.99271e-07	0	1	1643946	BI	1	1044710	9.57205e-07	0	628782	0	0	0	0	33480	0	0	0	44724
45333460	G	C	c.217C>G	p.Leu73Val	c.301C>G	p.Leu101Val	-0.108372	0.0913151	NEU	0.433226		1.21659e-06	VUS	VUS	x	x	Uncertain_significance	Familial_adenomatous_polyposis_2|Hereditary_cancer-predisposing_syndrome	criteria_provided,_multiple_submitters,_no_conflicts		-0.108372	0.0913151	5110.96	FALSE									2	1643946	AFR	1.0643	98816.3	1.07704e-05
45333460	G	T	c.217C>A	p.Leu73Ile	c.301C>A	p.Leu101Ile	-0.0678707	0.222809	NEU	0.0189066					x	x					-0.0678707	0.222809	3270.25	FALSE
45333459	A	C	c.218T>G	p.Leu73Arg	c.302T>G	p.Leu101Arg	-0.592569	1.44839e-06	INT	0.0325576	1.36809e-06				x	x					-0.592569	1.44839e-06	3951.55	FALSE	2	1461892	0	eas	2	39700	5.03778e-05	0							2	628782	3.18075e-06	0	0	0	33480	0	0	0	44724
45333459	A	G	c.218T>C	p.Leu73Pro	c.302T>C	p.Leu101Pro	-1.56547	1.71965e-05	LOF	0.014902			VUS	VUS	x	x	Uncertain_significance	Hereditary_cancer-predisposing_syndrome|Familial_adenomatous_polyposis_2	criteria_provided,_multiple_submitters,_no_conflicts		-1.56547	1.71965e-05	1565.17	FALSE
45333459	A	T	c.218T>A	p.Leu73Gln	c.302T>A	p.Leu101Gln	-0.235683	0.107927	NEU	0.00880879					x	x					-0.235683	0.107927	654.766	FALSE
45333458	T	A	c.219A>T	p.Leu73Leu	c.303A>T	p.Leu101Leu	0.00435603	0.27998	NEU	0.0147586	6.84045e-07	6.0829e-07			x	x					0.00435603	0.27998	336.016	FALSE	1	1461892	0	nfe	1	1112012	8.99271e-07	0	1	1643952	EUR	1	1261230	7.92879e-07	0	628782	0	0	0	0	33480	0	0	0	44724
45333458	T	C	c.219A>G	p.Leu73Leu	c.303A>G	p.Leu101Leu	0.00435603	0.27998	NEU	0.0241162					x	x					0.00435603	0.27998	336.016	FALSE
45333458	T	G	c.219A>C	p.Leu73Leu	c.303A>C	p.Leu101Leu	0.00435603	0.27998	NEU	0.0267807					x	x					0.00435603	0.27998	336.016	FALSE
45333457	T	A	c.220A>T	p.Ser74Cys	c.304A>T	p.Ser102Cys	-0.00369699	0.402701	NEU	0.00764493				VUS	x	x	Uncertain_significance	Familial_adenomatous_polyposis_2	criteria_provided,_single_submitter		-0.00369699	0.402701	695.58	FALSE
45333457	T	C	c.220A>G	p.Ser74Gly	c.304A>G	p.Ser102Gly	-0.00225553	0.282525	NEU	0.0378485					x	x					-0.00225553	0.282525	2754.92	FALSE
45333457	T	G	c.220A>C	p.Ser74Arg	c.304A>C	p.Ser102Arg	0.00425307	0.0423359	NEU	0.0378252					x	x					0.00425307	0.0423359	3180.71	FALSE
45333456	C	A	c.221G>T	p.Ser74Ile	c.305G>T	p.Ser102Ile	-0.0693656	0.200308	NEU	0.069796					x	x					-0.0693656	0.200308	3881.99	FALSE
45333456	C	G	c.221G>C	p.Ser74Thr	c.305G>C	p.Ser102Thr	-0.00890073	0.390621	NEU	0.0130325					x	x					-0.00890073	0.390621	2296.57	FALSE
45333456	C	T	c.221G>A	p.Ser74Asn	c.305G>A	p.Ser102Asn	-0.0111842	0.399904	NEU	0.0639714				VUS	x	x	Uncertain_significance	Familial_adenomatous_polyposis_2|Hereditary_cancer-predisposing_syndrome	criteria_provided,_multiple_submitters,_no_conflicts		-0.0111842	0.399904	1592.93	FALSE
45333455	G	A	c.222C>T	p.Ser74Ser	c.306C>T	p.Ser102Ser				0.0210627				LB	B/LB	B/LB	Likely_benign	Hereditary_cancer-predisposing_syndrome|Familial_adenomatous_polyposis_2	criteria_provided,_multiple_submitters,_no_conflicts		-0.00520766	0.387533	206.843	TRUE
45333455	G	C	c.222C>G	p.Ser74Arg	c.306C>G	p.Ser102Arg	0.00425307	0.0423359	NEU	0.0493735					x	x					0.00425307	0.0423359	3180.71	FALSE
45333455	G	T	c.222C>A	p.Ser74Arg	c.306C>A	p.Ser102Arg	0.00425307	0.0423359	NEU	0.0036332					x	x					0.00425307	0.0423359	3180.71	FALSE
45333454	A	C	c.223T>G	p.Trp75Gly	c.307T>G	p.Trp103Gly	-1.19844	1.28743e-12	LOF	0.0309648					x	x					-1.19844	1.28743e-12	6093.09	FALSE
45333454	A	G	c.223T>C	p.Trp75Arg	c.307T>C	p.Trp103Arg	-1.13001	1.26894e-12	LOF	0.0863253	6.84045e-07	1.82488e-06			x	x					-1.13001	1.26894e-12	3487.09	FALSE	1	1461892	0	nfe	1	1112012	8.99271e-07	0	3	1643946	EUR	1.68844	1261220	1.33873e-06	0	628782	0	0	0	0	33480	0	0	0	44724
45333454	A	T	c.223T>A	p.Trp75Arg	c.307T>A	p.Trp103Arg	-1.13001	1.26894e-12	LOF	0.50392			VUS	VUS	x	x	Uncertain_significance	Hereditary_cancer-predisposing_syndrome	criteria_provided,_single_submitter		-1.13001	1.26894e-12	3487.09	FALSE
45333453	C	A	c.224G>T	p.Trp75Leu	c.308G>T	p.Trp103Leu	-2.03632	6.37975e-22	LOF	0.0169844					x	x					-2.03632	6.37975e-22	4120.77	FALSE
45333453	C	G	c.224G>C	p.Trp75Ser	c.308G>C	p.Trp103Ser	-1.5771	1.29111e-14	LOF	0.0409438					x	x					-1.5771	1.29111e-14	3307.96	FALSE
45333453	C	T	c.224G>A	p.Trp75*	c.308G>A	p.Trp103*	-2.69764	5.22202e-15	LOF	0.0575656		1.82487e-06		P	P/LP	P/LP	Pathogenic	Hereditary_cancer-predisposing_syndrome|not_provided|Familial_adenomatous_polyposis_2	criteria_provided,_multiple_submitters,_no_conflicts		-2.69764	5.22202e-15	2742.08	FALSE									3	1643950	AFR	1	98814.3	1.012e-05
45333452	C	A	c.225G>T	p.Trp75Cys	c.309G>T	p.Trp103Cys	-1.25325	6.54567e-05	LOF	0.021579				VUS	x	x	Uncertain_significance	Familial_adenomatous_polyposis_2	criteria_provided,_single_submitter		-1.25325	6.54567e-05	1706.58	FALSE
45333452	C	G	c.225G>C	p.Trp75Cys	c.309G>C	p.Trp103Cys	-1.25325	6.54567e-05	LOF	0.0541261	6.84046e-07				x	x					-1.25325	6.54567e-05	1706.58	FALSE	1	1461890	0	eas	1	39700	2.51889e-05	0							1	628782	1.59038e-06	0	0	0	33480	0	0	0	44724
45333452	C	T	c.225G>A	p.Trp75*	c.309G>A	p.Trp103*	-2.69764	5.22202e-15	LOF	0.0144706	3.0098e-05	3.04146e-05		P	P/LP	P/LP	Pathogenic/Likely_pathogenic	Familial_adenomatous_polyposis_2|not_provided|Hereditary_cancer-predisposing_syndrome	criteria_provided,_multiple_submitters,_no_conflicts		-2.69764	5.22202e-15	2742.08	FALSE	44	1461890	0	nfe	44	1112010	3.9568e-05	0	50	1643950	GBR	39.5038	815113	4.84642e-05	1	628782	1.59038e-06	0	0	0	33480	0	0	0	44724
45333451	A	C	c.226T>G	p.Tyr76Asp	c.310T>G	p.Tyr104Asp	-1.25145	0.000215756	LOF	0.0379305	6.84044e-07		VUS	VUS	x	x	Uncertain_significance	Hereditary_cancer-predisposing_syndrome|Familial_adenomatous_polyposis_2	criteria_provided,_multiple_submitters,_no_conflicts		-1.25145	0.000215756	1474.67	FALSE	1	1461894	0	mid	1	5768	0.00017337	0							1	628784	1.59037e-06	0	0	0	33480	0	0	0	44724
45333451	A	G	c.226T>C	p.Tyr76His	c.310T>C	p.Tyr104His	-0.270441	0.0165948	INT	0.0318265				VUS	x	x	Uncertain_significance	Familial_adenomatous_polyposis_2	criteria_provided,_single_submitter		-0.270441	0.0165948	1140.1	FALSE
45333451	A	T	c.226T>A	p.Tyr76Asn	c.310T>A	p.Tyr104Asn	-1.0955	7.73282e-08	LOF	0.0392886					x	x					-1.0955	7.73282e-08	1686.34	FALSE
45333450	T	A	c.227A>T	p.Tyr76Phe	c.311A>T	p.Tyr104Phe	-0.0268122	0.457192	NEU	0.0390438					x	x					-0.0268122	0.457192	4188.33	FALSE
45333450	T	C	c.227A>G	p.Tyr76Cys	c.311A>G	p.Tyr104Cys	-1.48459	2.3495e-06	LOF	0.0103783	6.84044e-07				x	x					-1.48459	2.3495e-06	2180.23	FALSE	1	1461894	0	nfe	1	1112012	8.99271e-07	0							1	628784	1.59037e-06	0	0	0	33480	0	0	0	44724
45333450	T	G	c.227A>C	p.Tyr76Ser	c.311A>C	p.Tyr104Ser	-1.16463	4.25572e-14	LOF	0.0235118					x	x					-1.16463	4.25572e-14	7191.63	FALSE
45333449	G	A	c.228C>T	p.Tyr76Tyr	c.312C>T	p.Tyr104Tyr				0.0296825	0.00160136	0.0014161		Con(B/VUS)	x	B/LB	Conflicting_classifications_of_pathogenicity	not_specified|Hereditary_cancer-predisposing_syndrome|Carcinoma_of_colon|not_provided|Familial_adenomatous_polyposis_2	criteria_provided,_conflicting_classifications	Uncertain_significance(1)|Benign(8)|Likely_benign(11)	0.00598704	0.244891	142.601	TRUE	2341	1461882	6	nfe	1949	1112006	0.00175269	6	2328	1643948	AMI	8	2450	0.00326531	912	628778	0.00145043	2	14	0.00041816	33480	0	65	0.00145336	44724
45333449	G	C	c.228C>G	p.Tyr76*	c.312C>G	p.Tyr104*	-0.941744	4.68757e-07	LOF	0.180568				P	P/LP	P/LP	Pathogenic	Familial_adenomatous_polyposis_2	criteria_provided,_multiple_submitters,_no_conflicts		-0.941744	4.68757e-07	3637.35	FALSE
45333449	G	T	c.228C>A	p.Tyr76*	c.312C>A	p.Tyr104*	-0.941744	4.68757e-07	LOF	0.457374	6.29326e-05	4.50136e-05		P	x	x	Pathogenic/Likely_pathogenic	Familial_colorectal_cancer|not_provided|Carcinoma_of_colon|Familial_adenomatous_polyposis_2|Gastric_cancer|Hereditary_cancer-predisposing_syndrome	criteria_provided,_multiple_submitters,_no_conflicts		-0.941744	4.68757e-07	3637.35	FALSE	92	1461882	2	sas	66	86258	0.000765146	2	74	1643948	PAK	35.4527	31725.1	0.0011175	78	628778	0.00012405	2	0	0	33480	0	0	0	44724
45333448	C	A	c.229G>T	p.Asp77Tyr	c.313G>T	p.Asp105Tyr	-0.0402145	0.348788	NEU	0.0159803			VUS	VUS	x	x	Uncertain_significance	Hereditary_cancer-predisposing_syndrome|Familial_adenomatous_polyposis_2	criteria_provided,_multiple_submitters,_no_conflicts		-0.0402145	0.348788	1520.44	FALSE
45333448	C	G	c.229G>C	p.Asp77His	c.313G>C	p.Asp105His	-0.228041	0.0305259	NEU	0.00268743	3.42028e-06	2.43316e-06	VUS	VUS	x	x	Uncertain_significance	Familial_adenomatous_polyposis_2|Hereditary_cancer-predisposing_syndrome	criteria_provided,_multiple_submitters,_no_conflicts		-0.228041	0.0305259	1736.26	FALSE	5	1461870	0	nfe	5	1112010	4.49636e-06	0	4	1643950	GBR	3.68301	815113	4.51841e-06	1	628760	1.59043e-06	0	0	0	33480	0	0	0	44724
45333448	C	T	c.229G>A	p.Asp77Asn	c.313G>A	p.Asp105Asn	-0.121823	0.15278	NEU	0.00258238	1.71014e-05	7.90778e-06	VLB	CON	x	x	Conflicting_classifications_of_pathogenicity	Hereditary_cancer-predisposing_syndrome|not_specified|not_provided|Familial_adenomatous_polyposis_2	criteria_provided,_conflicting_classifications	Uncertain_significance(10)|Likely_benign(1)	-0.121823	0.15278	1537.51	FALSE	25	1461870	0	nfe	23	1112010	2.06833e-05	0	13	1643950	S_EUR	1.23433	97400.6	1.26727e-05	22	628760	3.49895e-05	0	0	0	33480	0	0	0	44724
45333447	T	A	c.230A>T	p.Asp77Val	c.314A>T	p.Asp105Val	-0.083501	0.12549	NEU	0.324265					x	x					-0.083501	0.12549	7180.7	FALSE
45333447	T	C	c.230A>G	p.Asp77Gly	c.314A>G	p.Asp105Gly	-0.0367845	0.374188	NEU	0.0183322	2.05213e-06	1.21658e-06		VUS	x	x	Uncertain_significance	Familial_adenomatous_polyposis_2|Hereditary_cancer-predisposing_syndrome	criteria_provided,_multiple_submitters,_no_conflicts		-0.0367845	0.374188	4181.31	FALSE	3	1461894	0	nfe	3	1112012	2.69781e-06	0	2	1643950	GBR	1.00518	815113	1.23318e-06	2	628784	3.18074e-06	0	0	0	33480	0	0	0	44724
45333447	T	G	c.230A>C	p.Asp77Ala	c.314A>C	p.Asp105Ala	-0.0462816	0.319391	NEU	0.0170166					x	x					-0.0462816	0.319391	2192.76	FALSE
45333446	G	A	c.231C>T	p.Asp77Asp	c.315C>T	p.Asp105Asp				0.0266219				LB	B/LB	B/LB	Likely_benign	Familial_adenomatous_polyposis_2|Hereditary_cancer-predisposing_syndrome	criteria_provided,_multiple_submitters,_no_conflicts		-0.0127131	0.441602	126.296	TRUE
45333446	G	C	c.231C>G	p.Asp77Glu	c.315C>G	p.Asp105Glu	-0.0614894	0.266248	NEU	0.0486391					x	x					-0.0614894	0.266248	1897.44	FALSE
45333446	G	T	c.231C>A	p.Asp77Glu	c.315C>A	p.Asp105Glu	-0.0614894	0.266248	NEU	0.0712394				VUS	x	x	Uncertain_significance	Familial_adenomatous_polyposis_2	criteria_provided,_single_submitter		-0.0614894	0.266248	1897.44	FALSE
45333445	G	A	c.232C>T	p.Gln78*	c.316C>T	p.Gln106*	-0.600578	0.00881027	LOF	0.0588989					x	x					-0.600578	0.00881027	1704.41	FALSE
45333445	G	C	c.232C>G	p.Gln78Glu	c.316C>G	p.Gln106Glu	0.00685261	0.257705	NEU	0.031262					x	x					0.00685261	0.257705	725.812	FALSE
45333445	G	T	c.232C>A	p.Gln78Lys	c.316C>A	p.Gln106Lys	-0.0832932	0.298695	NEU	0.0394132				VUS	x	x	Uncertain_significance	Familial_adenomatous_polyposis_2	criteria_provided,_single_submitter		-0.0832932	0.298695	703.871	FALSE
45333444	T	A	c.233A>T	p.Gln78Leu	c.317A>T	p.Gln106Leu	-0.0195706	0.48036	NEU	0.0621782	1.36809e-06	1.21659e-06	VUS	VUS	x	x	Uncertain_significance	Hereditary_cancer-predisposing_syndrome|Familial_adenomatous_polyposis_2	criteria_provided,_multiple_submitters,_no_conflicts		-0.0195706	0.48036	3545.05	FALSE	2	1461894	0	nfe	2	1112012	1.79854e-06	0	2	1643946	EUR	1.12912	1261220	8.95256e-07	2	628784	3.18074e-06	0	0	0	33480	0	0	0	44724
45333444	T	C	c.233A>G	p.Gln78Arg	c.317A>G	p.Gln106Arg	0.00284648	0.0414954	NEU	0.00906692					x	x					0.00284648	0.0414954	2965.02	FALSE
45333444	T	G	c.233A>C	p.Gln78Pro	c.317A>C	p.Gln106Pro	-0.138069	0.238288	NEU	0.0153305					x	x					-0.138069	0.238288	905.192	FALSE
45333443	T	A	c.234A>T	p.Gln78His	c.318A>T	p.Gln106His	-0.0657605	0.350458	NEU	0.0507078					x	x					-0.0657605	0.350458	700.701	FALSE
45333443	T	C	c.234A>G	p.Gln78Gln	c.318A>G	p.Gln106Gln				0.0193284	6.84044e-07	6.08293e-07		LB	x	B/LB	Likely_benign	Hereditary_cancer-predisposing_syndrome	criteria_provided,_single_submitter		0.00659327	0.225576	19.8729	TRUE	1	1461894	0	sas	1	86258	1.15931e-05	0	1	1643944	SAS	1	81334.7	1.22949e-05	1	628784	1.59037e-06	0	0	0	33480	0	0	0	44724
45333443	T	G	c.234A>C	p.Gln78His	c.318A>C	p.Gln106His	-0.0657605	0.350458	NEU	0.0542683	6.84044e-07		VUS	VUS	x	x	Uncertain_significance	Familial_adenomatous_polyposis_2|Hereditary_cancer-predisposing_syndrome	criteria_provided,_multiple_submitters,_no_conflicts		-0.0657605	0.350458	700.701	FALSE	1	1461894	0	nfe	1	1112012	8.99271e-07	0							1	628784	1.59037e-06	0	0	0	33480	0	0	0	44724
45333442	C	A	c.235G>T	p.Glu79*	c.319G>T	p.Glu107*	-0.868018	3.86476e-07	LOF	0.129953					x	x					-0.868018	3.86476e-07	2362.47	FALSE
45333442	C	G	c.235G>C	p.Glu79Gln	c.319G>C	p.Glu107Gln	-0.0184806	0.0683262	NEU	0.0353103	3.42025e-06	3.64975e-06	VUS	VUS	x	x	Uncertain_significance	Hereditary_cancer-predisposing_syndrome|Familial_adenomatous_polyposis_2	criteria_provided,_multiple_submitters,_no_conflicts		-0.0184806	0.0683262	1271.24	FALSE	5	1461882	0	nfe	4	1112012	3.59708e-06	0	6	1643946	GBR	5.78319	815113	7.09496e-06	0	628772	0	0	0	0	33480	0	0	0	44724
45333442	C	T	c.235G>A	p.Glu79Lys	c.319G>A	p.Glu107Lys	0.00619547	0.187846	NEU	0.060907			VUS	VUS	x	x	Uncertain_significance	Familial_adenomatous_polyposis_2|Hereditary_cancer-predisposing_syndrome	criteria_provided,_multiple_submitters,_no_conflicts		0.00619547	0.187846	1230.77	FALSE
45333441	T	A	c.236A>T	p.Glu79Val	c.320A>T	p.Glu107Val	-0.000865453	0.262797	NEU	0.051259					x	x					-0.000865453	0.262797	4503.37	FALSE
45333441	T	C	c.236A>G	p.Glu79Gly	c.320A>G	p.Glu107Gly	-0.00351068	0.297293	NEU	0.084742			VUS	VUS	x	x	Uncertain_significance	Hereditary_cancer-predisposing_syndrome|Familial_adenomatous_polyposis_2	criteria_provided,_multiple_submitters,_no_conflicts		-0.00351068	0.297293	3758.28	FALSE
45333441	T	G	c.236A>C	p.Glu79Ala	c.320A>C	p.Glu107Ala	0.00476761	0.272537	NEU	0.0100519					x	x					0.00476761	0.272537	1634.35	FALSE
45333440	C	A	c.237G>T	p.Glu79Asp	c.321G>T	p.Glu107Asp	-0.144861	0.108729	NEU	0.0260682				VUS	x	x	Uncertain_significance	Familial_adenomatous_polyposis_2	criteria_provided,_single_submitter		-0.144861	0.108729	1725.24	FALSE
45333440	C	G	c.237G>C	p.Glu79Asp	c.321G>C	p.Glu107Asp	-0.144861	0.108729	NEU	0.0080145	6.84045e-07			VUS	x	x	Uncertain_significance	Hereditary_cancer-predisposing_syndrome	criteria_provided,_single_submitter		-0.144861	0.108729	1725.24	FALSE	1	1461892	0	sas	1	86258	1.15931e-05	0							1	628782	1.59038e-06	0	0	0	33480	0	0	0	44724
45333440	C	T	c.237G>A	p.Glu79Glu	c.321G>A	p.Glu107Glu				0.00547566					x	x					-0.000254611	0.336172	42.7162	TRUE
45333439	T	A	c.238A>T	p.Lys80*	c.322A>T	p.Lys108*	-1.62172	8.36807e-15	LOF	0.0419615					x	x					-1.62172	8.36807e-15	4424.47	FALSE
45333439	T	C	c.238A>G	p.Lys80Glu	c.322A>G	p.Lys108Glu	-0.310216	0.043563	INT	0.0172263	4.78832e-06	1.82488e-06	VUS	VUS	x	x	Uncertain_significance	Familial_adenomatous_polyposis_2|Hereditary_cancer-predisposing_syndrome	criteria_provided,_multiple_submitters,_no_conflicts		-0.310216	0.043563	1189.35	FALSE	7	1461890	0	nfe	4	1112012	3.59708e-06	0	3	1643948	IRE	1.4599	229597	6.35854e-06	4	628780	6.36153e-06	0	0	0	33480	0	0	0	44724
45333439	T	G	c.238A>C	p.Lys80Gln	c.322A>C	p.Lys108Gln	-0.0314763	0.457503	NEU	0.0143705					x	x					-0.0314763	0.457503	1023.73	FALSE
45333438	T	A	c.239A>T	p.Lys80Ile	c.323A>T	p.Lys108Ile	-0.35039	0.00981523	INT	0.00825077					x	x					-0.35039	0.00981523	2398.85	FALSE
45333438	T	C	c.239A>G	p.Lys80Arg	c.323A>G	p.Lys108Arg	-0.0152354	0.434716	NEU	0.0053688					x	x					-0.0152354	0.434716	5461.16	FALSE
45333438	T	G	c.239A>C	p.Lys80Thr	c.323A>C	p.Lys108Thr	-0.469347	0.00017309	INT	0.00390917			VUS	VUS	x	x	Uncertain_significance	Hereditary_cancer-predisposing_syndrome	criteria_provided,_single_submitter		-0.469347	0.00017309	2743.55	FALSE
45333437	T	A	c.240A>T	p.Lys80Asn	c.324A>T	p.Lys108Asn	-0.162202	0.0818382	NEU	0.00826003					x	x					-0.162202	0.0818382	2553.06	FALSE
45333437	T	C	c.240A>G	p.Lys80Lys	c.324A>G	p.Lys108Lys				0.0107751				LB	B/LB	B/LB	Likely_benign	Familial_adenomatous_polyposis_2|Hereditary_cancer-predisposing_syndrome	criteria_provided,_multiple_submitters,_no_conflicts		0.00428322	0.129487	119.136	TRUE
45333437	T	G	c.240A>C	p.Lys80Asn	c.324A>C	p.Lys108Asn	-0.162202	0.0818382	NEU	0.0222633					x	x					-0.162202	0.0818382	2553.06	FALSE
45333436	G	A	c.241C>T	p.Arg81Trp	c.325C>T	p.Arg109Trp	-0.421745	0.0189512	INT	0.0434731	3.14662e-05	2.91981e-05	Mutation	P	P/LP	P/LP	Pathogenic/Likely_pathogenic	not_provided|Carcinoma_of_colon|Gastric_cancer|Familial_adenomatous_polyposis_2|Hereditary_cancer-predisposing_syndrome	criteria_provided,_multiple_submitters,_no_conflicts		-0.421745	0.0189512	723.689	FALSE	46	1461888	0	sas	5	86258	5.79656e-05	0	48	1643944	IRE	12.2011	229597	5.31415e-05	18	628780	2.86269e-05	0	1	2.98686e-05	33480	0	1	2.23594e-05	44724
45333436	G	C	c.241C>G	p.Arg81Gly	c.325C>G	p.Arg109Gly	-0.904771	9.23531e-10	LOF	0.0874097				CON	x	x	Conflicting_classifications_of_pathogenicity	Hereditary_cancer-predisposing_syndrome|Familial_adenomatous_polyposis_2	criteria_provided,_conflicting_classifications	Likely_pathogenic(1)|Uncertain_significance(1)	-0.904771	9.23531e-10	4969.9	FALSE
45333436	G	T	c.241C>A	p.Arg81Arg	c.325C>A	p.Arg109Arg				0.0623996					x	x					0.00570496	0.257239	214.611	TRUE
45333435	C	A	c.242G>T	p.Arg81Leu	c.326G>T	p.Arg109Leu	-0.310328	0.00118099	INT	0.0209324				VUS	x	x	Uncertain_significance	Familial_adenomatous_polyposis_2	criteria_provided,_single_submitter		-0.310328	0.00118099	3509.23	FALSE
45333435	C	G	c.242G>C	p.Arg81Pro	c.326G>C	p.Arg109Pro	-0.880097	0.00111989	LOF	0.0199097	3.42026e-06	4.25803e-06	VLP	LP	P/LP	P/LP	Likely_pathogenic	Hereditary_cancer-predisposing_syndrome|Familial_adenomatous_polyposis_2|not_provided	criteria_provided,_multiple_submitters,_no_conflicts		-0.880097	0.00111989	1065.04	FALSE	5	1461878	0	nfe	5	1112010	4.49636e-06	0	7	1643952	IRE	2.38263	229597	1.03774e-05	1	628770	1.59041e-06	0	0	0	33480	0	0	0	44724
45333435	C	T	c.242G>A	p.Arg81Gln	c.326G>A	p.Arg109Gln	-0.483202	0.0104496	INT	0.0040264	1.3681e-06	1.82487e-06	VUS	VUS	x	x	Uncertain_significance	Hereditary_cancer-predisposing_syndrome|Familial_adenomatous_polyposis_2	criteria_provided,_multiple_submitters,_no_conflicts		-0.483202	0.0104496	1207.38	FALSE	2	1461878	0	eas	1	39700	2.51889e-05	0	3	1643952	S_EUR	1.14669	97399.9	1.1773e-05	2	628770	3.18081e-06	0	0	0	33480	0	0	0	44724
45333434	C	A	c.243G>T	p.Arg81Arg	c.327G>T	p.Arg109Arg				0.0118963					x	x					0.00570496	0.257239	214.611	TRUE
45333434	C	G	c.243G>C	p.Arg81Arg	c.327G>C	p.Arg109Arg				0.0146265					x	x					0.00570496	0.257239	214.611	TRUE
45333434	C	T	c.243G>A	p.Arg81Arg	c.327G>A	p.Arg109Arg				0.00516641				LB	x	B/LB	Likely_benign	Hereditary_cancer-predisposing_syndrome	criteria_provided,_single_submitter		0.00570496	0.257239	214.611	TRUE
45333433	C	A	c.244G>T	p.Asp82Tyr	c.328G>T	p.Asp110Tyr	-0.0660626	0.303944	NEU	0.474902				VUS	x	x	Uncertain_significance	Familial_adenomatous_polyposis_2	criteria_provided,_single_submitter		-0.0660626	0.303944	1420.84	FALSE
45333433	C	G	c.244G>C	p.Asp82His	c.328G>C	p.Asp110His	-0.148225	0.172155	NEU	0.00485237					x	x					-0.148225	0.172155	843.996	FALSE
45333433	C	T	c.244G>A	p.Asp82Asn	c.328G>A	p.Asp110Asn	0.00375474	0.311674	NEU	0.0205534		6.08295e-07	VUS	VUS	x	x	Uncertain_significance	Hereditary_cancer-predisposing_syndrome	criteria_provided,_single_submitter		0.00375474	0.311674	1475.52	FALSE									1	1643940	EUR	1	1261220	7.92884e-07
45333432	T	A	c.245A>T	p.Asp82Val	c.329A>T	p.Asp110Val	-0.0236107	0.485142	NEU	0.051936				VUS	x	x	Uncertain_significance	Familial_adenomatous_polyposis_2	criteria_provided,_single_submitter		-0.0236107	0.485142	2775.36	FALSE
45333432	T	C	c.245A>G	p.Asp82Gly	c.329A>G	p.Asp110Gly	-0.0955213	0.136437	NEU	0.0616713					x	x					-0.0955213	0.136437	2510.66	FALSE
45333432	T	G	c.245A>C	p.Asp82Ala	c.329A>C	p.Asp110Ala	-0.0548036	0.292133	NEU	0.0426019					x	x					-0.0548036	0.292133	2369.95	FALSE
45333431	G	A	c.246C>T	p.Asp82Asp	c.330C>T	p.Asp110Asp				0.00253548	6.84048e-07	1.21661e-06		LB	B/LB	B/LB	Likely_benign	Hereditary_cancer-predisposing_syndrome	criteria_provided,_multiple_submitters,_no_conflicts		0.00671803	0.173842	58.113	TRUE	1	1461886	0	nfe	1	1112008	8.99274e-07	0	2	1643910	IRE	1.21925	229594	5.31046e-06	0	628780	0	0	0	0	33480	0	0	0	44724
45333431	G	C	c.246C>G	p.Asp82Glu	c.330C>G	p.Asp110Glu	-0.0349741	0.446381	NEU	0.01873				VUS	x	x	Uncertain_significance	Familial_adenomatous_polyposis_2	criteria_provided,_single_submitter		-0.0349741	0.446381	914.063	FALSE
45333431	G	T	c.246C>A	p.Asp82Glu	c.330C>A	p.Asp110Glu	-0.0349741	0.446381	NEU	0.0130148		6.08306e-07	VUS	VUS	x	x	Uncertain_significance	Hereditary_cancer-predisposing_syndrome|Familial_adenomatous_polyposis_2	criteria_provided,_multiple_submitters,_no_conflicts		-0.0349741	0.446381	914.063	FALSE									1	1643910	EUR	1	1261200	7.92898e-07
45333430	G	A	c.247C>T	p.Leu83Leu	c.331C>T	p.Leu111Leu				0.0341794		6.08297e-07		LB	B/LB	B/LB	Likely_benign	Familial_adenomatous_polyposis_2|Hereditary_cancer-predisposing_syndrome	criteria_provided,_multiple_submitters,_no_conflicts		0.00686975	0.212915	224.684	TRUE									1	1643934
45333430	G	C	c.247C>G	p.Leu83Val	c.331C>G	p.Leu111Val	-0.316202	0.0221603	INT	0.0186353				LP	x	P/LP	Likely_pathogenic	Familial_adenomatous_polyposis_2	criteria_provided,_single_submitter		-0.316202	0.0221603	1833.72	FALSE
45333430	G	T	c.247C>A	p.Leu83Ile	c.331C>A	p.Leu111Ile	-0.196103	0.0567218	NEU	0.016807				VUS	x	x	Uncertain_significance	Familial_adenomatous_polyposis_2	criteria_provided,_single_submitter		-0.196103	0.0567218	1710.06	FALSE
45333429	A	C	c.248T>G	p.Leu83Arg	c.332T>G	p.Leu111Arg	-0.558774	0.00374533	INT	0.0304232					x	x					-0.558774	0.00374533	1525.65	FALSE
45333429	A	G	c.248T>C	p.Leu83Pro	c.332T>C	p.Leu111Pro	-0.672679	0.00510481	LOF	0.00830002	1.3681e-06	6.08302e-07	VLP	LP	P/LP	P/LP	Likely_pathogenic	Familial_adenomatous_polyposis_2|Hereditary_cancer-predisposing_syndrome	criteria_provided,_multiple_submitters,_no_conflicts		-0.672679	0.00510481	1152.29	FALSE	2	1461884	0	nfe	2	1112008	1.79855e-06	0	1	1643920	EUR	1	1261210	7.9289e-07	2	628778	3.18077e-06	0	0	0	33480	0	0	0	44724
45333429	A	T	c.248T>A	p.Leu83Gln	c.332T>A	p.Leu111Gln	-0.946623	0.000583512	LOF	0.0135589					x	x					-0.946623	0.000583512	649.337	FALSE
45333428	T	A	c.249A>T	p.Leu83Leu	c.333A>T	p.Leu111Leu				0.014897					x	x					0.00686975	0.212915	224.684	TRUE
45333428	T	C	c.249A>G	p.Leu83Leu	c.333A>G	p.Leu111Leu				0.0172879					x	x					0.00686975	0.212915	224.684	TRUE
45333428	T	G	c.249A>C	p.Leu83Leu	c.333A>C	p.Leu111Leu				0.0241169					x	x					0.00686975	0.212915	224.684	TRUE
45333427	G	A	c.250C>T	p.Pro84Ser	c.334C>T	p.Pro112Ser	-0.324064	0.000691931	INT	0.0187476					x	x					-0.324064	0.000691931	3749.52	FALSE
45333427	G	C	c.250C>G	p.Pro84Ala	c.334C>G	p.Pro112Ala	-0.137839	0.0834943	NEU	0.0696543					x	x					-0.137839	0.0834943	3027.41	FALSE
45333427	G	T	c.250C>A	p.Pro84Thr	c.334C>A	p.Pro112Thr	-0.15391	0.0351154	NEU	0.0387405				VUS	x	x	Uncertain_significance	Familial_adenomatous_polyposis_2	criteria_provided,_single_submitter		-0.15391	0.0351154	3644.2	FALSE
45333426	G	A	c.251C>T	p.Pro84Leu	c.335C>T	p.Pro112Leu	-0.233231	0.0049416	NEU	0.0197426	1.3681e-06	1.21659e-06	VUS	VUS	x	x	Uncertain_significance	Hereditary_cancer-predisposing_syndrome|Familial_adenomatous_polyposis_2	criteria_provided,_multiple_submitters,_no_conflicts		-0.233231	0.0049416	6894.93	FALSE	2	1461878	0	amr	2	44724	4.47187e-05	0	2	1643936	MEX	1.04373	109202	9.55778e-06	2	628774	3.18079e-06	0	0	0	33480	0	2	4.47187e-05	44724
45333426	G	C	c.251C>G	p.Pro84Arg	c.335C>G	p.Pro112Arg	-1.06434	4.0427e-11	LOF	0.031709					x	x					-1.06434	4.0427e-11	4168.35	FALSE
45333426	G	T	c.251C>A	p.Pro84Gln	c.335C>A	p.Pro112Gln	-0.242409	0.0267287	INT	0.00237118					x	x					-0.242409	0.0267287	1542.19	FALSE
45333425	T	A	c.252A>T	p.Pro84Pro	c.336A>T	p.Pro112Pro				0.0169148					x	x					0.00360182	0.296909	196.905	TRUE
45333425	T	C	c.252A>G	p.Pro84Pro	c.336A>G	p.Pro112Pro				0.0172017	6.84054e-07	1.21672e-06		LB	B/LB	B/LB	Likely_benign	Hereditary_cancer-predisposing_syndrome|not_specified|Familial_adenomatous_polyposis_2	criteria_provided,_multiple_submitters,_no_conflicts		0.00360182	0.296909	196.905	TRUE	1	1461872	0	sas	1	86256	1.15934e-05	0	2	1643770	PAK	1.25818	31722.6	3.96619e-05	0	628780	0	0	0	0	33480	0	0	0	44724
45333425	T	G	c.252A>C	p.Pro84Pro	c.336A>C	p.Pro112Pro				0.0171154					x	x					0.00360182	0.296909	196.905	TRUE
45333424	A	C	c.253T>G	p.Trp85Gly	c.337T>G	p.Trp113Gly	-2.14659	1.38042e-07	LOF	0.0630541			VUS	VUS	x	x	Uncertain_significance	Hereditary_cancer-predisposing_syndrome	criteria_provided,_single_submitter		-2.14659	1.38042e-07	1635.16	FALSE
45333424	A	G	c.253T>C	p.Trp85Arg	c.337T>C	p.Trp113Arg	-1.5111	1.17206e-14	LOF	0.0295294	1.36812e-06	6.08299e-07	VUS	VUS	x	x	Uncertain_significance	Hereditary_cancer-predisposing_syndrome|Familial_adenomatous_polyposis_2	criteria_provided,_multiple_submitters,_no_conflicts		-1.5111	1.17206e-14	2844.54	FALSE	2	1461864	0	nfe	2	1111988	1.79858e-06	0	1	1643928	BI	1	1044700	9.57212e-07	1	628780	1.59038e-06	0	0	0	33480	0	0	0	44724
45333424	A	T	c.253T>A	p.Trp85Arg	c.337T>A	p.Trp113Arg	-1.5111	1.17206e-14	LOF	0.00513005		4.25809e-06	VUS	VUS	x	x	Uncertain_significance	Hereditary_cancer-predisposing_syndrome|Familial_adenomatous_polyposis_2	criteria_provided,_multiple_submitters,_no_conflicts		-1.5111	1.17206e-14	2844.54	FALSE									7	1643928	C_EUR	1.23195	84618.6	1.45589e-05
45333423	C	A	c.254G>T	p.Trp85Leu	c.338G>T	p.Trp113Leu	-0.916565	1.80546e-06	LOF	0.0277828					x	x					-0.916565	1.80546e-06	3575.82	FALSE
45333423	C	G	c.254G>C	p.Trp85Ser	c.338G>C	p.Trp113Ser	-1.21592	4.42863e-13	LOF	0.0249094					x	x					-1.21592	4.42863e-13	4707.14	FALSE
45333423	C	T	c.254G>A	p.Trp85*	c.338G>A	p.Trp113*	-1.75237	1.54108e-13	LOF	0.12714				P	P/LP	P/LP	Pathogenic/Likely_pathogenic	Familial_adenomatous_polyposis_2|not_provided|MUTYH-related_disorder|Hereditary_cancer-predisposing_syndrome	criteria_provided,_multiple_submitters,_no_conflicts		-1.75237	1.54108e-13	2920.87	FALSE
45333422	C	A	c.255G>T	p.Trp85Cys	c.339G>T	p.Trp113Cys	-1.56701	3.89744e-05	LOF	0.0802332					x	x					-1.56701	3.89744e-05	1499.18	FALSE
45333422	C	G	c.255G>C	p.Trp85Cys	c.339G>C	p.Trp113Cys	-1.56701	3.89744e-05	LOF	0.00808059					x	x					-1.56701	3.89744e-05	1499.18	FALSE
45333422	C	T	c.255G>A	p.Trp85*	c.339G>A	p.Trp113*	-1.75237	1.54108e-13	LOF	0.0116064		6.08292e-07		P	x	P/LP	Pathogenic	Hereditary_cancer-predisposing_syndrome	criteria_provided,_single_submitter		-1.75237	1.54108e-13	2920.87	FALSE									1	1643948
45333421	T	A	c.256A>T	p.Arg86*	c.340A>T	p.Arg114*	-1.43349	3.76383e-14	LOF	0.144051					x	x					-1.43349	3.76383e-14	4364.49	FALSE
45333421	T	C	c.256A>G	p.Arg86Gly	c.340A>G	p.Arg114Gly	-1.82416	2.18301e-12	LOF	0.203131					x	x					-1.82416	2.18301e-12	3634.55	FALSE
45333421	T	G	c.256A>C	p.Arg86Arg	c.340A>C	p.Arg114Arg	0.00596592	0.250154	NEU	0.011508				LB	x	B/LB	Likely_benign	Hereditary_cancer-predisposing_syndrome	criteria_provided,_single_submitter		0.00596592	0.250154	398.868	FALSE
45333420	C	A	c.257G>T	p.Arg86Ile	c.341G>T	p.Arg114Ile	-0.914523	9.51816e-09	LOF	0.0153741		6.08295e-07			x	x					-0.914523	9.51816e-09	3667.16	FALSE									1	1643940
45333420	C	G	c.257G>C	p.Arg86Thr	c.341G>C	p.Arg114Thr	-0.606289	8.3989e-06	LOF	0.0215884					x	x					-0.606289	8.3989e-06	1948.76	FALSE
45333420	C	T	c.257G>A	p.Arg86Lys	c.341G>A	p.Arg114Lys	-0.756223	7.08088e-07	LOF	0.0126313		1.21659e-06		VUS	x	x	Uncertain_significance	Familial_adenomatous_polyposis_2	criteria_provided,_single_submitter		-0.756223	7.08088e-07	2538.59	FALSE									2	1643940	IAM	1.5083	109202	1.3812e-05
45333419	T	A	c.258A>T	p.Arg86Ser	c.342A>T	p.Arg114Ser	-1.03082	3.47643e-11	LOF	0.0594075					x	x					-1.03082	3.47643e-11	5902.25	FALSE
45333419	T	C	c.258A>G	p.Arg86Arg	c.342A>G	p.Arg114Arg	0.00596592	0.250154	NEU	0.060694					x	x					0.00596592	0.250154	398.868	FALSE
45333419	T	G	c.258A>C	p.Arg86Ser	c.342A>C	p.Arg114Ser	-1.03082	3.47643e-11	LOF	0.00697026					x	x					-1.03082	3.47643e-11	5902.25	FALSE
45333418	T	A	c.259A>T	p.Arg87*	c.343A>T	p.Arg115*	-0.684563	7.26954e-05	LOF	0.0189722					x	x					-0.684563	7.26954e-05	1790.7	FALSE
45333418	T	C	c.259A>G	p.Arg87Gly	c.343A>G	p.Arg115Gly	-0.0273736	0.46106	NEU	0.0748515	6.84059e-07		VUS	VUS	x	x	Uncertain_significance	Familial_adenomatous_polyposis_2|not_specified|Hereditary_cancer-predisposing_syndrome	criteria_provided,_multiple_submitters,_no_conflicts		-0.0273736	0.46106	2881.89	FALSE	1	1461862	0	amr	1	44724	2.23594e-05	0							1	628780	1.59038e-06	0	0	0	33480	0	1	2.23594e-05	44724
45333418	T	G	c.259A>C	p.Arg87Arg	c.343A>C	p.Arg115Arg				0.022784					x	x					0.00252473	0.114362	132.839	TRUE
45333417	C	A	c.260G>T	p.Arg87Ile	c.344G>T	p.Arg115Ile	-0.0226437	0.491245	NEU	0.0127621					x	x					-0.0226437	0.491245	3309.2	FALSE
45333417	C	G	c.260G>C	p.Arg87Thr	c.344G>C	p.Arg115Thr	-0.0212663	0.496075	NEU	0.0190748					x	x					-0.0212663	0.496075	3726.99	FALSE
45333417	C	T	c.260G>A	p.Arg87Lys	c.344G>A	p.Arg115Lys	0.00471422	0.0798571	NEU	0.0229659			VUS	VUS	x	x	Uncertain_significance	Hereditary_cancer-predisposing_syndrome	criteria_provided,_single_submitter		0.00471422	0.0798571	2333.95	FALSE
45333416	T	A	c.261A>T	p.Arg87Ser	c.345A>T	p.Arg115Ser	0.00689148	0.0863968	NEU	0.0271481		6.08318e-07		VUS	x	x	Uncertain_significance	Familial_adenomatous_polyposis_2	criteria_provided,_multiple_submitters,_no_conflicts		0.00689148	0.0863968	3909.04	FALSE									1	1643878	EUR	1	1261180	7.92905e-07
45333416	T	C	c.261A>G	p.Arg87Arg	c.345A>G	p.Arg115Arg				0.0962101	6.84062e-07			LB	B/LB	B/LB	Likely_benign	Familial_adenomatous_polyposis_2|Hereditary_cancer-predisposing_syndrome	criteria_provided,_multiple_submitters,_no_conflicts		0.00252473	0.114362	132.839	TRUE	1	1461856	0	amr	1	44724	2.23594e-05	0							1	628776	1.59039e-06	0	0	0	33480	0	1	2.23594e-05	44724
45333416	T	G	c.261A>C	p.Arg87Ser	c.345A>C	p.Arg115Ser	0.00689148	0.0863968	NEU	0.0154099					x	x					0.00689148	0.0863968	3909.04	FALSE
45333415	G	A	c.262C>T	p.Arg88Trp	c.346C>T	p.Arg116Trp	-0.0354774	0.435381	NEU	0.062177	6.36191e-05	5.90066e-05	VUS	CON	x	x	Conflicting_classifications_of_pathogenicity	Carcinoma_of_colon|Hereditary_cancer-predisposing_syndrome|not_specified|Familial_adenomatous_polyposis_2|not_provided	criteria_provided,_conflicting_classifications	Uncertain_significance(7)|Likely_benign(1)	-0.0354774	0.435381	723.744	FALSE	93	1461826	0	nfe	80	1111960	7.1945e-05	0	97	1643884	IND	2.44768	18145.6	0.000134891	31	628768	4.93028e-05	0	1	2.98686e-05	33480	0	1	2.23594e-05	44724
45333415	G	C	c.262C>G	p.Arg88Gly	c.346C>G	p.Arg116Gly	-0.107454	0.112488	NEU	0.171563	6.84075e-07		VUS	VUS	x	x	Uncertain_significance	Hereditary_cancer-predisposing_syndrome|Familial_adenomatous_polyposis_2	criteria_provided,_multiple_submitters,_no_conflicts		-0.107454	0.112488	2956.68	FALSE	1	1461828	0	nfe	1	1111962	8.99311e-07	0							1	628770	1.59041e-06	0	0	0	33480	0	0	0	44724
45333415	G	T	c.262C>A	p.Arg88Arg	c.346C>A	p.Arg116Arg	0.00417865	0.152151	NEU	0.029169	6.84075e-07			LB	x	B/LB	Likely_benign	Familial_adenomatous_polyposis_2	criteria_provided,_single_submitter		0.00417865	0.152151	11243.2	FALSE	1	1461828	0	sas	1	86254	1.15937e-05	0							1	628770	1.59041e-06	0	0	0	33480	0	0	0	44724
45333414	C	A	c.263G>T	p.Arg88Leu	c.347G>T	p.Arg116Leu	0.00676034	0.0682769	NEU	0.0127502		6.08302e-07			x	x					0.00676034	0.0682769	4756.66	FALSE									1	1643920	EUR	1	1261210	7.92891e-07
45333414	C	G	c.263G>C	p.Arg88Pro	c.347G>C	p.Arg116Pro	-0.004045	0.380881	NEU	0.0179406				VUS	x	x	Uncertain_significance	Hereditary_cancer-predisposing_syndrome|Familial_adenomatous_polyposis_2	criteria_provided,_multiple_submitters,_no_conflicts		-0.004045	0.380881	1313.4	FALSE
45333414	C	T	c.263G>A	p.Arg88Gln	c.347G>A	p.Arg116Gln	-0.0231765	0.492768	NEU	0.0456152	3.76238e-05	4.92725e-05	VUS	CON	x	x	Conflicting_classifications_of_pathogenicity	Familial_adenomatous_polyposis_2|Hereditary_cancer-predisposing_syndrome|not_specified|Pilomatrixoma|Neoplasm_of_stomach|not_provided	criteria_provided,_conflicting_classifications	Uncertain_significance(7)|Likely_benign(1)	-0.0231765	0.492768	956.051	FALSE	55	1461842	1	amr	11	44724	0.000245953	0	81	1643920	MEX	40.721	109201	0.000372898	45	628762	7.15692e-05	1	0	0	33478	0	11	0.000245953	44724
45333413	C	A	c.264G>T	p.Arg88Arg	c.348G>T	p.Arg116Arg	0.00417865	0.152151	NEU	0.750811	6.84058e-07	1.21663e-06		VUS	x	x	Uncertain_significance	Hereditary_cancer-predisposing_syndrome|Familial_adenomatous_polyposis_2	criteria_provided,_multiple_submitters,_no_conflicts		0.00417865	0.152151	11243.2	FALSE	1	1461864	0	nfe	1	1111994	8.99285e-07	0	2	1643882	GBR	1	815096	1.22685e-06	0	628772	0	0	0	0	33480	0	0	0	44724
45333413	C	G	c.264G>C	p.Arg88Arg	c.348G>C	p.Arg116Arg	0.00417865	0.152151	NEU	0.826					x	x					0.00417865	0.152151	11243.2	FALSE
45333413	C	T	c.264G>A	p.Arg88Arg	c.348G>A	p.Arg116Arg	0.00417865	0.152151	NEU	0.628569	6.84058e-07			VUS	x	x	Uncertain_significance	Familial_adenomatous_polyposis_2|Hereditary_cancer-predisposing_syndrome	criteria_provided,_multiple_submitters,_no_conflicts		0.00417865	0.152151	11243.2	FALSE	1	1461864	0	sas	1	86254	1.15937e-05	0							1	628772	1.5904e-06	0	0	0	33480	0	0	0	44724
45333324	C	A	c.265G>T	p.Ala89Ser	c.349G>T	p.Ala117Ser	0.0069415	0.100894	NEU	0.0957346					x	x					0.0069415	0.100894	2741.8	FALSE
45333324	C	G	c.265G>C	p.Ala89Pro	c.349G>C	p.Ala117Pro	-0.00484539	0.328898	NEU	0.0371656					x	x					-0.00484539	0.328898	1487.78	FALSE
45333324	C	T	c.265G>A	p.Ala89Thr	c.349G>A	p.Ala117Thr	-0.00867915	0.404165	NEU	0.187032	6.84048e-07	1.21661e-06	VUS	VUS	x	x	Uncertain_significance	Hereditary_cancer-predisposing_syndrome|Familial_adenomatous_polyposis_2	criteria_provided,_multiple_submitters,_no_conflicts		-0.00867915	0.404165	1226.07	FALSE	1	1461886	0	amr	1	44724	2.23594e-05	0	2	1643918	MEX	1.17314	109201	1.0743e-05	1	628780	1.59038e-06	0	0	0	33480	0	1	2.23594e-05	44724
45333323	G	A	c.266C>T	p.Ala89Val	c.350C>T	p.Ala117Val	0.00684012	0.097736	NEU	0.0964555					x	x					0.00684012	0.097736	3386.66	FALSE
45333323	G	C	c.266C>G	p.Ala89Gly	c.350C>G	p.Ala117Gly	-0.0246783	0.477345	NEU	0.00384102					x	x					-0.0246783	0.477345	2440.69	FALSE
45333323	G	T	c.266C>A	p.Ala89Glu	c.350C>A	p.Ala117Glu	-0.00662162	0.40554	NEU	0.0154224					x	x					-0.00662162	0.40554	1059.75	FALSE
45333322	T	A	c.267A>T	p.Ala89Ala	c.351A>T	p.Ala117Ala				0.00357427					x	x					-0.0100105	0.421339	75.5118	TRUE
45333322	T	C	c.267A>G	p.Ala89Ala	c.351A>G	p.Ala117Ala				0.0108274					x	x					-0.0100105	0.421339	75.5118	TRUE
45333322	T	G	c.267A>C	p.Ala89Ala	c.351A>C	p.Ala117Ala				0.00700039					x	x					-0.0100105	0.421339	75.5118	TRUE
45333321	C	A	c.268G>T	p.Glu90*	c.352G>T	p.Glu118*	-1.42103	2.32634e-12	LOF	0.0933498		1.21659e-06		P	P/LP	P/LP	Pathogenic/Likely_pathogenic	Hereditary_cancer-predisposing_syndrome|Familial_adenomatous_polyposis_2	criteria_provided,_multiple_submitters,_no_conflicts		-1.42103	2.32634e-12	3873.99	FALSE									2	1643946	GBR	1.42148	815111	1.74391e-06
45333321	C	G	c.268G>C	p.Glu90Gln	c.352G>C	p.Glu118Gln	-0.0474291	0.350647	NEU	0.0134221					x	x					-0.0474291	0.350647	2291.19	FALSE
45333321	C	T	c.268G>A	p.Glu90Lys	c.352G>A	p.Glu118Lys	0.00312886	0.0778017	NEU	0.0263586				VUS	x	x	Uncertain_significance	Familial_adenomatous_polyposis_2	criteria_provided,_single_submitter		0.00312886	0.0778017	2103.4	FALSE
45333320	T	A	c.269A>T	p.Glu90Val	c.353A>T	p.Glu118Val	0.00029992	0.250905	NEU	0.111641					x	x					0.00029992	0.250905	2914.65	FALSE
45333320	T	C	c.269A>G	p.Glu90Gly	c.353A>G	p.Glu118Gly	0.0068888	0.10467	NEU	0.0477106					x	x					0.0068888	0.10467	1775.91	FALSE
45333320	T	G	c.269A>C	p.Glu90Ala	c.353A>C	p.Glu118Ala	0.00572067	0.211735	NEU	0.0241869					x	x					0.00572067	0.211735	1022.92	FALSE
45333319	T	A	c.270A>T	p.Glu90Asp	c.354A>T	p.Glu118Asp	0.000961208	0.363856	NEU	0.24216	6.84045e-07	6.08299e-07			x	x					0.000961208	0.363856	945.791	FALSE	1	1461892	0	nfe	1	1112012	8.99271e-07	0	1	1643928	BI	1	1044700	9.57209e-07	0	628782	0	0	0	0	33480	0	0	0	44724
45333319	T	C	c.270A>G	p.Glu90Glu	c.354A>G	p.Glu118Glu				0.0214241					x	x					-0.0408679	0.402477	74.7415	TRUE
45333319	T	G	c.270A>C	p.Glu90Asp	c.354A>C	p.Glu118Asp	0.000961208	0.363856	NEU	0.190588					x	x					0.000961208	0.363856	945.791	FALSE
45333318	C	A	c.271G>T	p.Asp91Tyr	c.355G>T	p.Asp119Tyr	0.00276325	0.319792	NEU	0.0738756					x	x					0.00276325	0.319792	1343.78	FALSE
45333318	C	G	c.271G>C	p.Asp91His	c.355G>C	p.Asp119His	0.00639764	0.289443	NEU	0.0402554					x	x					0.00639764	0.289443	909.71	FALSE
45333318	C	T	c.271G>A	p.Asp91Asn	c.355G>A	p.Asp119Asn	-0.0978231	4.35858e-05	NEU	0.0529059					x	x					-0.0978231	4.35858e-05	1337.75	FALSE
45333317	T	A	c.272A>T	p.Asp91Val	c.356A>T	p.Asp119Val	0.00640079	0.0528355	NEU	0.173474					x	x					0.00640079	0.0528355	6893.74	FALSE
45333317	T	C	c.272A>G	p.Asp91Gly	c.356A>G	p.Asp119Gly	-0.00708354	0.349025	NEU	0.128341					x	x					-0.00708354	0.349025	3425.18	FALSE
45333317	T	G	c.272A>C	p.Asp91Ala	c.356A>C	p.Asp119Ala	0.00649802	0.0659004	NEU	0.0845415					x	x					0.00649802	0.0659004	4118.62	FALSE
45333316	A	C	c.273T>G	p.Asp91Glu	c.357T>G	p.Asp119Glu	-0.00530225	0.0134952	NEU	0.0492223					x	x					-0.00530225	0.0134952	2001.27	FALSE
45333316	A	G	c.273T>C	p.Asp91Asp	c.357T>C	p.Asp119Asp				0.043814					x	x					-0.0480669	0.377088	79.8344	TRUE
45333316	A	T	c.273T>A	p.Asp91Glu	c.357T>A	p.Asp119Glu	-0.00530225	0.0134952	NEU	0.00393142					x	x					-0.00530225	0.0134952	2001.27	FALSE
45333315	C	A	c.274G>T	p.Glu92*	c.358G>T	p.Glu120*	-1.08118	2.94493e-11	LOF	0.0515257					x	x					-1.08118	2.94493e-11	3851.98	FALSE
45333315	C	G	c.274G>C	p.Glu92Gln	c.358G>C	p.Glu120Gln	-0.0495112	0.310481	NEU	0.00824552					x	x					-0.0495112	0.310481	1565.23	FALSE
45333315	C	T	c.274G>A	p.Glu92Lys	c.358G>A	p.Glu120Lys	-0.0743569	0.295576	NEU	0.00654471		6.08316e-07			x	x					-0.0743569	0.295576	1398.17	FALSE									1	1643882
45333314	T	A	c.275A>T	p.Glu92Val	c.359A>T	p.Glu120Val	-0.0676939	0.222541	NEU	0.00132857					x	x					-0.0676939	0.222541	3176.46	FALSE
45333314	T	C	c.275A>G	p.Glu92Gly	c.359A>G	p.Glu120Gly	-0.182805	0.023619	NEU	0.00853932				VUS	x	x	Uncertain_significance	Hereditary_cancer-predisposing_syndrome	criteria_provided,_single_submitter		-0.182805	0.023619	1913.73	FALSE
45333314	T	G	c.275A>C	p.Glu92Ala	c.359A>C	p.Glu120Ala	-0.0671042	0.291024	NEU	0.0245981			VUS	VUS	x	x	Uncertain_significance	Hereditary_cancer-predisposing_syndrome	criteria_provided,_single_submitter		-0.0671042	0.291024	1556.51	FALSE
45333313	C	A	c.276G>T	p.Glu92Asp	c.360G>T	p.Glu120Asp	-0.031462	0.449049	NEU	0.0415973					x	x					-0.031462	0.449049	1128.11	FALSE
45333313	C	G	c.276G>C	p.Glu92Asp	c.360G>C	p.Glu120Asp	-0.031462	0.449049	NEU	0.0643868					x	x					-0.031462	0.449049	1128.11	FALSE
45333313	C	T	c.276G>A	p.Glu92Glu	c.360G>A	p.Glu120Glu				0.115826					x	x					-0.00262739	0.3611	77.1044	TRUE
45333312	T	A	c.277A>T	p.Met93Leu	c.361A>T	p.Met121Leu	-0.0283654	0.437448	NEU	0.00743783					x	x					-0.0283654	0.437448	6400.91	FALSE
45333312	T	C	c.277A>G	p.Met93Val	c.361A>G	p.Met121Val	0.00113919	0.0258153	NEU	0.0091573			VLB	CON	x	x	Conflicting_classifications_of_pathogenicity	Hereditary_cancer-predisposing_syndrome|Familial_adenomatous_polyposis_2	criteria_provided,_conflicting_classifications	Uncertain_significance(2)|Likely_benign(1)	0.00113919	0.0258153	2933.29	FALSE
45333312	T	G	c.277A>C	p.Met93Leu	c.361A>C	p.Met121Leu	-0.0283654	0.437448	NEU	0.0264541					x	x					-0.0283654	0.437448	6400.91	FALSE
45333311	A	C	c.278T>G	p.Met93Arg	c.362T>G	p.Met121Arg	0.00555664	0.145805	NEU	0.0267556					x	x					0.00555664	0.145805	4482.85	FALSE
45333311	A	G	c.278T>C	p.Met93Thr	c.362T>C	p.Met121Thr	0.0016806	0.324588	NEU	0.00832164				VUS	x	x	Uncertain_significance	Familial_adenomatous_polyposis_2	criteria_provided,_single_submitter		0.0016806	0.324588	1164.94	FALSE
45333311	A	T	c.278T>A	p.Met93Lys	c.362T>A	p.Met121Lys	0.00622766	0.0546325	NEU	0.00105272					x	x					0.00622766	0.0546325	1395.14	FALSE
45333310	C	A	c.279G>T	p.Met93Ile	c.363G>T	p.Met121Ile	-0.0705472	0.193947	NEU	0.0168511					x	x					-0.0705472	0.193947	3511.17	FALSE
45333310	C	G	c.279G>C	p.Met93Ile	c.363G>C	p.Met121Ile	-0.0705472	0.193947	NEU	0.000681885					x	x					-0.0705472	0.193947	3511.17	FALSE
45333310	C	T	c.279G>A	p.Met93Ile	c.363G>A	p.Met121Ile	-0.0705472	0.193947	NEU	0.058719			VUS	VUS	x	x	Uncertain_significance	Familial_adenomatous_polyposis_2|Hereditary_cancer-predisposing_syndrome	criteria_provided,_multiple_submitters,_no_conflicts		-0.0705472	0.193947	3511.17	FALSE
45333309	C	A	c.280G>T	p.Asp94Tyr	c.364G>T	p.Asp122Tyr	-0.329679	0.0315554	INT	0.00905716					x	x					-0.329679	0.0315554	1506.59	FALSE
45333309	C	G	c.280G>C	p.Asp94His	c.364G>C	p.Asp122His	-0.135708	0.181654	NEU	0.0105658			VUS	VUS	x	x	Uncertain_significance	Hereditary_cancer-predisposing_syndrome	criteria_provided,_single_submitter		-0.135708	0.181654	673.967	FALSE
45333309	C	T	c.280G>A	p.Asp94Asn	c.364G>A	p.Asp122Asn	-0.014555	0.436871	NEU	0.00535047			VUS	VUS	x	x	Uncertain_significance	Hereditary_cancer-predisposing_syndrome	criteria_provided,_single_submitter		-0.014555	0.436871	1679.78	FALSE
45333308	T	A	c.281A>T	p.Asp94Val	c.365A>T	p.Asp122Val	-0.127941	0.054387	NEU	0.0182796					x	x					-0.127941	0.054387	5964.51	FALSE
45333308	T	C	c.281A>G	p.Asp94Gly	c.365A>G	p.Asp122Gly	-0.231105	0.0181477	NEU	0.0390251					x	x					-0.231105	0.0181477	2389.97	FALSE
45333308	T	G	c.281A>C	p.Asp94Ala	c.365A>C	p.Asp122Ala	-0.328771	0.000522087	INT	0.0240352					x	x					-0.328771	0.000522087	3535.61	FALSE
45333307	G	A	c.282C>T	p.Asp94Asp	c.366C>T	p.Asp122Asp				0.00547755	4.10428e-06	3.04147e-06		LB	B/LB	B/LB	Likely_benign	not_specified|Hereditary_cancer-predisposing_syndrome|Familial_adenomatous_polyposis_2	criteria_provided,_multiple_submitters,_no_conflicts		0.00603332	0.242264	50.3762	TRUE	6	1461890	0	afr	6	33480	0.000179211	0	5	1643944	NIN	2.11733	27525.3	7.69229e-05	0	628780	0	0	6	0.000179211	33480	0	0	0	44724
45333307	G	C	c.282C>G	p.Asp94Glu	c.366C>G	p.Asp122Glu	-0.625148	0.00316245	LOF	0.00521582					x	x					-0.625148	0.00316245	1498.34	FALSE
45333307	G	T	c.282C>A	p.Asp94Glu	c.366C>A	p.Asp122Glu	-0.625148	0.00316245	LOF	0.00637084		6.08293e-07	VUS	VUS	x	x	Uncertain_significance	Hereditary_cancer-predisposing_syndrome|Familial_adenomatous_polyposis_2	criteria_provided,_multiple_submitters,_no_conflicts		-0.625148	0.00316245	1498.34	FALSE									1	1643944
45333306	G	A	c.283C>T	p.Leu95Leu	c.367C>T	p.Leu123Leu	0.00461623	0.295003	NEU	0.0082463	5.47238e-06	2.43319e-06		LB	B/LB	B/LB	Likely_benign	Hereditary_cancer-predisposing_syndrome|Familial_adenomatous_polyposis_2	criteria_provided,_multiple_submitters,_no_conflicts		0.00461623	0.295003	470.317	FALSE	8	1461888	0	sas	6	86256	6.95604e-05	0	4	1643932	IND	1.17784	18146	6.49088e-05	6	628778	9.54232e-06	0	0	0	33480	0	1	2.23594e-05	44724
45333306	G	C	c.283C>G	p.Leu95Val	c.367C>G	p.Leu123Val	-0.00351256	0.295311	NEU	0.012595		6.08298e-07		VUS	x	x	Uncertain_significance	Hereditary_cancer-predisposing_syndrome	criteria_provided,_single_submitter		-0.00351256	0.295311	3978.86	FALSE									1	1643932	ASH	1	26467.8	3.77817e-05
45333306	G	T	c.283C>A	p.Leu95Met	c.367C>A	p.Leu123Met	0.00140081	0.324945	NEU	0.00715339					x	x					0.00140081	0.324945	1215.19	FALSE
45333305	A	C	c.284T>G	p.Leu95Arg	c.368T>G	p.Leu123Arg	-0.104017	0.128945	NEU	0.0142136					x	x					-0.104017	0.128945	3324.12	FALSE
45333305	A	G	c.284T>C	p.Leu95Pro	c.368T>C	p.Leu123Pro	-0.00577759	0.0126516	NEU	0.016188	6.84046e-07				x	x					-0.00577759	0.0126516	2598.34	FALSE	1	1461890	0	sas	1	86258	1.15931e-05	0							1	628780	1.59038e-06	0	0	0	33480	0	0	0	44724
45333305	A	T	c.284T>A	p.Leu95Gln	c.368T>A	p.Leu123Gln	-0.0116309	0.4227	NEU	0.00570232					x	x					-0.0116309	0.4227	1452.64	FALSE
45333304	C	A	c.285G>T	p.Leu95Leu	c.369G>T	p.Leu123Leu	0.00461623	0.295003	NEU	0.0164415					x	x					0.00461623	0.295003	470.317	FALSE
45333304	C	G	c.285G>C	p.Leu95Leu	c.369G>C	p.Leu123Leu	0.00461623	0.295003	NEU	0.0122308					x	x					0.00461623	0.295003	470.317	FALSE
45333304	C	T	c.285G>A	p.Leu95Leu	c.369G>A	p.Leu123Leu	0.00461623	0.295003	NEU	0.0659319				LB	x	B/LB	Likely_benign	Familial_adenomatous_polyposis_2	criteria_provided,_single_submitter		0.00461623	0.295003	470.317	FALSE
45333303	C	A	c.286G>T	p.Asp96Tyr	c.370G>T	p.Asp124Tyr	-0.307836	0.00105615	INT	0.0111313					x	x					-0.307836	0.00105615	3069.32	FALSE
45333303	C	G	c.286G>C	p.Asp96His	c.370G>C	p.Asp124His	-0.132115	0.187844	NEU	0.00449628	6.84046e-07				x	x					-0.132115	0.187844	2196.28	FALSE	1	1461890	0	nfe	1	1112010	8.99272e-07	0							1	628780	1.59038e-06	0	0	0	33480	0	0	0	44724
45333303	C	T	c.286G>A	p.Asp96Asn	c.370G>A	p.Asp124Asn	-0.0056123	0.341306	NEU	0.00118572					x	x					-0.0056123	0.341306	1896.55	FALSE
45333302	T	A	c.287A>T	p.Asp96Val	c.371A>T	p.Asp124Val	-0.430745	5.062e-05	INT	0.0301046					x	x					-0.430745	5.062e-05	7033.1	FALSE
45333302	T	C	c.287A>G	p.Asp96Gly	c.371A>G	p.Asp124Gly	-0.0458876	0.320023	NEU	0.0443522					x	x					-0.0458876	0.320023	3219.39	FALSE
45333302	T	G	c.287A>C	p.Asp96Ala	c.371A>C	p.Asp124Ala	-0.536467	3.21897e-05	INT	0.0108092					x	x					-0.536467	3.21897e-05	3141.12	FALSE
45333301	G	A	c.288C>T	p.Asp96Asp	c.372C>T	p.Asp124Asp				0.0225193	2.87299e-05	2.55484e-05		B	B/LB	B/LB	Benign/Likely_benign	not_specified|not_provided|Hereditary_cancer-predisposing_syndrome|Familial_adenomatous_polyposis_2	criteria_provided,_multiple_submitters,_no_conflicts		0.00239291	0.31131	148.898	TRUE	42	1461890	0	nfe	1	1112010	8.99272e-07	0	42	1643936	ASH	28.6628	26467.8	0.00108293	24	628780	3.81692e-05	0	0	0	33480	0	0	0	44724
45333301	G	C	c.288C>G	p.Asp96Glu	c.372C>G	p.Asp124Glu	-0.143334	0.0684284	NEU	0.0391404					x	x					-0.143334	0.0684284	3236.57	FALSE
45333301	G	T	c.288C>A	p.Asp96Glu	c.372C>A	p.Asp124Glu	-0.143334	0.0684284	NEU	0.00406915					x	x					-0.143334	0.0684284	3236.57	FALSE
45333300	T	A	c.289A>T	p.Arg97Trp	c.373A>T	p.Arg125Trp	-0.345845	0.0755165	NEU	0.0324786					x	x					-0.345845	0.0755165	1041.18	FALSE
45333300	T	C	c.289A>G	p.Arg97Gly	c.373A>G	p.Arg125Gly	-0.0171496	0.458817	NEU	0.0282499				VUS	x	x	Uncertain_significance	Familial_adenomatous_polyposis_2	criteria_provided,_single_submitter		-0.0171496	0.458817	4112.35	FALSE
45333300	T	G	c.289A>C	p.Arg97Arg	c.373A>C	p.Arg125Arg				0.0604927					x	x					0.00508858	0.268348	235.399	TRUE
45333299	C	A	c.290G>T	p.Arg97Met	c.374G>T	p.Arg125Met	-0.0359162	0.395747	NEU	0.0205446					x	x					-0.0359162	0.395747	1967.71	FALSE
45333299	C	G	c.290G>C	p.Arg97Thr	c.374G>C	p.Arg125Thr	-0.00706422	0.368514	NEU	0.0305746					x	x					-0.00706422	0.368514	1238.85	FALSE
45333299	C	T	c.290G>A	p.Arg97Lys	c.374G>A	p.Arg125Lys	-0.0457159	0.40595	NEU	0.0354419	6.84045e-07	1.21659e-06			x	x					-0.0457159	0.40595	1553.6	FALSE	1	1461892	0	nfe	1	1112010	8.99272e-07	0	2	1643946	EUR	1.99156	1261220	1.57907e-06	0	628782	0	0	0	0	33480	0	0	0	44724
45333298	C	A	c.291G>T	p.Arg97Ser	c.375G>T	p.Arg125Ser	-0.041656	0.353749	NEU	0.0449411					x	x					-0.041656	0.353749	3939.42	FALSE
45333298	C	G	c.291G>C	p.Arg97Ser	c.375G>C	p.Arg125Ser	-0.041656	0.353749	NEU	0.0412436					x	x					-0.041656	0.353749	3939.42	FALSE
45333298	C	T	c.291G>A	p.Arg97Arg	c.375G>A	p.Arg125Arg				0.0389912					x	x					0.00508858	0.268348	235.399	TRUE
45333297	G	A	c.292C>T	p.Arg98Trp	c.376C>T	p.Arg126Trp	-0.0663132	0.335823	NEU	0.7231	2.6678e-05	1.45993e-05	VUS	VUS	x	x	Uncertain_significance	Familial_adenomatous_polyposis_2|Hereditary_cancer-predisposing_syndrome|not_provided	criteria_provided,_multiple_submitters,_no_conflicts		-0.0663132	0.335823	1159.59	FALSE	39	1461878	1	sas	24	86258	0.000278235	1	24	1643910	IND	6.26169	18146	0.000345072	28	628768	4.45315e-05	1	1	2.98704e-05	33478	0	0	0	44724
45333297	G	C	c.292C>G	p.Arg98Gly	c.376C>G	p.Arg126Gly	-0.574127	0.00145959	INT	0.0479974					x	x					-0.574127	0.00145959	1711.5	FALSE
45333297	G	T	c.292C>A	p.Arg98Arg	c.376C>A	p.Arg126Arg	0.00345897	0.159407	NEU	0.00381982				LB	x	B/LB	Likely_benign	Hereditary_cancer-predisposing_syndrome	criteria_provided,_single_submitter		0.00345897	0.159407	11615.2	FALSE
45333296	C	A	c.293G>T	p.Arg98Leu	c.377G>T	p.Arg126Leu	-0.106967	0.0933205	NEU	0.00491375					x	x					-0.106967	0.0933205	3985.6	FALSE
45333296	C	G	c.293G>C	p.Arg98Pro	c.377G>C	p.Arg126Pro	-0.714109	2.41045e-06	LOF	0.0188703					x	x					-0.714109	2.41045e-06	2338.27	FALSE
45333296	C	T	c.293G>A	p.Arg98Gln	c.377G>A	p.Arg126Gln	-0.235687	0.0725186	NEU	0.0171605	1.23129e-05	9.12451e-06	VUS	VUS	x	x	Uncertain_significance	Familial_adenomatous_polyposis_2|Hereditary_cancer-predisposing_syndrome|not_specified|not_provided	criteria_provided,_multiple_submitters,_no_conflicts		-0.235687	0.0725186	1241.5	FALSE	18	1461884	0	eas	5	39698	0.000125951	0	15	1643924	IRE	3.20965	229595	1.39796e-05	10	628774	1.5904e-05	0	0	0	33480	0	0	0	44724
45333295	C	A	c.294G>T	p.Arg98Arg	c.378G>T	p.Arg126Arg	0.00345897	0.159407	NEU	0.00289521				LB	B/LB	B/LB	Likely_benign	not_provided|Familial_adenomatous_polyposis_2|Hereditary_cancer-predisposing_syndrome	criteria_provided,_multiple_submitters,_no_conflicts		0.00345897	0.159407	11615.2	FALSE
45333295	C	G	c.294G>C	p.Arg98Arg	c.378G>C	p.Arg126Arg	0.00345897	0.159407	NEU	0.0155078					x	x					0.00345897	0.159407	11615.2	FALSE
45333295	C	T	c.294G>A	p.Arg98Arg	c.378G>A	p.Arg126Arg	0.00345897	0.159407	NEU	0.0195337	6.84047e-07	1.2166e-06		LB	B/LB	B/LB	Likely_benign	Hereditary_cancer-predisposing_syndrome|Familial_adenomatous_polyposis_2	criteria_provided,_multiple_submitters,_no_conflicts		0.00345897	0.159407	11615.2	FALSE	1	1461888	0	afr	1	33480	2.98686e-05	0	2	1643922	AFR	2	98811.5	2.02405e-05	0	628780	0	0	1	2.98686e-05	33480	0	0	0	44724
45333294	C	A	c.295G>T	p.Ala99Ser	c.379G>T	p.Ala127Ser	-0.123958	0.0787327	NEU	0.000871617			VUS	VUS	x	x	Uncertain_significance	Hereditary_cancer-predisposing_syndrome|Familial_adenomatous_polyposis_2	criteria_provided,_multiple_submitters,_no_conflicts		-0.123958	0.0787327	3335.28	FALSE
45333294	C	G	c.295G>C	p.Ala99Pro	c.379G>C	p.Ala127Pro	-0.583498	1.66758e-06	INT	0.0177386					x	x					-0.583498	1.66758e-06	1751.82	FALSE
45333294	C	T	c.295G>A	p.Ala99Thr	c.379G>A	p.Ala127Thr	-0.458553	0.000126686	INT	0.0360204	2.25737e-05	1.94656e-05	VUS	VUS	x	x	Uncertain_significance	Hereditary_cancer-predisposing_syndrome|not_specified|Familial_adenomatous_polyposis_2|not_provided	criteria_provided,_multiple_submitters,_no_conflicts		-0.458553	0.000126686	2057.94	FALSE	33	1461880	0	nfe	30	1112002	2.69784e-05	0	32	1643928	IRE	11.6702	229594	5.08296e-05	3	628770	4.77122e-06	0	0	0	33480	0	0	0	44724
45333293	G	A	c.296C>T	p.Ala99Val	c.380C>T	p.Ala127Val	-0.708267	1.93496e-06	LOF	0.108924			VUS	VUS	x	x	Uncertain_significance	Hereditary_cancer-predisposing_syndrome	criteria_provided,_single_submitter		-0.708267	1.93496e-06	3934.78	FALSE
45333293	G	C	c.296C>G	p.Ala99Gly	c.380C>G	p.Ala127Gly	-0.0185405	0.477583	NEU	0.0054208					x	x					-0.0185405	0.477583	2018.5	FALSE
45333293	G	T	c.296C>A	p.Ala99Glu	c.380C>A	p.Ala127Glu	-1.33765	0.000264474	LOF	0.0208869					x	x					-1.33765	0.000264474	1155.05	FALSE
45333292	T	A	c.297A>T	p.Ala99Ala	c.381A>T	p.Ala127Ala	0.00349804	0.161491	NEU	0.000149358				LB	x	B/LB	Likely_benign	Hereditary_cancer-predisposing_syndrome	criteria_provided,_single_submitter		0.00349804	0.161491	12067.8	FALSE
45333292	T	C	c.297A>G	p.Ala99Ala	c.381A>G	p.Ala127Ala	0.00349804	0.161491	NEU	0.00798481				LB	x	B/LB	Likely_benign	Hereditary_cancer-predisposing_syndrome	criteria_provided,_single_submitter		0.00349804	0.161491	12067.8	FALSE
45333292	T	G	c.297A>C	p.Ala99Ala	c.381A>C	p.Ala127Ala	0.00349804	0.161491	NEU	0.00295969					x	x					0.00349804	0.161491	12067.8	FALSE
45333291	A	C	c.298T>G	p.Tyr100Asp	c.382T>G	p.Tyr128Asp	-1.7941	2.20723e-07	LOF	0.00628422					x	x					-1.7941	2.20723e-07	1761.7	FALSE
45333291	A	G	c.298T>C	p.Tyr100His	c.382T>C	p.Tyr128His	-1.00739	7.2473e-08	LOF	0.00265977	6.84048e-07			VUS	x	x	Uncertain_significance	Familial_adenomatous_polyposis_2	criteria_provided,_single_submitter		-1.00739	7.2473e-08	1537.08	FALSE	1	1461886	0	nfe	1	1112006	8.99276e-07	0							1	628776	1.59039e-06	0	0	0	33480	0	0	0	44724
45333291	A	T	c.298T>A	p.Tyr100Asn	c.382T>A	p.Tyr128Asn	-1.1724	8.39624e-06	LOF	0.00667775					x	x					-1.1724	8.39624e-06	1936.12	FALSE
45333290	T	A	c.299A>T	p.Tyr100Phe	c.383A>T	p.Tyr128Phe	-0.678673	0.00163574	LOF	0.00121593			VUS	VUS	x	x	Uncertain_significance	not_specified|Hereditary_cancer-predisposing_syndrome	criteria_provided,_multiple_submitters,_no_conflicts		-0.678673	0.00163574	1379.45	FALSE
45333290	T	C	c.299A>G	p.Tyr100Cys	c.383A>G	p.Tyr128Cys	-1.66229	1.61121e-06	LOF	0.00834304	8.89261e-06	1.09493e-05	VLP	CON	x	x	Conflicting_classifications_of_pathogenicity	Familial_adenomatous_polyposis_2|Hereditary_cancer-predisposing_syndrome	criteria_provided,_conflicting_classifications	Likely_pathogenic(1)|Uncertain_significance(5)	-1.66229	1.61121e-06	738.724	FALSE	13	1461888	0	nfe	13	1112006	1.16906e-05	0	18	1643934	IRE	5.36377	229596	2.33618e-05	1	628778	1.59039e-06	0	0	0	33480	0	0	0	44724
45333290	T	G	c.299A>C	p.Tyr100Ser	c.383A>C	p.Tyr128Ser	-1.56004	3.6885e-12	LOF	0.00546603					x	x					-1.56004	3.6885e-12	2726.77	FALSE
45333289	A	C	c.300T>G	p.Tyr100*	c.384T>G	p.Tyr128*	-2.39845	4.50295e-08	LOF	0.0344034					x	x					-2.39845	4.50295e-08	1027.17	FALSE
45333289	A	G	c.300T>C	p.Tyr100Tyr	c.384T>C	p.Tyr128Tyr				0.00220251				LB	B/LB	B/LB	Likely_benign	Hereditary_cancer-predisposing_syndrome|Familial_adenomatous_polyposis_2	criteria_provided,_multiple_submitters,_no_conflicts		-0.00274595	0.0833474	60.1427	TRUE
45333289	A	T	c.300T>A	p.Tyr100*	c.384T>A	p.Tyr128*	-2.39845	4.50295e-08	LOF	0.0072853				P	P/LP	P/LP	Pathogenic	Familial_adenomatous_polyposis_2|not_provided|Hereditary_cancer-predisposing_syndrome	criteria_provided,_multiple_submitters,_no_conflicts		-2.39845	4.50295e-08	1027.17	FALSE
45333288	C	A	c.301G>T	p.Ala101Ser	c.385G>T	p.Ala129Ser	0.00626264	0.0708729	NEU	0.0258833					x	x					0.00626264	0.0708729	3365.32	FALSE
45333288	C	G	c.301G>C	p.Ala101Pro	c.385G>C	p.Ala129Pro	-0.397541	0.0268325	INT	0.00863338				VUS	x	x	Uncertain_significance	Familial_adenomatous_polyposis_2	criteria_provided,_single_submitter		-0.397541	0.0268325	1945.37	FALSE
45333288	C	T	c.301G>A	p.Ala101Thr	c.385G>A	p.Ala129Thr	-0.0469841	0.327705	NEU	0.0330786	6.84048e-07			VUS	x	x	Uncertain_significance	Hereditary_cancer-predisposing_syndrome|Familial_adenomatous_polyposis_2	criteria_provided,_multiple_submitters,_no_conflicts		-0.0469841	0.327705	2730.6	FALSE	1	1461886	0	nfe	1	1112008	8.99274e-07	0							1	628776	1.59039e-06	0	0	0	33480	0	0	0	44724
45333287	G	A	c.302C>T	p.Ala101Val	c.386C>T	p.Ala129Val	-0.0177436	0.462494	NEU	0.00930196	6.84047e-07	6.08303e-07		VUS	x	x	Uncertain_significance	Familial_adenomatous_polyposis_2	criteria_provided,_single_submitter		-0.0177436	0.462494	4232.83	FALSE	1	1461888	0	nfe	1	1112010	8.99272e-07	0	1	1643918	BI	1	1044700	9.57212e-07	0	628778	0	0	0	0	33480	0	0	0	44724
45333287	G	C	c.302C>G	p.Ala101Gly	c.386C>G	p.Ala129Gly	-0.0239922	0.0205449	NEU	0.0906754	1.36809e-06	6.08303e-07			x	x					-0.0239922	0.0205449	1800.7	FALSE	2	1461888	0	sas	2	86258	2.31863e-05	0	1	1643918	SAS	1	81335.3	1.22948e-05	1	628778	1.59039e-06	0	0	0	33480	0	0	0	44724
45333287	G	T	c.302C>A	p.Ala101Asp	c.386C>A	p.Ala129Asp	-0.013601	0.449026	NEU	0.0227605					x	x					-0.013601	0.449026	1643.69	FALSE
45333286	A	C	c.303T>G	p.Ala101Ala	c.387T>G	p.Ala129Ala	0.00145085	0.198044	NEU	0.00976154				LB	x	B/LB	Likely_benign	Hereditary_cancer-predisposing_syndrome	criteria_provided,_single_submitter		0.00145085	0.198044	11592	FALSE
45333286	A	G	c.303T>C	p.Ala101Ala	c.387T>C	p.Ala129Ala	0.00145085	0.198044	NEU	0.0328451					x	x					0.00145085	0.198044	11592	FALSE
45333286	A	T	c.303T>A	p.Ala101Ala	c.387T>A	p.Ala129Ala	0.00145085	0.198044	NEU	0.0428877				LB	x	B/LB	Likely_benign	Hereditary_cancer-predisposing_syndrome	criteria_provided,_single_submitter		0.00145085	0.198044	11592	FALSE
45333285	C	A	c.304G>T	p.Val102Leu	c.388G>T	p.Val130Leu	-0.258873	0.0027353	INT	0.503464					x	x					-0.258873	0.0027353	4954.38	FALSE
45333285	C	G	c.304G>C	p.Val102Leu	c.388G>C	p.Val130Leu	-0.258873	0.0027353	INT	0.687805					x	x					-0.258873	0.0027353	4954.38	FALSE
45333285	C	T	c.304G>A	p.Val102Met	c.388G>A	p.Val130Met	-0.352312	0.0585793	NEU	0.557638	6.84049e-07	6.08305e-07			x	x					-0.352312	0.0585793	1503.34	FALSE	1	1461884	0	sas	1	86256	1.15934e-05	0	1	1643912					1	628778	1.59039e-06	0	0	0	33480	0	0	0	44724
45333170	A	C	c.305T>G	p.Val102Gly	c.389T>G	p.Val130Gly	-1.35589	5.37062e-12	LOF	0.00125524					x	x					-1.35589	5.37062e-12	4425.77	FALSE
45333170	A	G	c.305T>C	p.Val102Ala	c.389T>C	p.Val130Ala	-0.644329	0.00443719	LOF	0.0252019	6.84045e-07				x	x					-0.644329	0.00443719	1394.94	FALSE	1	1461892	0	sas	1	86258	1.15931e-05	0							1	628784	1.59037e-06	0	0	0	33480	0	0	0	44724
45333170	A	T	c.305T>A	p.Val102Glu	c.389T>A	p.Val130Glu	-1.10972	0.000714474	LOF	0.111245					x	x					-1.10972	0.000714474	963.226	FALSE
45333169	C	A	c.306G>T	p.Val102Val	c.390G>T	p.Val130Val	0.00674954	0.233883	NEU	0.00153952					x	x					0.00674954	0.233883	308.176	FALSE
45333169	C	G	c.306G>C	p.Val102Val	c.390G>C	p.Val130Val	0.00674954	0.233883	NEU	0.000373892				LB	x	B/LB	Likely_benign	Familial_adenomatous_polyposis_2	criteria_provided,_single_submitter		0.00674954	0.233883	308.176	FALSE
45333169	C	T	c.306G>A	p.Val102Val	c.390G>A	p.Val130Val	0.00674954	0.233883	NEU	0.0116081	1.36809e-06	4.25803e-06		Con(LB/VUS)	x	B/LB	Conflicting_classifications_of_pathogenicity	Hereditary_cancer-predisposing_syndrome|not_provided|Familial_adenomatous_polyposis_2	criteria_provided,_conflicting_classifications	Uncertain_significance(1)|Likely_benign(4)	0.00674954	0.233883	308.176	FALSE	2	1461894	0	afr	2	33480	5.97372e-05	0	7	1643954	GHA	3.36101	46334.3	7.25384e-05	2	628784	3.18074e-06	0	2	5.97372e-05	33480	0	0	0	44724
45333168	A	C	c.307T>G	p.Trp103Gly	c.391T>G	p.Trp131Gly	-0.730425	1.49428e-05	LOF	0.00476944					x	x					-0.730425	1.49428e-05	6301.37	FALSE
45333168	A	G	c.307T>C	p.Trp103Arg	c.391T>C	p.Trp131Arg	-1.22256	4.46897e-15	LOF	0.00273067					x	x					-1.22256	4.46897e-15	10673	FALSE
45333168	A	T	c.307T>A	p.Trp103Arg	c.391T>A	p.Trp131Arg	-1.22256	4.46897e-15	LOF	0.107787	8.89257e-06	8.51613e-06	Mutation	P	P/LP	P/LP	Pathogenic/Likely_pathogenic	Hereditary_cancer-predisposing_syndrome|not_provided|Familial_adenomatous_polyposis_2	criteria_provided,_multiple_submitters,_no_conflicts		-1.22256	4.46897e-15	10673	FALSE	13	1461894	0	nfe	13	1112012	1.16905e-05	0	14	1643940	GBR	9.97916	815109	1.22427e-05	2	628784	3.18074e-06	0	0	0	33480	0	0	0	44724
45333167	C	A	c.308G>T	p.Trp103Leu	c.392G>T	p.Trp131Leu	-0.376724	0.00206107	INT	0.0599626			VUS	VUS	x	x	Uncertain_significance	Hereditary_cancer-predisposing_syndrome	criteria_provided,_single_submitter		-0.376724	0.00206107	10779.4	FALSE
45333167	C	G	c.308G>C	p.Trp103Ser	c.392G>C	p.Trp131Ser	-1.13846	9.10477e-12	LOF	0.0502274					x	x					-1.13846	9.10477e-12	7856.32	FALSE
45333167	C	T	c.308G>A	p.Trp103*	c.392G>A	p.Trp131*	-1.10242	2.67541e-08	LOF	0.985239		1.21658e-06		Con(P/VUS)	x	x	Conflicting_classifications_of_pathogenicity	Gastric_cancer|Familial_adenomatous_polyposis_2	criteria_provided,_conflicting_classifications	Pathogenic(1)|Likely_pathogenic(1)|Uncertain_significance(1)	-1.10242	2.67541e-08	3757.79	FALSE									2	1643950	MEX	1.06443	109202	9.74733e-06
45333166	C	A	c.309G>T	p.Trp103Cys	c.393G>T	p.Trp131Cys	-0.65504	8.45542e-05	LOF	0.180409	1.36809e-06	1.21659e-06		VUS	x	x	Uncertain_significance	not_provided	criteria_provided,_single_submitter		-0.65504	8.45542e-05	3237.14	FALSE	2	1461888	0	nfe	2	1112010	1.79854e-06	0	2	1643946	GBR	1.91938	815113	2.35474e-06	0	628780	0	0	0	0	33480	0	0	0	44724
45333166	C	G	c.309G>C	p.Trp103Cys	c.393G>C	p.Trp131Cys	-0.65504	8.45542e-05	LOF	0.0552216				VUS	x	x	Uncertain_significance	Familial_adenomatous_polyposis_2	criteria_provided,_single_submitter		-0.65504	8.45542e-05	3237.14	FALSE
45333166	C	T	c.309G>A	p.Trp103*	c.393G>A	p.Trp131*	-1.10242	2.67541e-08	LOF	0.00651938				P	P/LP	P/LP	Pathogenic/Likely_pathogenic	Familial_adenomatous_polyposis_2|Hereditary_cancer-predisposing_syndrome|not_provided	criteria_provided,_multiple_submitters,_no_conflicts		-1.10242	2.67541e-08	3757.79	FALSE
45333165	C	A	c.310G>T	p.Val104Phe	c.394G>T	p.Val132Phe	-1.09528	1.09874e-06	LOF	0.109669				VUS	x	x	Uncertain_significance	Familial_adenomatous_polyposis_2	criteria_provided,_single_submitter		-1.09528	1.09874e-06	2860.24	FALSE
45333165	C	G	c.310G>C	p.Val104Leu	c.394G>C	p.Val132Leu	-0.582829	2.55154e-05	INT	0.0358489					x	x					-0.582829	2.55154e-05	12783.3	FALSE
45333165	C	T	c.310G>A	p.Val104Ile	c.394G>A	p.Val132Ile	-0.189711	0.11724	NEU	0.0265941	1.02607e-05	1.0341e-05	VUS	VUS	x	x	Uncertain_significance	Familial_adenomatous_polyposis_2|Gastric_cancer|Hereditary_cancer-predisposing_syndrome|not_provided|not_specified	criteria_provided,_multiple_submitters,_no_conflicts		-0.189711	0.11724	4857.43	FALSE	15	1461892	0	eas	1	39700	2.51889e-05	0	17	1643946	IRE	4.10625	229596	1.78847e-05	7	628782	1.11326e-05	0	0	0	33480	0	0	0	44724
45333164	A	C	c.311T>G	p.Val104Gly	c.395T>G	p.Val132Gly	-0.975781	1.13354e-08	LOF	0.00059826	6.84044e-07				x	x					-0.975781	1.13354e-08	5753.62	FALSE	1	1461894	0												1	628784	1.59037e-06	0	0	0	33480	0	0	0	44724
45333164	A	G	c.311T>C	p.Val104Ala	c.395T>C	p.Val132Ala	-0.365031	0.0136218	INT	0.00162307				VUS	x	x	Uncertain_significance	Familial_adenomatous_polyposis_2	criteria_provided,_single_submitter		-0.365031	0.0136218	4014.69	FALSE
45333164	A	T	c.311T>A	p.Val104Asp	c.395T>A	p.Val132Asp	-1.33185	4.07386e-08	LOF	0.00578331		1.82489e-06	VUS	VUS	x	x	Uncertain_significance	Hereditary_cancer-predisposing_syndrome|Familial_adenomatous_polyposis_2	criteria_provided,_multiple_submitters,_no_conflicts		-1.33185	4.07386e-08	3140.36	FALSE									3	1643932	EUR	3	1261220	2.37864e-06
45333163	G	A	c.312C>T	p.Val104Val	c.396C>T	p.Val132Val	-0.0119316	0.439499	NEU	0.181461	2.05214e-06	6.0829e-07		LB	B/LB	B/LB	Likely_benign	Hereditary_cancer-predisposing_syndrome|Familial_adenomatous_polyposis_2	criteria_provided,_multiple_submitters,_no_conflicts		-0.0119316	0.439499	57768.3	FALSE	3	1461886	0	amr	2	44724	4.47187e-05	0	1	1643954					2	628776	3.18078e-06	0	0	0	33480	0	2	4.47187e-05	44724
45333163	G	C	c.312C>G	p.Val104Val	c.396C>G	p.Val132Val	-0.0119316	0.439499	NEU	0.0018151					x	x					-0.0119316	0.439499	57768.3	FALSE
45333163	G	T	c.312C>A	p.Val104Val	c.396C>A	p.Val132Val	-0.0119316	0.439499	NEU	0.011405					x	x					-0.0119316	0.439499	57768.3	FALSE
45333162	A	C	c.313T>G	p.Ser105Ala	c.397T>G	p.Ser133Ala	-0.0215458	0.479273	NEU	0.0449096					x	x					-0.0215458	0.479273	7450.45	FALSE
45333162	A	G	c.313T>C	p.Ser105Pro	c.397T>C	p.Ser133Pro	-0.82163	1.22786e-05	LOF	0.00132666					x	x					-0.82163	1.22786e-05	3208.35	FALSE
45333162	A	T	c.313T>A	p.Ser105Thr	c.397T>A	p.Ser133Thr	-0.804173	3.09026e-06	LOF	0.0447065					x	x					-0.804173	3.09026e-06	6614.64	FALSE
45333161	G	A	c.314C>T	p.Ser105Leu	c.398C>T	p.Ser133Leu	-0.797674	1.66468e-08	LOF	0.00484639					x	x					-0.797674	1.66468e-08	9700.06	FALSE
45333161	G	C	c.314C>G	p.Ser105*	c.398C>G	p.Ser133*	-1.00983	1.2894e-09	LOF	0.00926083					x	x					-1.00983	1.2894e-09	7408.21	FALSE
45333161	G	T	c.314C>A	p.Ser105*	c.398C>A	p.Ser133*	-1.00983	1.2894e-09	LOF	0.0189775					x	x					-1.00983	1.2894e-09	7408.21	FALSE
45333160	T	A	c.315A>T	p.Ser105Ser	c.399A>T	p.Ser133Ser	0.0620929	0.224809	NEU	0.003108					x	x					0.0620929	0.224809	1767.58	FALSE
45333160	T	C	c.315A>G	p.Ser105Ser	c.399A>G	p.Ser133Ser	0.0620929	0.224809	NEU	0.00298298	6.84044e-07				x	x					0.0620929	0.224809	1767.58	FALSE	1	1461894	0	eas	1	39700	2.51889e-05	0							1	628784	1.59037e-06	0	0	0	33480	0	0	0	44724
45333160	T	G	c.315A>C	p.Ser105Ser	c.399A>C	p.Ser133Ser	0.0620929	0.224809	NEU	0.00388277				LB	x	B/LB	Likely_benign	Hereditary_cancer-predisposing_syndrome	criteria_provided,_single_submitter		0.0620929	0.224809	1767.58	FALSE
45333159	C	A	c.316G>T	p.Glu106*	c.400G>T	p.Glu134*	-0.959868	2.25851e-07	LOF	0.587408					x	x					-0.959868	2.25851e-07	5981.46	FALSE
45333159	C	G	c.316G>C	p.Glu106Gln	c.400G>C	p.Glu134Gln	-1.51139	3.10344e-10	LOF	0.605084				VUS	x	x	Uncertain_significance	Familial_adenomatous_polyposis_2	criteria_provided,_single_submitter		-1.51139	3.10344e-10	4116.12	FALSE
45333159	C	T	c.316G>A	p.Glu106Lys	c.400G>A	p.Glu134Lys	-1.45376	1.76484e-11	LOF	0.0881275					x	x					-1.45376	1.76484e-11	2724.03	FALSE
45333158	T	A	c.317A>T	p.Glu106Val	c.401A>T	p.Glu134Val	-1.32699	2.39797e-15	LOF	0.0135902		1.82487e-06	VLP	CON	x	x	Conflicting_classifications_of_pathogenicity	Hereditary_cancer-predisposing_syndrome|Familial_adenomatous_polyposis_2	criteria_provided,_conflicting_classifications	Likely_pathogenic(1)|Uncertain_significance(2)	-1.32699	2.39797e-15	14778.9	FALSE									3	1643950	BI	1.80306	1044710	1.72589e-06
45333158	T	C	c.317A>G	p.Glu106Gly	c.401A>G	p.Glu134Gly	-1.30297	1.48937e-13	LOF	0.0410679	6.84044e-07			LP	x	P/LP	Likely_pathogenic	Hereditary_cancer-predisposing_syndrome	criteria_provided,_single_submitter		-1.30297	1.48937e-13	8340.26	FALSE	1	1461894	0												0	628784	0	0	0	0	33480	0	0	0	44724
45333158	T	G	c.317A>C	p.Glu106Ala	c.401A>C	p.Glu134Ala	-0.944201	1.97199e-08	LOF	0.00166616					x	x					-0.944201	1.97199e-08	7873.82	FALSE
45333157	C	A	c.318G>T	p.Glu106Asp	c.402G>T	p.Glu134Asp	-0.902928	7.61119e-07	LOF	0.068486					x	x					-0.902928	7.61119e-07	5753.69	FALSE
45333157	C	G	c.318G>C	p.Glu106Asp	c.402G>C	p.Glu134Asp	-0.902928	7.61119e-07	LOF	0.0328499					x	x					-0.902928	7.61119e-07	5753.69	FALSE
45333157	C	T	c.318G>A	p.Glu106Glu	c.402G>A	p.Glu134Glu				0.00348862				LB	B/LB	B/LB	Likely_benign	Hereditary_cancer-predisposing_syndrome|Familial_adenomatous_polyposis_2	criteria_provided,_multiple_submitters,_no_conflicts		0.0861395	0.268857	172.72	TRUE
45333156	C	A	c.319G>T	p.Val107Phe	c.403G>T	p.Val135Phe	-0.314411	0.0131058	INT	0.00361526					x	x					-0.314411	0.0131058	5808.36	FALSE
45333156	C	G	c.319G>C	p.Val107Leu	c.403G>C	p.Val135Leu	-0.266384	0.021516	INT	0.00688851					x	x					-0.266384	0.021516	10095.7	FALSE
45333156	C	T	c.319G>A	p.Val107Ile	c.403G>A	p.Val135Ile	0.0886853	0.0820979	NEU	0.00594849					x	x					0.0886853	0.0820979	8978.62	FALSE
45333155	A	C	c.320T>G	p.Val107Gly	c.404T>G	p.Val135Gly	-0.0408488	0.442024	NEU	0.0146621					x	x					-0.0408488	0.442024	9164.46	FALSE
45333155	A	G	c.320T>C	p.Val107Ala	c.404T>C	p.Val135Ala	0.0285798	0.299095	NEU	0.00335056					x	x					0.0285798	0.299095	6149.85	FALSE
45333155	A	T	c.320T>A	p.Val107Asp	c.404T>A	p.Val135Asp	-1.44176	8.65157e-10	LOF	0.00390113					x	x					-1.44176	8.65157e-10	2809.55	FALSE
45333154	G	A	c.321C>T	p.Val107Val	c.405C>T	p.Val135Val	0.0409933	0.29167	NEU	0.0139505	6.8405e-07	6.0829e-07		LB	x	B/LB	Likely_benign	Familial_adenomatous_polyposis_2	criteria_provided,_single_submitter		0.0409933	0.29167	1350.15	FALSE	1	1461882	0						1	1643952					0	628772	0	0	0	0	33480	0	0	0	44724
45333154	G	C	c.321C>G	p.Val107Val	c.405C>G	p.Val135Val	0.0409933	0.29167	NEU	0.0145355					x	x					0.0409933	0.29167	1350.15	FALSE
45333154	G	T	c.321C>A	p.Val107Val	c.405C>A	p.Val135Val	0.0409933	0.29167	NEU	0.0135335					x	x					0.0409933	0.29167	1350.15	FALSE
45333153	T	A	c.322A>T	p.Met108Leu	c.406A>T	p.Met136Leu	-0.661873	4.29966e-06	LOF	0.00969076					x	x					-0.661873	4.29966e-06	6046.39	FALSE
45333153	T	C	c.322A>G	p.Met108Val	c.406A>G	p.Met136Val	-1.11407	3.2404e-09	LOF	0.0146168					x	x					-1.11407	3.2404e-09	6272.57	FALSE
45333153	T	G	c.322A>C	p.Met108Leu	c.406A>C	p.Met136Leu	-0.661873	4.29966e-06	LOF	0.00283632					x	x					-0.661873	4.29966e-06	6046.39	FALSE
45333152	A	C	c.323T>G	p.Met108Arg	c.407T>G	p.Met136Arg	-1.20027	2.17652e-12	LOF	0.0332747	6.84044e-07				x	x					-1.20027	2.17652e-12	8391.89	FALSE	1	1461894	0	nfe	1	1112012	8.99271e-07	0							0	628784	0	0	0	0	33480	0	0	0	44724
45333152	A	G	c.323T>C	p.Met108Thr	c.407T>C	p.Met136Thr	-0.980733	9.50106e-08	LOF	0.00333881	1.36809e-06	1.82531e-06	VLP	LP	x	P/LP	Likely_pathogenic	Hereditary_cancer-predisposing_syndrome	criteria_provided,_single_submitter		-0.980733	9.50106e-08	8518.57	FALSE	2	1461894	0	amr	1	44724	2.23594e-05	0	3	1643552	SAS	1.2958	81331.6	1.59323e-05	1	628784	1.59037e-06	0	0	0	33480	0	1	2.23594e-05	44724
45333152	A	T	c.323T>A	p.Met108Lys	c.407T>A	p.Met136Lys	-1.00584	6.84358e-08	LOF	0.0176593					x	x					-1.00584	6.84358e-08	4115.7	FALSE
45333151	C	A	c.324G>T	p.Met108Ile	c.408G>T	p.Met136Ile	-0.760773	2.11263e-05	LOF	0.0107501					x	x					-0.760773	2.11263e-05	5148.17	FALSE
45333151	C	G	c.324G>C	p.Met108Ile	c.408G>C	p.Met136Ile	-0.760773	2.11263e-05	LOF	0.00526054					x	x					-0.760773	2.11263e-05	5148.17	FALSE
45333151	C	T	c.324G>A	p.Met108Ile	c.408G>A	p.Met136Ile	-0.760773	2.11263e-05	LOF	0.0140089			VUS	VUS	x	x	Uncertain_significance	Hereditary_cancer-predisposing_syndrome|Familial_adenomatous_polyposis_2	criteria_provided,_multiple_submitters,_no_conflicts		-0.760773	2.11263e-05	5148.17	FALSE
45333150	G	A	c.325C>T	p.Leu109Leu	c.409C>T	p.Leu137Leu	-0.00499473	0.438795	NEU	0.0241765	6.84045e-06	1.03409e-05		Con(LB/VUS)	x	B/LB	Conflicting_classifications_of_pathogenicity	not_provided|not_specified|MUTYH-related_disorder|Hereditary_cancer-predisposing_syndrome|Familial_adenomatous_polyposis_2	criteria_provided,_conflicting_classifications	Uncertain_significance(1)|Likely_benign(6)	-0.00499473	0.438795	920.823	FALSE	10	1461892	0	nfe	10	1112010	8.99272e-06	0	17	1643958	C_EUR	1.07879	84621.9	1.27483e-05	6	628782	9.54226e-06	0	0	0	33480	0	0	0	44724
45333150	G	C	c.325C>G	p.Leu109Val	c.409C>G	p.Leu137Val	-0.838453	3.41834e-06	LOF	0.0100673					x	x					-0.838453	3.41834e-06	7363.19	FALSE
45333150	G	T	c.325C>A	p.Leu109Met	c.409C>A	p.Leu137Met	-0.105175	0.314477	NEU	0.0032171					x	x					-0.105175	0.314477	908.011	FALSE
45333149	A	C	c.326T>G	p.Leu109Arg	c.410T>G	p.Leu137Arg	-1.04626	1.23822e-07	LOF	0.00536891					x	x					-1.04626	1.23822e-07	4479.14	FALSE
45333149	A	G	c.326T>C	p.Leu109Pro	c.410T>C	p.Leu137Pro	-1.00456	2.38699e-05	LOF	0.00396407				VUS	x	x	Uncertain_significance	Familial_adenomatous_polyposis_2	criteria_provided,_single_submitter		-1.00456	2.38699e-05	2317.35	FALSE
45333149	A	T	c.326T>A	p.Leu109Gln	c.410T>A	p.Leu137Gln	-0.0220408	0.490379	NEU	0.00322992					x	x					-0.0220408	0.490379	1022.94	FALSE
45333148	C	A	c.327G>T	p.Leu109Leu	c.411G>T	p.Leu137Leu	-0.00499473	0.438795	NEU	0.0163372					x	x					-0.00499473	0.438795	920.823	FALSE
45333148	C	G	c.327G>C	p.Leu109Leu	c.411G>C	p.Leu137Leu	-0.00499473	0.438795	NEU	0.00777739					x	x					-0.00499473	0.438795	920.823	FALSE
45333148	C	T	c.327G>A	p.Leu109Leu	c.411G>A	p.Leu137Leu	-0.00499473	0.438795	NEU	0.0166626				LB	B/LB	B/LB	Likely_benign	Hereditary_cancer-predisposing_syndrome|Familial_adenomatous_polyposis_2	criteria_provided,_multiple_submitters,_no_conflicts		-0.00499473	0.438795	920.823	FALSE
45333147	G	A	c.328C>T	p.Gln110*	c.412C>T	p.Gln138*	-0.840785	0.000565447	LOF	0.110304					x	x					-0.840785	0.000565447	699.203	FALSE
45333147	G	C	c.328C>G	p.Gln110Glu	c.412C>G	p.Gln138Glu				0.0129457					x	x					-3.79539	1.89968e-07	155.094	TRUE
45333147	G	T	c.328C>A	p.Gln110Lys	c.412C>A	p.Gln138Lys				0.0244064					x	x					-2.18669	0.000102382	74.4404	TRUE
45333146	T	A	c.329A>T	p.Gln110Leu	c.413A>T	p.Gln138Leu	-0.353453	0.219906	NEU	0.0135404					x	x					-0.353453	0.219906	870.86	FALSE
45333146	T	C	c.329A>G	p.Gln110Arg	c.413A>G	p.Gln138Arg	-0.819706	0.0533488	NEU	0.00778299					x	x					-0.819706	0.0533488	890.932	FALSE
45333146	T	G	c.329A>C	p.Gln110Pro	c.413A>C	p.Gln138Pro	-0.289859	0.0892685	NEU	0.0169692				VUS	x	x	Uncertain_significance	Familial_adenomatous_polyposis_2	criteria_provided,_single_submitter		-0.289859	0.0892685	990.117	FALSE
45333145	C	A	c.330G>T	p.Gln110His	c.414G>T	p.Gln138His	-0.0863891	0.420923	NEU	0.0158708					x	x					-0.0863891	0.420923	492.267	FALSE
45333145	C	G	c.330G>C	p.Gln110His	c.414G>C	p.Gln138His	-0.0863891	0.420923	NEU	0.0106866					x	x					-0.0863891	0.420923	492.267	FALSE
45333145	C	T	c.330G>A	p.Gln110Gln	c.414G>A	p.Gln138Gln				0.0086838				LB	B/LB	B/LB	Likely_benign	Hereditary_cancer-predisposing_syndrome|Familial_adenomatous_polyposis_2	criteria_provided,_multiple_submitters,_no_conflicts		0.00374324	0.440908	47.8392	TRUE
45333144	G	A	c.331C>T	p.Gln111*	c.415C>T	p.Gln139*	-1.42466	1.20033e-12	LOF	0.048512					x	x					-1.42466	1.20033e-12	7779.25	FALSE
45333144	G	C	c.331C>G	p.Gln111Glu	c.415C>G	p.Gln139Glu	-1.23638	2.11337e-09	LOF	0.00148875					x	x					-1.23638	2.11337e-09	3205.38	FALSE
45333144	G	T	c.331C>A	p.Gln111Lys	c.415C>A	p.Gln139Lys	-0.553373	0.0014616	INT	0.0191208					x	x					-0.553373	0.0014616	2831.8	FALSE
45333143	T	A	c.332A>T	p.Gln111Leu	c.416A>T	p.Gln139Leu	-0.931393	2.74644e-09	LOF	0.00986349					x	x					-0.931393	2.74644e-09	13377.8	FALSE
45333143	T	C	c.332A>G	p.Gln111Arg	c.416A>G	p.Gln139Arg	-0.247729	0.0676216	NEU	0.00967213					x	x					-0.247729	0.0676216	4420.24	FALSE
45333143	T	G	c.332A>C	p.Gln111Pro	c.416A>C	p.Gln139Pro	-1.12554	1.8208e-07	LOF	0.00094599					x	x					-1.12554	1.8208e-07	4946.02	FALSE
45333142	C	A	c.333G>T	p.Gln111His	c.417G>T	p.Gln139His	-0.591197	0.00066969	INT	0.0255642	6.84044e-07		VUS	VUS	x	x	Uncertain_significance	Hereditary_cancer-predisposing_syndrome	criteria_provided,_single_submitter		-0.591197	0.00066969	2366.99	FALSE	1	1461894	0												1	628784	1.59037e-06	0	0	0	33480	0	0	0	44724
45333142	C	G	c.333G>C	p.Gln111His	c.417G>C	p.Gln139His	-0.591197	0.00066969	INT	0.00860709				VUS	x	x	Uncertain_significance	Familial_adenomatous_polyposis_2|Hereditary_cancer-predisposing_syndrome	criteria_provided,_multiple_submitters,_no_conflicts		-0.591197	0.00066969	2366.99	FALSE
45333142	C	T	c.333G>A	p.Gln111Gln	c.417G>A	p.Gln139Gln				0.022388					x	x					-0.0775845	0.413033	253.451	TRUE
45333141	T	A	c.334A>T	p.Thr112Ser	c.418A>T	p.Thr140Ser	-0.313872	0.00997997	INT	0.00836098					x	x					-0.313872	0.00997997	9849.45	FALSE
45333141	T	C	c.334A>G	p.Thr112Ala	c.418A>G	p.Thr140Ala	-1.02921	8.65094e-11	LOF	0.00708485					x	x					-1.02921	8.65094e-11	7839.68	FALSE
45333141	T	G	c.334A>C	p.Thr112Pro	c.418A>C	p.Thr140Pro	-1.38214	2.92121e-10	LOF	0.00237131					x	x					-1.38214	2.92121e-10	3802.56	FALSE
45333140	G	A	c.335C>T	p.Thr112Ile	c.419C>T	p.Thr140Ile	-1.18169	2.54745e-11	LOF	0.00503945			VUS	VUS	x	x	Uncertain_significance	Hereditary_cancer-predisposing_syndrome|Familial_adenomatous_polyposis_2	criteria_provided,_multiple_submitters,_no_conflicts		-1.18169	2.54745e-11	6108.76	FALSE
45333140	G	C	c.335C>G	p.Thr112Ser	c.419C>G	p.Thr140Ser	-0.313872	0.00997997	INT	0.00611562					x	x					-0.313872	0.00997997	9849.45	FALSE
45333140	G	T	c.335C>A	p.Thr112Asn	c.419C>A	p.Thr140Asn	-0.879074	3.74353e-06	LOF	0.00443163					x	x					-0.879074	3.74353e-06	2398.08	FALSE
45333139	G	A	c.336C>T	p.Thr112Thr	c.420C>T	p.Thr140Thr	0.0424777	0.302203	NEU	0.0176579				LB	x	B/LB	Likely_benign	Hereditary_cancer-predisposing_syndrome	criteria_provided,_single_submitter		0.0424777	0.302203	1064.71	FALSE
45333139	G	C	c.336C>G	p.Thr112Thr	c.420C>G	p.Thr140Thr	0.0424777	0.302203	NEU	0.00169365					x	x					0.0424777	0.302203	1064.71	FALSE
45333139	G	T	c.336C>A	p.Thr112Thr	c.420C>A	p.Thr140Thr	0.0424777	0.302203	NEU	0.00920641				LB	x	B/LB	Likely_benign	Hereditary_cancer-predisposing_syndrome	criteria_provided,_single_submitter		0.0424777	0.302203	1064.71	FALSE
45333138	G	A	c.337C>T	p.Gln113*	c.421C>T	p.Gln141*	-0.881629	1.3984e-05	LOF	0.0659005				P	x	P/LP	Pathogenic	Hereditary_cancer-predisposing_syndrome	criteria_provided,_single_submitter		-0.881629	1.3984e-05	3098.08	FALSE
45333138	G	C	c.337C>G	p.Gln113Glu	c.421C>G	p.Gln141Glu	-0.52878	0.0154887	INT	0.0008416					x	x					-0.52878	0.0154887	1137.2	FALSE
45333138	G	T	c.337C>A	p.Gln113Lys	c.421C>A	p.Gln141Lys	-0.157713	0.223951	NEU	0.00100753					x	x					-0.157713	0.223951	1445.25	FALSE
45333137	T	A	c.338A>T	p.Gln113Leu	c.422A>T	p.Gln141Leu	-0.238744	0.0505941	NEU	0.000925641					x	x					-0.238744	0.0505941	4359.26	FALSE
45333137	T	C	c.338A>G	p.Gln113Arg	c.422A>G	p.Gln141Arg	0.0319967	0.299905	NEU	0.00114161					x	x					0.0319967	0.299905	4059	FALSE
45333137	T	G	c.338A>C	p.Gln113Pro	c.422A>C	p.Gln141Pro	-0.116174	0.245806	NEU	0.000855787	6.84044e-07	6.08293e-07	VUS	VUS	x	x	Uncertain_significance	Familial_adenomatous_polyposis_2|Hereditary_cancer-predisposing_syndrome	criteria_provided,_multiple_submitters,_no_conflicts		-0.116174	0.245806	1308.65	FALSE	1	1461894	0	afr	1	33480	2.98686e-05	0	1	1643946	AFR	1	98813.7	1.01201e-05	0	628784	0	0	1	2.98686e-05	33480	0	0	0	44724
45333136	C	A	c.339G>T	p.Gln113His	c.423G>T	p.Gln141His	-0.405224	0.0502785	NEU	0.00577295			VUS	VUS	x	x	Uncertain_significance	Familial_adenomatous_polyposis_2|Hereditary_cancer-predisposing_syndrome	criteria_provided,_multiple_submitters,_no_conflicts		-0.405224	0.0502785	522.503	FALSE
45333136	C	G	c.339G>C	p.Gln113His	c.423G>C	p.Gln141His	-0.405224	0.0502785	NEU	0.00103354	6.84045e-07		VUS	VUS	x	x	Uncertain_significance	Hereditary_cancer-predisposing_syndrome|Familial_adenomatous_polyposis_2	criteria_provided,_multiple_submitters,_no_conflicts		-0.405224	0.0502785	522.503	FALSE	1	1461892	0	nfe	1	1112012	8.99271e-07	0							1	628782	1.59038e-06	0	0	0	33480	0	0	0	44724
45333136	C	T	c.339G>A	p.Gln113Gln	c.423G>A	p.Gln141Gln				0.000649662					x	x					-0.00899342	0.466051	62.5159	TRUE
45333135	C	A	c.340G>T	p.Val114Phe	c.424G>T	p.Val142Phe	-0.419978	0.0103282	INT	0.000563736	6.84044e-07				x	x					-0.419978	0.0103282	2669.99	FALSE	1	1461894	0	amr	1	44724	2.23594e-05	0							1	628784	1.59037e-06	0	0	0	33480	0	1	2.23594e-05	44724
45333135	C	G	c.340G>C	p.Val114Leu	c.424G>C	p.Val142Leu	-0.440926	0.00341021	INT	0.000569081				VUS	x	x	Uncertain_significance	Familial_adenomatous_polyposis_2	criteria_provided,_single_submitter		-0.440926	0.00341021	5760.28	FALSE
45333135	C	T	c.340G>A	p.Val114Ile	c.424G>A	p.Val142Ile	-0.181086	0.134588	NEU	0.00325307	6.84044e-07			VUS	x	x	Uncertain_significance	Familial_adenomatous_polyposis_2	criteria_provided,_single_submitter		-0.181086	0.134588	2779.3	FALSE	1	1461894	0	sas	1	86258	1.15931e-05	0							1	628784	1.59037e-06	0	0	0	33480	0	0	0	44724
45333134	A	C	c.341T>G	p.Val114Gly	c.425T>G	p.Val142Gly	-0.449382	0.00279575	INT	0.00455558					x	x					-0.449382	0.00279575	5357.25	FALSE
45333134	A	G	c.341T>C	p.Val114Ala	c.425T>C	p.Val142Ala	0.034357	0.295566	NEU	0.00376398					x	x					0.034357	0.295566	4108.04	FALSE
45333134	A	T	c.341T>A	p.Val114Asp	c.425T>A	p.Val142Asp	-0.45306	0.0054258	INT	0.0164048					x	x					-0.45306	0.0054258	2382.59	FALSE
45333133	A	C	c.342T>G	p.Val114Val	c.426T>G	p.Val142Val	0.125501	0.106509	NEU	0.0156795					x	x					0.125501	0.106509	1199.09	FALSE
45333133	A	G	c.342T>C	p.Val114Val	c.426T>C	p.Val142Val	0.125501	0.106509	NEU	0.0147483					x	x					0.125501	0.106509	1199.09	FALSE
45333133	A	T	c.342T>A	p.Val114Val	c.426T>A	p.Val142Val	0.125501	0.106509	NEU	0.141312					x	x					0.125501	0.106509	1199.09	FALSE
45333132	C	A	c.343G>T	p.Ala115Ser	c.427G>T	p.Ala143Ser	-0.0518142	0.397878	NEU	0.00382119					x	x					-0.0518142	0.397878	9202.32	FALSE
45333132	C	G	c.343G>C	p.Ala115Pro	c.427G>C	p.Ala143Pro	-0.0424249	0.448014	NEU	0.0115259					x	x					-0.0424249	0.448014	3006.98	FALSE
45333132	C	T	c.343G>A	p.Ala115Thr	c.427G>A	p.Ala143Thr	-0.106159	0.211348	NEU	0.006622		1.82486e-06		VUS	x	x	Uncertain_significance	not_provided|Hereditary_cancer-predisposing_syndrome|Familial_adenomatous_polyposis_2	criteria_provided,_multiple_submitters,_no_conflicts		-0.106159	0.211348	6885.88	FALSE									3	1643958	GHA	1.30165	46334.4	2.80925e-05
45333131	G	A	c.344C>T	p.Ala115Val	c.428C>T	p.Ala143Val	0.00983821	0.351878	NEU	0.0118456			VUS	VUS	x	x	Uncertain_significance	Hereditary_cancer-predisposing_syndrome|Familial_adenomatous_polyposis_2	criteria_provided,_multiple_submitters,_no_conflicts		0.00983821	0.351878	9049.92	FALSE
45333131	G	C	c.344C>G	p.Ala115Gly	c.428C>G	p.Ala143Gly	-0.0228179	0.483962	NEU	0.117164					x	x					-0.0228179	0.483962	8357.35	FALSE
45333131	G	T	c.344C>A	p.Ala115Asp	c.428C>A	p.Ala143Asp	-0.0867862	0.331015	NEU	0.002948					x	x					-0.0867862	0.331015	1320.53	FALSE
45333130	G	A	c.345C>T	p.Ala115Ala	c.429C>T	p.Ala143Ala	-0.0249382	0.495717	NEU	0.0046879				LB	x	B/LB	Likely_benign	Familial_adenomatous_polyposis_2	criteria_provided,_single_submitter		-0.0249382	0.495717	726.671	FALSE
45333130	G	C	c.345C>G	p.Ala115Ala	c.429C>G	p.Ala143Ala	-0.0249382	0.495717	NEU	0.0221811		1.21658e-06		LB	B/LB	B/LB	Likely_benign	Hereditary_cancer-predisposing_syndrome|Familial_adenomatous_polyposis_2	criteria_provided,_multiple_submitters,_no_conflicts		-0.0249382	0.495717	726.671	FALSE									2	1643956	EUR	1	1261230	7.92875e-07
45333130	G	T	c.345C>A	p.Ala115Ala	c.429C>A	p.Ala143Ala	-0.0249382	0.495717	NEU	0.00970024				LB	x	B/LB	Likely_benign	Hereditary_cancer-predisposing_syndrome	criteria_provided,_single_submitter		-0.0249382	0.495717	726.671	FALSE
45333129	T	A	c.346A>T	p.Thr116Ser	c.430A>T	p.Thr144Ser	-0.0572233	0.399052	NEU	0.00390919	6.84045e-07				x	x					-0.0572233	0.399052	4070.23	FALSE	1	1461892	0	mid	1	5768	0.00017337	0							0	628782	0	0	0	0	33480	0	0	0	44724
45333129	T	C	c.346A>G	p.Thr116Ala	c.430A>G	p.Thr144Ala	-0.12235	0.25783	NEU	0.0149616			VUS	VUS	x	x	Uncertain_significance	Hereditary_cancer-predisposing_syndrome|Familial_adenomatous_polyposis_2	criteria_provided,_multiple_submitters,_no_conflicts		-0.12235	0.25783	1737.67	FALSE
45333129	T	G	c.346A>C	p.Thr116Pro	c.430A>C	p.Thr144Pro	-0.326155	0.0384392	INT	0.00815122					x	x					-0.326155	0.0384392	1330.59	FALSE
45333128	G	A	c.347C>T	p.Thr116Ile	c.431C>T	p.Thr144Ile	-0.262047	0.0635077	NEU	0.00248164					x	x					-0.262047	0.0635077	2137.62	FALSE
45333128	G	C	c.347C>G	p.Thr116Ser	c.431C>G	p.Thr144Ser	-0.0572233	0.399052	NEU	0.00143844					x	x					-0.0572233	0.399052	4070.23	FALSE
45333128	G	T	c.347C>A	p.Thr116Asn	c.431C>A	p.Thr144Asn	-0.149856	0.278176	NEU	0.00372475					x	x					-0.149856	0.278176	987.227	FALSE
45333127	A	C	c.348T>G	p.Thr116Thr	c.432T>G	p.Thr144Thr				0.010986					x	x					0.083829	0.288902	259.802	TRUE
45333127	A	G	c.348T>C	p.Thr116Thr	c.432T>C	p.Thr144Thr				0.0130438				LB	x	B/LB	Likely_benign	Familial_adenomatous_polyposis_2	criteria_provided,_single_submitter		0.083829	0.288902	259.802	TRUE
45333127	A	T	c.348T>A	p.Thr116Thr	c.432T>A	p.Thr144Thr				0.00308756					x	x					0.083829	0.288902	259.802	TRUE
45333126	C	A	c.349G>T	p.Val117Leu	c.433G>T	p.Val145Leu	-0.726839	9.60367e-07	LOF	0.00903434					x	x					-0.726839	9.60367e-07	11093.2	FALSE
45333126	C	G	c.349G>C	p.Val117Leu	c.433G>C	p.Val145Leu	-0.726839	9.60367e-07	LOF	0.0054844			VUS	VUS	x	x	Uncertain_significance	Familial_adenomatous_polyposis_2|Hereditary_cancer-predisposing_syndrome	criteria_provided,_multiple_submitters,_no_conflicts		-0.726839	9.60367e-07	11093.2	FALSE
45333126	C	T	c.349G>A	p.Val117Met	c.433G>A	p.Val145Met	-0.225779	0.0968082	NEU	0.00727493					x	x					-0.225779	0.0968082	2094.6	FALSE
45333125	A	C	c.350T>G	p.Val117Gly	c.434T>G	p.Val145Gly	-0.407725	0.0086204	INT	0.000503724					x	x					-0.407725	0.0086204	3646.66	FALSE
45333125	A	G	c.350T>C	p.Val117Ala	c.434T>C	p.Val145Ala	0.0474044	0.224359	NEU	0.00302576			VUS	VUS	x	x	Uncertain_significance	Hereditary_cancer-predisposing_syndrome	criteria_provided,_single_submitter		0.0474044	0.224359	3831.69	FALSE
45333125	A	T	c.350T>A	p.Val117Glu	c.434T>A	p.Val145Glu	-0.682675	0.00152701	LOF	0.000904918					x	x					-0.682675	0.00152701	863.778	FALSE
45333124	C	A	c.351G>T	p.Val117Val	c.435G>T	p.Val145Val	-0.0428065	0.456046	NEU	0.0340584		6.08288e-07		LB	x	B/LB	Likely_benign	Familial_adenomatous_polyposis_2	criteria_provided,_single_submitter		-0.0428065	0.456046	792.896	FALSE									1	1643958
45333124	C	G	c.351G>C	p.Val117Val	c.435G>C	p.Val145Val	-0.0428065	0.456046	NEU	0.00285161	6.84047e-07				x	x					-0.0428065	0.456046	792.896	FALSE	1	1461888	0	sas	1	86252	1.15939e-05	0							1	628778	1.59039e-06	0	0	0	33480	0	0	0	44724
45333124	C	T	c.351G>A	p.Val117Val	c.435G>A	p.Val145Val	-0.0428065	0.456046	NEU	0.057213		6.08288e-07		LB	x	B/LB	Likely_benign	Hereditary_cancer-predisposing_syndrome	criteria_provided,_single_submitter		-0.0428065	0.456046	792.896	FALSE									1	1643958	AFR	1	98816.3	1.01198e-05
45333123	T	A	c.352A>T	p.Ile118Phe	c.436A>T	p.Ile146Phe	-0.300334	0.0266729	INT	0.0233749					x	x					-0.300334	0.0266729	4530.83	FALSE
45333123	T	C	c.352A>G	p.Ile118Val	c.436A>G	p.Ile146Val	0.00363339	0.366608	NEU	0.0157242			VUS	VUS	x	x	Uncertain_significance	Hereditary_cancer-predisposing_syndrome	criteria_provided,_single_submitter		0.00363339	0.366608	6316.47	FALSE
45333123	T	G	c.352A>C	p.Ile118Leu	c.436A>C	p.Ile146Leu	-0.0284373	0.491672	NEU	0.0228218					x	x					-0.0284373	0.491672	7471.57	FALSE
45333122	A	C	c.353T>G	p.Ile118Ser	c.437T>G	p.Ile146Ser	-0.0993111	0.243149	NEU	0.0667893					x	x					-0.0993111	0.243149	12001.8	FALSE
45333122	A	G	c.353T>C	p.Ile118Thr	c.437T>C	p.Ile146Thr	-0.0724052	0.349137	NEU	0.00493002			VUS	VUS	x	x	Uncertain_significance	Hereditary_cancer-predisposing_syndrome	criteria_provided,_multiple_submitters,_no_conflicts		-0.0724052	0.349137	5083.12	FALSE
45333122	A	T	c.353T>A	p.Ile118Asn	c.437T>A	p.Ile146Asn	-0.054852	0.406152	NEU	0.00221539					x	x					-0.054852	0.406152	4154.23	FALSE
45333121	G	A	c.354C>T	p.Ile118Ile	c.438C>T	p.Ile146Ile	0.00269696	0.431916	NEU	0.141121					x	x					0.00269696	0.431916	532.344	FALSE
45333121	G	C	c.354C>G	p.Ile118Met	c.438C>G	p.Ile146Met	-0.277456	0.11297	NEU	0.00323826				VUS	x	x	Uncertain_significance	Familial_adenomatous_polyposis_2	criteria_provided,_multiple_submitters,_no_conflicts		-0.277456	0.11297	1039.05	FALSE
45333121	G	T	c.354C>A	p.Ile118Ile	c.438C>A	p.Ile146Ile	0.00269696	0.431916	NEU	0.104952					x	x					0.00269696	0.431916	532.344	FALSE
45333120	T	A	c.355A>T	p.Asn119Tyr	c.439A>T	p.Asn147Tyr	-0.360634	0.0243912	INT	0.00965369					x	x					-0.360634	0.0243912	1833.25	FALSE
45333120	T	C	c.355A>G	p.Asn119Asp	c.439A>G	p.Asn147Asp	-0.418531	0.0162361	INT	0.0099733			VLB	CON	x	x	Conflicting_classifications_of_pathogenicity	Familial_adenomatous_polyposis_2|Hereditary_cancer-predisposing_syndrome	criteria_provided,_conflicting_classifications	Uncertain_significance(1)|Likely_benign(1)	-0.418531	0.0162361	1486.87	FALSE
45333120	T	G	c.355A>C	p.Asn119His	c.439A>C	p.Asn147His	0.125549	0.0788412	NEU	0.0264734					x	x					0.125549	0.0788412	1469.39	FALSE
45333119	T	A	c.356A>T	p.Asn119Ile	c.440A>T	p.Asn147Ile	-0.26332	0.0512733	NEU	0.00394809					x	x					-0.26332	0.0512733	5495.93	FALSE
45333119	T	C	c.356A>G	p.Asn119Ser	c.440A>G	p.Asn147Ser	-0.294386	0.0327859	INT	0.0291247	3.42022e-06	4.25802e-06	VUS	VUS	x	x	Uncertain_significance	Familial_adenomatous_polyposis_2|Gastric_cancer|not_provided|Hereditary_cancer-predisposing_syndrome|not_specified	criteria_provided,_multiple_submitters,_no_conflicts		-0.294386	0.0327859	3305.01	FALSE	5	1461894	0	afr	3	33480	8.96057e-05	0	7	1643956	GHA	2.33673	46334.4	5.04319e-05	5	628784	7.95186e-06	0	3	8.96057e-05	33480	0	0	0	44724
45333119	T	G	c.356A>C	p.Asn119Thr	c.440A>C	p.Asn147Thr	-0.0798458	0.340496	NEU	0.0225433					x	x					-0.0798458	0.340496	2810.49	FALSE
45333118	G	A	c.357C>T	p.Asn119Asn	c.441C>T	p.Asn147Asn				0.114809		6.0829e-07			x	x					0.033466	0.380027	192.076	TRUE									1	1643954
45333118	G	C	c.357C>G	p.Asn119Lys	c.441C>G	p.Asn147Lys	-0.0285382	0.493323	NEU	0.0630804					x	x					-0.0285382	0.493323	1972.36	FALSE
45333118	G	T	c.357C>A	p.Asn119Lys	c.441C>A	p.Asn147Lys	-0.0285382	0.493323	NEU	0.153628					x	x					-0.0285382	0.493323	1972.36	FALSE
45333117	A	C	c.358T>G	p.Tyr120Asp	c.442T>G	p.Tyr148Asp	-0.4276	0.00405617	INT	0.0140529					x	x					-0.4276	0.00405617	3107.16	FALSE
45333117	A	G	c.358T>C	p.Tyr120His	c.442T>C	p.Tyr148His	-0.237878	0.0947835	NEU	0.00802851				VUS	x	x	Uncertain_significance	Familial_adenomatous_polyposis_2	criteria_provided,_single_submitter		-0.237878	0.0947835	2864.2	FALSE
45333117	A	T	c.358T>A	p.Tyr120Asn	c.442T>A	p.Tyr148Asn	-0.332889	0.0142885	INT	0.0077759					x	x					-0.332889	0.0142885	2475.8	FALSE
45333116	T	A	c.359A>T	p.Tyr120Phe	c.443A>T	p.Tyr148Phe	-0.0973446	0.293979	NEU	0.00235258					x	x					-0.0973446	0.293979	1795.62	FALSE
45333116	T	C	c.359A>G	p.Tyr120Cys	c.443A>G	p.Tyr148Cys	-0.226748	0.0753975	NEU	0.00442153	6.84045e-07	1.21658e-06	VUS	VUS	x	x	Uncertain_significance	Familial_adenomatous_polyposis_2|Hereditary_cancer-predisposing_syndrome	criteria_provided,_multiple_submitters,_no_conflicts		-0.226748	0.0753975	5140.54	FALSE	1	1461892	0	nfe	1	1112010	8.99272e-07	0	2	1643948	GBR	1.31343	815114	1.61134e-06	0	628784	0	0	0	0	33480	0	0	0	44724
45333116	T	G	c.359A>C	p.Tyr120Ser	c.443A>C	p.Tyr148Ser	-0.125661	0.167292	NEU	0.00554514		6.08292e-07			x	x					-0.125661	0.167292	7447.99	FALSE									1	1643948
45333115	G	A	c.360C>T	p.Tyr120Tyr	c.444C>T	p.Tyr148Tyr	0.082472	0.292269	NEU	0.0419458	3.42025e-06			LB	B/LB	B/LB	Likely_benign	Hereditary_cancer-predisposing_syndrome|Familial_adenomatous_polyposis_2	criteria_provided,_multiple_submitters,_no_conflicts		0.082472	0.292269	587.846	FALSE	5	1461882	0	sas	3	86258	3.47794e-05	0							5	628782	7.95188e-06	0	0	0	33476	0	0	0	44724
45333115	G	C	c.360C>G	p.Tyr120*	c.444C>G	p.Tyr148*	-1.12238	1.29287e-08	LOF	0.137421	6.8405e-07	6.08298e-07		P	x	P/LP	Pathogenic	Hereditary_cancer-predisposing_syndrome	criteria_provided,_single_submitter		-1.12238	1.29287e-08	4922.11	FALSE	1	1461882	0						1	1643930					0	628782	0	0	0	0	33476	0	0	0	44724
45333115	G	T	c.360C>A	p.Tyr120*	c.444C>A	p.Tyr148*	-1.12238	1.29287e-08	LOF	0.105146					x	x					-1.12238	1.29287e-08	4922.11	FALSE
45333114	A	C	c.361T>G	p.Tyr121Asp	c.445T>G	p.Tyr149Asp	-0.798007	0.000682538	LOF	0.0225326					x	x					-0.798007	0.000682538	1434.92	FALSE
45333114	A	G	c.361T>C	p.Tyr121His	c.445T>C	p.Tyr149His	-0.852637	0.000296865	LOF	0.0013991			VUS	VUS	x	x	Uncertain_significance	Hereditary_cancer-predisposing_syndrome	criteria_provided,_single_submitter		-0.852637	0.000296865	1286.85	FALSE
45333114	A	T	c.361T>A	p.Tyr121Asn	c.445T>A	p.Tyr149Asn	-3.30835	5.50448e-10	LOF	0.00563141					x	x					-3.30835	5.50448e-10	2586.56	FALSE
45333113	T	A	c.362A>T	p.Tyr121Phe	c.446A>T	p.Tyr149Phe	-0.10894	0.265027	NEU	0.00296909					x	x					-0.10894	0.265027	4593.93	FALSE
45333113	T	C	c.362A>G	p.Tyr121Cys	c.446A>G	p.Tyr149Cys	-1.17397	5.95228e-09	LOF	0.00326139	1.3681e-06	6.08298e-07	VUS	VUS	x	x	Uncertain_significance	Hereditary_cancer-predisposing_syndrome|Familial_adenomatous_polyposis_2	criteria_provided,_multiple_submitters,_no_conflicts		-1.17397	5.95228e-09	3049.22	FALSE	2	1461884	0	afr	1	33476	2.98721e-05	0	1	1643930					2	628782	3.18075e-06	0	1	2.98721e-05	33476	0	0	0	44724
45333113	T	G	c.362A>C	p.Tyr121Ser	c.446A>C	p.Tyr149Ser	-0.866269	1.38378e-07	LOF	0.0085617					x	x					-0.866269	1.38378e-07	5975.14	FALSE
45333112	A	C	c.363T>G	p.Tyr121*	c.447T>G	p.Tyr149*	-1.1323	1.55119e-08	LOF	0.0145897					x	x					-1.1323	1.55119e-08	3255.53	FALSE
45333112	A	G	c.363T>C	p.Tyr121Tyr	c.447T>C	p.Tyr149Tyr				0.0169775				LB	B/LB	B/LB	Likely_benign	Familial_adenomatous_polyposis_2|Hereditary_cancer-predisposing_syndrome	criteria_provided,_multiple_submitters,_no_conflicts		-0.0241888	0.495711	296.253	TRUE
45333112	A	T	c.363T>A	p.Tyr121*	c.447T>A	p.Tyr149*	-1.1323	1.55119e-08	LOF	0.0296288					x	x					-1.1323	1.55119e-08	3255.53	FALSE
45333111	T	A	c.364A>T	p.Thr122Ser	c.448A>T	p.Thr150Ser	-0.0595635	0.369562	NEU	0.00574988					x	x					-0.0595635	0.369562	10621.1	FALSE
45333111	T	C	c.364A>G	p.Thr122Ala	c.448A>G	p.Thr150Ala	-0.000881157	0.388548	NEU	0.0006392				VUS	x	x	Uncertain_significance	Hereditary_cancer-predisposing_syndrome	criteria_provided,_single_submitter		-0.000881157	0.388548	7834.78	FALSE
45333111	T	G	c.364A>C	p.Thr122Pro	c.448A>C	p.Thr150Pro	0.0277055	0.311957	NEU	0.00557202					x	x					0.0277055	0.311957	4956.18	FALSE
45333110	G	A	c.365C>T	p.Thr122Ile	c.449C>T	p.Thr150Ile	0.0511375	0.203564	NEU	0.0125796	1.36809e-06	2.43317e-06	VUS	VUS	x	x	Uncertain_significance	not_specified|Hereditary_cancer-predisposing_syndrome|Familial_adenomatous_polyposis_2	criteria_provided,_multiple_submitters,_no_conflicts		0.0511375	0.203564	4392.75	FALSE	2	1461892	0	afr	1	33480	2.98686e-05	0	4	1643946	NIN	1.57109	27523.8	5.70811e-05	1	628782	1.59038e-06	0	1	2.98686e-05	33480	0	0	0	44724
45333110	G	C	c.365C>G	p.Thr122Ser	c.449C>G	p.Thr150Ser	-0.0595635	0.369562	NEU	0.0503647					x	x					-0.0595635	0.369562	10621.1	FALSE
45333110	G	T	c.365C>A	p.Thr122Asn	c.449C>A	p.Thr150Asn	0.118935	0.0703775	NEU	0.0174683	6.84045e-07			VUS	x	x	Uncertain_significance	Familial_adenomatous_polyposis_2	criteria_provided,_single_submitter		0.118935	0.0703775	1583.98	FALSE	1	1461892	0	amr	1	44724	2.23594e-05	0							1	628782	1.59038e-06	0	0	0	33480	0	1	2.23594e-05	44724
45333109	G	A	c.366C>T	p.Thr122Thr	c.450C>T	p.Thr150Thr	-0.0194697	0.470959	NEU	0.0416719	4.92514e-05	3.40643e-05		LB	B/LB	B/LB	Likely_benign	MUTYH-related_disorder|not_provided|Familial_adenomatous_polyposis_2|Hereditary_cancer-predisposing_syndrome	criteria_provided,_multiple_submitters,_no_conflicts		-0.0194697	0.470959	53799.8	FALSE	72	1461886	1	nfe	69	1112008	6.20499e-05	1	56	1643952	ITA	2.2386	17675.7	0.000126648	54	628780	8.58806e-05	1	0	0	33480	0	1	2.23594e-05	44724
45333109	G	C	c.366C>G	p.Thr122Thr	c.450C>G	p.Thr150Thr	-0.0194697	0.470959	NEU	0.0527903					x	x					-0.0194697	0.470959	53799.8	FALSE
45333109	G	T	c.366C>A	p.Thr122Thr	c.450C>A	p.Thr150Thr	-0.0194697	0.470959	NEU	0.0406133					x	x					-0.0194697	0.470959	53799.8	FALSE
45333108	C	A	c.367G>T	p.Gly123*	c.451G>T	p.Gly151*	-1.2024	2.28689e-07	LOF	0.099489					x	x					-1.2024	2.28689e-07	2390.78	FALSE
45333108	C	G	c.367G>C	p.Gly123Arg	c.451G>C	p.Gly151Arg	0.0952032	0.094093	NEU	0.0119091				CON	x	x	Conflicting_classifications_of_pathogenicity	Hereditary_cancer-predisposing_syndrome|Familial_adenomatous_polyposis_2	criteria_provided,_conflicting_classifications	Uncertain_significance(2)|Likely_benign(1)	0.0952032	0.094093	5539.55	FALSE
45333108	C	T	c.367G>A	p.Gly123Arg	c.451G>A	p.Gly151Arg	0.0952032	0.094093	NEU	0.0397533	1.29969e-05	8.51607e-06	VLB	CON	x	x	Conflicting_classifications_of_pathogenicity	Familial_adenomatous_polyposis_2|Hereditary_cancer-predisposing_syndrome	criteria_provided,_conflicting_classifications	Uncertain_significance(2)|Likely_benign(1)	0.0952032	0.094093	5539.55	FALSE	19	1461892	0	nfe	15	1112010	1.34891e-05	0	14	1643950	GBR	11.2678	815113	1.38236e-05	6	628784	9.54223e-06	0	0	0	33480	0	0	0	44724
45333107	C	A	c.368G>T	p.Gly123Val	c.452G>T	p.Gly151Val	0.0959096	0.105626	NEU	0.110253		3.64974e-06	VUS	VUS	x	x	Uncertain_significance	Hereditary_cancer-predisposing_syndrome|Familial_adenomatous_polyposis_2	criteria_provided,_multiple_submitters,_no_conflicts		0.0959096	0.105626	2767.43	FALSE									6	1643952	SPA	2.10465	52462	4.01177e-05
45333107	C	G	c.368G>C	p.Gly123Ala	c.452G>C	p.Gly151Ala	0.0468775	0.266327	NEU	0.0177847					x	x					0.0468775	0.266327	2995.72	FALSE
45333107	C	T	c.368G>A	p.Gly123Glu	c.452G>A	p.Gly151Glu	-0.00094338	0.419626	NEU	0.00393218			VUS	VUS	x	x	Uncertain_significance	Hereditary_cancer-predisposing_syndrome	criteria_provided,_single_submitter		-0.00094338	0.419626	2525.91	FALSE
45333106	T	A	c.369A>T	p.Gly123Gly	c.453A>T	p.Gly151Gly	0	0.435754	NEU	0.0524681					x	x					0	0.435754	663.66	FALSE
45333106	T	C	c.369A>G	p.Gly123Gly	c.453A>G	p.Gly151Gly	0	0.435754	NEU	0.112828	1.36809e-06	6.08295e-07		LB	B/LB	B/LB	Likely_benign	Familial_adenomatous_polyposis_2|Hereditary_cancer-predisposing_syndrome	criteria_provided,_multiple_submitters,_no_conflicts		0	0.435754	663.66	FALSE	2	1461888	0	nfe	2	1112010	1.79854e-06	0	1	1643940	EUR	1	1261220	7.92882e-07	2	628782	3.18075e-06	0	0	0	33480	0	0	0	44724
45333106	T	G	c.369A>C	p.Gly123Gly	c.453A>C	p.Gly151Gly	0	0.435754	NEU	0.00322998	6.84047e-07			LB	B/LB	B/LB	Likely_benign	Hereditary_cancer-predisposing_syndrome|Familial_adenomatous_polyposis_2	criteria_provided,_multiple_submitters,_no_conflicts		0	0.435754	663.66	FALSE	1	1461888	0	nfe	1	1112010	8.99272e-07	0							1	628782	1.59038e-06	0	0	0	33480	0	0	0	44724
45333105	A	C	c.370T>G	p.Trp124Gly	c.454T>G	p.Trp152Gly	-0.892296	1.63922e-05	LOF	0.0186498					x	x					-0.892296	1.63922e-05	3095.38	FALSE
45333105	A	G	c.370T>C	p.Trp124Arg	c.454T>C	p.Trp152Arg	-1.04556	3.43864e-07	LOF	0.012121	6.84047e-07	6.08304e-07			x	x					-1.04556	3.43864e-07	2306.47	FALSE	1	1461888	0	nfe	1	1112006	8.99276e-07	0	1	1643916	EUR	1	1261200	7.92894e-07	0	628784	0	0	0	0	33480	0	0	0	44724
45333105	A	T	c.370T>A	p.Trp124Arg	c.454T>A	p.Trp152Arg	-1.04556	3.43864e-07	LOF	0.00634325	2.73619e-06		VUS	VUS	x	x	Uncertain_significance	Hereditary_cancer-predisposing_syndrome|Familial_adenomatous_polyposis_2	criteria_provided,_multiple_submitters,_no_conflicts		-1.04556	3.43864e-07	2306.47	FALSE	4	1461888	0												3	628784	4.77111e-06	0	0	0	33480	0	0	0	44724
45333104	C	A	c.371G>T	p.Trp124Leu	c.455G>T	p.Trp152Leu	-0.378431	0.0156786	INT	0.0113771					x	x					-0.378431	0.0156786	2060.38	FALSE
45333104	C	G	c.371G>C	p.Trp124Ser	c.455G>C	p.Trp152Ser	-0.825188	3.89899e-05	LOF	0.00751834					x	x					-0.825188	3.89899e-05	2957.8	FALSE
45333104	C	T	c.371G>A	p.Trp124*	c.455G>A	p.Trp152*	-1.40211	7.90691e-11	LOF	0.092149		6.08294e-07		P	P/LP	P/LP	Pathogenic	Hereditary_cancer-predisposing_syndrome|Familial_adenomatous_polyposis_2	criteria_provided,_multiple_submitters,_no_conflicts		-1.40211	7.90691e-11	2661.82	FALSE									1	1643942	EUR	1	1261230	7.92878e-07
45333103	C	A	c.372G>T	p.Trp124Cys	c.456G>T	p.Trp152Cys	-0.793843	3.15418e-05	LOF	0.233005					x	x					-0.793843	3.15418e-05	1692.29	FALSE
45333103	C	G	c.372G>C	p.Trp124Cys	c.456G>C	p.Trp152Cys	-0.793843	3.15418e-05	LOF	0.024753					x	x					-0.793843	3.15418e-05	1692.29	FALSE
45333103	C	T	c.372G>A	p.Trp124*	c.456G>A	p.Trp152*	-1.40211	7.90691e-11	LOF	0.0300505					x	x					-1.40211	7.90691e-11	2661.82	FALSE
45333102	T	A	c.373A>T	p.Met125Leu	c.457A>T	p.Met153Leu	-0.161091	0.110602	NEU	0.0534264			VUS	VUS	x	x	Uncertain_significance	Hereditary_cancer-predisposing_syndrome|not_provided|Familial_adenomatous_polyposis_2	criteria_provided,_multiple_submitters,_no_conflicts		-0.161091	0.110602	8297.62	FALSE
45333102	T	C	c.373A>G	p.Met125Val	c.457A>G	p.Met153Val	-0.307713	0.0163656	INT	0.183318				VUS	x	x	Uncertain_significance	Hereditary_cancer-predisposing_syndrome	criteria_provided,_single_submitter		-0.307713	0.0163656	6181.44	FALSE
45333102	T	G	c.373A>C	p.Met125Leu	c.457A>C	p.Met153Leu	-0.161091	0.110602	NEU	0.0215971			VUS	VUS	x	x	Uncertain_significance	Hereditary_cancer-predisposing_syndrome	criteria_provided,_single_submitter		-0.161091	0.110602	8297.62	FALSE
45333101	A	C	c.374T>G	p.Met125Arg	c.458T>G	p.Met153Arg	-0.877505	2.83307e-08	LOF	0.528052					x	x					-0.877505	2.83307e-08	9080.01	FALSE
45333101	A	G	c.374T>C	p.Met125Thr	c.458T>C	p.Met153Thr	-0.339309	0.0158183	INT	0.00498011					x	x					-0.339309	0.0158183	3877.41	FALSE
45333101	A	T	c.374T>A	p.Met125Lys	c.458T>A	p.Met153Lys	-0.522645	0.00134355	INT	0.00296197					x	x					-0.522645	0.00134355	2620.78	FALSE
45333100	C	A	c.375G>T	p.Met125Ile	c.459G>T	p.Met153Ile	-0.0972998	0.301245	NEU	0.011651	2.7362e-06	6.08291e-07	VUS	VUS	x	x	Uncertain_significance	Familial_adenomatous_polyposis_2|Hereditary_cancer-predisposing_syndrome	criteria_provided,_multiple_submitters,_no_conflicts		-0.0972998	0.301245	3355.05	FALSE	4	1461884	0	amr	3	44724	6.70781e-05	0	1	1643950	EUR	1	1261230	7.92878e-07	3	628784	4.77111e-06	0	0	0	33478	0	3	6.70781e-05	44724
45333100	C	G	c.375G>C	p.Met125Ile	c.459G>C	p.Met153Ile	-0.0972998	0.301245	NEU	0.0107307					x	x					-0.0972998	0.301245	3355.05	FALSE
45333100	C	T	c.375G>A	p.Met125Ile	c.459G>A	p.Met153Ile	-0.0972998	0.301245	NEU	0.00654923	6.84049e-07			VUS	x	x	Uncertain_significance	Familial_adenomatous_polyposis_2	criteria_provided,_single_submitter		-0.0972998	0.301245	3355.05	FALSE	1	1461884	0	sas	1	86258	1.15931e-05	0							1	628784	1.59037e-06	0	0	0	33478	0	0	0	44724
45333099	G	A	c.376C>T	p.Gln126*	c.460C>T	p.Gln154*	-0.827805	4.85711e-06	LOF	0.917277				LP	x	x	Likely_pathogenic	Familial_adenomatous_polyposis_2	criteria_provided,_single_submitter		-0.827805	4.85711e-06	4288.73	FALSE
45333099	G	C	c.376C>G	p.Gln126Glu	c.460C>G	p.Gln154Glu	0.0676589	0.179409	NEU	0.0627095					x	x					0.0676589	0.179409	2915.01	FALSE
45333099	G	T	c.376C>A	p.Gln126Lys	c.460C>A	p.Gln154Lys	0.0876143	0.147372	NEU	0.00458083					x	x					0.0876143	0.147372	2438.69	FALSE
45333098	T	A	c.377A>T	p.Gln126Leu	c.461A>T	p.Gln154Leu	0.0988774	0.0783705	NEU	0.70529					x	x					0.0988774	0.0783705	4492.32	FALSE
45333098	T	C	c.377A>G	p.Gln126Arg	c.461A>G	p.Gln154Arg	0.0261002	0.296002	NEU	0.832021					x	x					0.0261002	0.296002	4812.28	FALSE
45333098	T	G	c.377A>C	p.Gln126Pro	c.461A>C	p.Gln154Pro	-0.375861	0.00866787	INT	0.690037					x	x					-0.375861	0.00866787	3466.49	FALSE
45333097	C	A	c.378G>T	p.Gln126His	c.462G>T	p.Gln154His	-0.0776709	0.331499	NEU	0.960938					x	x					-0.0776709	0.331499	2330.28	FALSE
45333097	C	G	c.378G>C	p.Gln126His	c.462G>C	p.Gln154His	-0.0776709	0.331499	NEU	0.971022				VUS	x	x	Uncertain_significance	Hereditary_cancer-predisposing_syndrome	criteria_provided,_single_submitter		-0.0776709	0.331499	2330.28	FALSE
45333097	C	T	c.378G>A	p.Gln126Gln	c.462G>A	p.Gln154Gln				0.933273				CON	x	x	Conflicting_classifications_of_pathogenicity	Hereditary_cancer-predisposing_syndrome|Familial_adenomatous_polyposis_2	criteria_provided,_conflicting_classifications	Likely_pathogenic(1)|Uncertain_significance(1)	0.0513072	0.351164	154.753	TRUE
45332959	T	A	c.379A>T	p.Lys127*	c.463A>T	p.Lys155*	-1.2184	6.5676e-09	LOF	0.188282	6.8407e-07	1.21658e-06		P	P/LP	P/LP	Pathogenic/Likely_pathogenic	Familial_adenomatous_polyposis_2|Hereditary_cancer-predisposing_syndrome|not_provided	criteria_provided,_multiple_submitters,_no_conflicts		-1.2184	6.5676e-09	5425.85	FALSE	1	1461838	0	afr	1	33480	2.98686e-05	0	2	1643956	W_AFR	1.83772	86608.1	2.12188e-05	1	628728	1.59051e-06	0	1	2.98686e-05	33480	0	0	0	44724
45332959	T	C	c.379A>G	p.Lys127Glu	c.463A>G	p.Lys155Glu	-0.0486155	0.439351	NEU	5.35661e-05					x	x					-0.0486155	0.439351	1490.64	FALSE
45332959	T	G	c.379A>C	p.Lys127Gln	c.463A>C	p.Lys155Gln	-0.208309	0.118237	NEU	0.389829					x	x					-0.208309	0.118237	1571.96	FALSE
45332958	T	A	c.380A>T	p.Lys127Met	c.464A>T	p.Lys155Met	-0.28577	0.0458523	INT	7.437e-05					x	x					-0.28577	0.0458523	2084.93	FALSE
45332958	T	C	c.380A>G	p.Lys127Arg	c.464A>G	p.Lys155Arg	0.0140408	0.331462	NEU	0.0488128		6.08289e-07		VUS	x	x	Uncertain_significance	Hereditary_cancer-predisposing_syndrome	criteria_provided,_single_submitter		0.0140408	0.331462	8859.92	FALSE									1	1643956	EUR	1	1261230	7.92876e-07
45332958	T	G	c.380A>C	p.Lys127Thr	c.464A>C	p.Lys155Thr	-0.0719743	0.364424	NEU	0.00326838				VUS	x	x	Uncertain_significance	Familial_adenomatous_polyposis_2|not_provided	criteria_provided,_multiple_submitters,_no_conflicts		-0.0719743	0.364424	4375.88	FALSE
45332957	C	A	c.381G>T	p.Lys127Asn	c.465G>T	p.Lys155Asn	-0.0772397	0.362273	NEU	0.00556505		6.08295e-07	VUS	VUS	x	x	Uncertain_significance	Hereditary_cancer-predisposing_syndrome|Familial_adenomatous_polyposis_2	criteria_provided,_multiple_submitters,_no_conflicts		-0.0772397	0.362273	3565.65	FALSE									1	1643938
45332957	C	G	c.381G>C	p.Lys127Asn	c.465G>C	p.Lys155Asn	-0.0772397	0.362273	NEU	0.00305305					x	x					-0.0772397	0.362273	3565.65	FALSE
45332957	C	T	c.381G>A	p.Lys127Lys	c.465G>A	p.Lys155Lys				0.00319588	1.36814e-06	2.43318e-06		Con(LB/VUS)	x	B/LB	Conflicting_classifications_of_pathogenicity	not_specified|Familial_adenomatous_polyposis_2|Hereditary_cancer-predisposing_syndrome	criteria_provided,_conflicting_classifications	Uncertain_significance(1)|Likely_benign(5)	0.101895	0.230242	185.786	TRUE	2	1461842	0	amr	1	44724	2.23594e-05	0	4	1643938	C_EUR	1.39344	84618.7	1.64673e-05	1	628732	1.5905e-06	0	0	0	33480	0	1	2.23594e-05	44724
45332956	A	C	c.382T>G	p.Trp128Gly	c.466T>G	p.Trp156Gly	-0.818759	4.15861e-06	LOF	0.0571551			VUS	VUS	x	x	Uncertain_significance	Hereditary_cancer-predisposing_syndrome	criteria_provided,_single_submitter		-0.818759	4.15861e-06	2986.63	FALSE
45332956	A	G	c.382T>C	p.Trp128Arg	c.466T>C	p.Trp156Arg	-0.696044	5.80244e-06	LOF	0.0344468				VUS	x	x	Uncertain_significance	Hereditary_cancer-predisposing_syndrome	criteria_provided,_single_submitter		-0.696044	5.80244e-06	4899.87	FALSE
45332956	A	T	c.382T>A	p.Trp128Arg	c.466T>A	p.Trp156Arg	-0.696044	5.80244e-06	LOF	0.193644					x	x					-0.696044	5.80244e-06	4899.87	FALSE
45332955	C	A	c.383G>T	p.Trp128Leu	c.467G>T	p.Trp156Leu	-0.0987886	0.249597	NEU	0.230122				VUS	x	x	Uncertain_significance	Hereditary_cancer-predisposing_syndrome|Familial_adenomatous_polyposis_2	criteria_provided,_multiple_submitters,_no_conflicts		-0.0987886	0.249597	9586.92	FALSE
45332955	C	G	c.383G>C	p.Trp128Ser	c.467G>C	p.Trp156Ser	-0.934855	5.40723e-08	LOF	0.203802					x	x					-0.934855	5.40723e-08	6353.81	FALSE
45332955	C	T	c.383G>A	p.Trp128*	c.467G>A	p.Trp156*	-1.10278	1.70346e-09	LOF	0.0972276	1.0261e-05	2.43316e-06		P	P/LP	P/LP	Pathogenic/Likely_pathogenic	Familial_adenomatous_polyposis_2|Gastric_cancer|not_provided|Hereditary_cancer-predisposing_syndrome|Carcinoma_of_colon	criteria_provided,_multiple_submitters,_no_conflicts		-1.10278	1.70346e-09	4973.67	FALSE	15	1461842	0	eas	13	39700	0.000327456	0	4	1643954	SE_ASIA	2.4583	7439.88	0.000330422	13	628732	2.06765e-05	0	0	0	33480	0	0	0	44724
45332954	C	A	c.384G>T	p.Trp128Cys	c.468G>T	p.Trp156Cys	-0.476116	0.00599632	INT	0.229656					x	x					-0.476116	0.00599632	2642.67	FALSE
45332954	C	G	c.384G>C	p.Trp128Cys	c.468G>C	p.Trp156Cys	-0.476116	0.00599632	INT	0.0910855					x	x					-0.476116	0.00599632	2642.67	FALSE
45332954	C	T	c.384G>A	p.Trp128*	c.468G>A	p.Trp156*	-1.10278	1.70346e-09	LOF	0.0743042	6.84068e-07	6.08288e-07		P	P/LP	P/LP	Pathogenic	Familial_adenomatous_polyposis_2|Hereditary_cancer-predisposing_syndrome	criteria_provided,_multiple_submitters,_no_conflicts		-1.10278	1.70346e-09	4973.67	FALSE	1	1461844	0	amr	1	44724	2.23594e-05	0	1	1643958	EUR	1	1261230	7.92875e-07	1	628734	1.5905e-06	0	0	0	33480	0	1	2.23594e-05	44724
45332953	G	A	c.385C>T	p.Pro129Ser	c.469C>T	p.Pro157Ser	-0.230591	0.0414432	NEU	0.134171	6.84068e-07	6.08291e-07	VUS	VUS	x	x	Uncertain_significance	Familial_adenomatous_polyposis_2|Hereditary_cancer-predisposing_syndrome	criteria_provided,_multiple_submitters,_no_conflicts		-0.230591	0.0414432	10001.9	FALSE	1	1461844	0	nfe	1	1112008	8.99274e-07	0	1	1643950	BI	1	1044710	9.57202e-07	0	628734	0	0	0	0	33480	0	0	0	44724
45332953	G	C	c.385C>G	p.Pro129Ala	c.469C>G	p.Pro157Ala	-0.266637	0.020772	INT	0.0496989	6.84068e-07				x	x					-0.266637	0.020772	10226.6	FALSE	1	1461844	0	eas	1	39700	2.51889e-05	0							1	628734	1.5905e-06	0	0	0	33480	0	0	0	44724
45332953	G	T	c.385C>A	p.Pro129Thr	c.469C>A	p.Pro157Thr	-0.490712	0.00138423	INT	0.0816894				VUS	x	x	Uncertain_significance	Familial_adenomatous_polyposis_2	criteria_provided,_single_submitter		-0.490712	0.00138423	4554.03	FALSE
45332952	G	A	c.386C>T	p.Pro129Leu	c.470C>T	p.Pro157Leu	-0.576665	1.30976e-05	INT	0.0577996	1.57336e-05	1.21658e-05	VLP	P	P/LP	P/LP	Pathogenic/Likely_pathogenic	Familial_adenomatous_polyposis_2|not_provided|Hereditary_cancer-predisposing_syndrome	criteria_provided,_multiple_submitters,_no_conflicts		-0.576665	1.30976e-05	12931.5	FALSE	23	1461842	0	nfe	19	1112010	1.70862e-05	0	20	1643954	N_EUR	8.11026	34496.6	0.000235103	20	628732	3.18101e-05	0	0	0	33480	0	0	0	44724
45332952	G	C	c.386C>G	p.Pro129Arg	c.470C>G	p.Pro157Arg	-0.477004	0.000510194	INT	0.000742161					x	x					-0.477004	0.000510194	5300.63	FALSE
45332952	G	T	c.386C>A	p.Pro129His	c.470C>A	p.Pro157His	-0.192666	0.120521	NEU	0.0433065					x	x					-0.192666	0.120521	3796.61	FALSE
45332951	A	C	c.387T>G	p.Pro129Pro	c.471T>G	p.Pro157Pro	0.110834	0.115685	NEU	0.232032					x	x					0.110834	0.115685	991.321	FALSE
45332951	A	G	c.387T>C	p.Pro129Pro	c.471T>C	p.Pro157Pro	0.110834	0.115685	NEU	0.0472082				LB	x	B/LB	Likely_benign	Familial_adenomatous_polyposis_2	criteria_provided,_single_submitter		0.110834	0.115685	991.321	FALSE
45332951	A	T	c.387T>A	p.Pro129Pro	c.471T>A	p.Pro157Pro	0.110834	0.115685	NEU	0.180787				LB	x	B/LB	Likely_benign	Hereditary_cancer-predisposing_syndrome	criteria_provided,_single_submitter		0.110834	0.115685	991.321	FALSE
45332950	T	A	c.388A>T	p.Thr130Ser	c.472A>T	p.Thr158Ser	0.106727	0.070039	NEU	0.0360299					x	x					0.106727	0.070039	6100.01	FALSE
45332950	T	C	c.388A>G	p.Thr130Ala	c.472A>G	p.Thr158Ala	-0.214287	0.0807641	NEU	0.0220254				VUS	x	x	Uncertain_significance	Hereditary_cancer-predisposing_syndrome	criteria_provided,_single_submitter		-0.214287	0.0807641	2746.46	FALSE
45332950	T	G	c.388A>C	p.Thr130Pro	c.472A>C	p.Thr158Pro	-0.899849	8.19661e-06	LOF	0.0238339					x	x					-0.899849	8.19661e-06	2113.4	FALSE
45332949	G	A	c.389C>T	p.Thr130Ile	c.473C>T	p.Thr158Ile	-0.269716	0.0590883	NEU	0.0361779	4.78845e-06	6.0829e-07	VUS	VUS	x	x	Uncertain_significance	Hereditary_cancer-predisposing_syndrome|Familial_adenomatous_polyposis_2	criteria_provided,_multiple_submitters,_no_conflicts		-0.269716	0.0590883	2117.82	FALSE	7	1461850	0	nfe	6	1112008	5.39564e-06	0	1	1643952	EUR	1	1261230	7.92878e-07	7	628742	1.11333e-05	0	0	0	33480	0	0	0	44724
45332949	G	C	c.389C>G	p.Thr130Arg	c.473C>G	p.Thr158Arg	-0.0489651	0.432228	NEU	0.128094					x	x					-0.0489651	0.432228	2782.86	FALSE
45332949	G	T	c.389C>A	p.Thr130Lys	c.473C>A	p.Thr158Lys	-0.0846147	0.341051	NEU	0.11917					x	x					-0.0846147	0.341051	1443.65	FALSE
45332948	T	A	c.390A>T	p.Thr130Thr	c.474A>T	p.Thr158Thr	0.0261802	0.399338	NEU	0.0232017	2.94147e-05	2.55482e-05		LB	B/LB	B/LB	Likely_benign	Familial_adenomatous_polyposis_2|not_provided|MUTYH-related_disorder|Hereditary_cancer-predisposing_syndrome|not_specified	criteria_provided,_multiple_submitters,_no_conflicts		0.0261802	0.399338	308.43	FALSE	43	1461854	0	nfe	43	1112010	3.86687e-05	0	42	1643950	GBR	34.7497	815116	4.26316e-05	5	628744	7.95236e-06	0	0	0	33480	0	0	0	44724
45332948	T	C	c.390A>G	p.Thr130Thr	c.474A>G	p.Thr158Thr	0.0261802	0.399338	NEU	0.0155575					x	x					0.0261802	0.399338	308.43	FALSE
45332948	T	G	c.390A>C	p.Thr130Thr	c.474A>C	p.Thr158Thr	0.0261802	0.399338	NEU	0.0232691					x	x					0.0261802	0.399338	308.43	FALSE
45332947	G	A	c.391C>T	p.Leu131Leu	c.475C>T	p.Leu159Leu	-0.00327589	0.428182	NEU	0.0561812				LB	x	B/LB	Likely_benign	Hereditary_cancer-predisposing_syndrome	criteria_provided,_single_submitter		-0.00327589	0.428182	1076.09	FALSE
45332947	G	C	c.391C>G	p.Leu131Val	c.475C>G	p.Leu159Val	-0.0572782	0.391757	NEU	0.0670897					x	x					-0.0572782	0.391757	5961.23	FALSE
45332947	G	T	c.391C>A	p.Leu131Met	c.475C>A	p.Leu159Met	0.0750541	0.266484	NEU	0.00720912	6.84068e-07	8.51604e-06	VUS	VUS	x	x	Uncertain_significance	Hereditary_cancer-predisposing_syndrome|Familial_adenomatous_polyposis_2|not_provided	criteria_provided,_multiple_submitters,_no_conflicts		0.0750541	0.266484	838.249	FALSE	1	1461842	0	amr	1	44724	2.23594e-05	0	14	1643956	SPA	3.7425	52462.6	7.13365e-05	1	628732	1.5905e-06	0	0	0	33480	0	1	2.23594e-05	44724
45332946	A	C	c.392T>G	p.Leu131Arg	c.476T>G	p.Leu159Arg	-0.79783	1.20494e-06	LOF	0.0332245					x	x					-0.79783	1.20494e-06	5781.94	FALSE
45332946	A	G	c.392T>C	p.Leu131Pro	c.476T>C	p.Leu159Pro	-0.153473	0.169965	NEU	0.0197554	6.84067e-07			VUS	x	x	Uncertain_significance	Hereditary_cancer-predisposing_syndrome	criteria_provided,_single_submitter		-0.153473	0.169965	5477.71	FALSE	1	1461846	0	sas	1	86258	1.15931e-05	0							1	628736	1.59049e-06	0	0	0	33480	0	0	0	44724
45332946	A	T	c.392T>A	p.Leu131Gln	c.476T>A	p.Leu159Gln	-0.813715	2.07286e-05	LOF	0.0648749					x	x					-0.813715	2.07286e-05	3267.76	FALSE
45332945	C	A	c.393G>T	p.Leu131Leu	c.477G>T	p.Leu159Leu	-0.00327589	0.428182	NEU	0.0414582					x	x					-0.00327589	0.428182	1076.09	FALSE
45332945	C	G	c.393G>C	p.Leu131Leu	c.477G>C	p.Leu159Leu	-0.00327589	0.428182	NEU	0.0189799					x	x					-0.00327589	0.428182	1076.09	FALSE
45332945	C	T	c.393G>A	p.Leu131Leu	c.477G>A	p.Leu159Leu	-0.00327589	0.428182	NEU	0.0756899					x	x					-0.00327589	0.428182	1076.09	FALSE
45332944	G	A	c.394C>T	p.Gln132*	c.478C>T	p.Gln160*	-0.77075	9.74067e-06	LOF	0.133949	1.36814e-06	1.21658e-06			x	x					-0.77075	9.74067e-06	4826.69	FALSE	2	1461836	0	sas	1	86256	1.15934e-05	0	2	1643948	BI	1.02463	1044710	9.8078e-07	1	628728	1.59051e-06	0	0	0	33480	0	0	0	44724
45332944	G	C	c.394C>G	p.Gln132Glu	c.478C>G	p.Gln160Glu	-0.0365764	0.468038	NEU	0.0944431					x	x					-0.0365764	0.468038	1755.83	FALSE
45332944	G	T	c.394C>A	p.Gln132Lys	c.478C>A	p.Gln160Lys	-0.364294	0.035073	INT	0.0954771					x	x					-0.364294	0.035073	699.297	FALSE
45332943	T	A	c.395A>T	p.Gln132Leu	c.479A>T	p.Gln160Leu	-0.194241	0.0584492	NEU	0.0129224					x	x					-0.194241	0.0584492	9168.81	FALSE
45332943	T	C	c.395A>G	p.Gln132Arg	c.479A>G	p.Gln160Arg	0.00436868	0.380361	NEU	0.00946531	1.36814e-06		VUS	VUS	x	x	Uncertain_significance	Hereditary_cancer-predisposing_syndrome|Familial_adenomatous_polyposis_2	criteria_provided,_multiple_submitters,_no_conflicts		0.00436868	0.380361	6539.73	FALSE	2	1461844	0	eas	1	39700	2.51889e-05	0							2	628734	3.181e-06	0	0	0	33480	0	0	0	44724
45332943	T	G	c.395A>C	p.Gln132Pro	c.479A>C	p.Gln160Pro	0.0126205	0.366848	NEU	0.0371662				VUS	x	x	Uncertain_significance	Hereditary_cancer-predisposing_syndrome	criteria_provided,_single_submitter		0.0126205	0.366848	4243.49	FALSE
45332942	C	A	c.396G>T	p.Gln132His	c.480G>T	p.Gln160His	-0.0442395	0.450808	NEU	0.137022					x	x					-0.0442395	0.450808	1570.73	FALSE
45332942	C	G	c.396G>C	p.Gln132His	c.480G>C	p.Gln160His	-0.0442395	0.450808	NEU	0.00805813					x	x					-0.0442395	0.450808	1570.73	FALSE
45332942	C	T	c.396G>A	p.Gln132Gln	c.480G>A	p.Gln160Gln				0.0121299				LB	x	B/LB	Likely_benign	Familial_adenomatous_polyposis_2	criteria_provided,_single_submitter		-0.137345	0.314429	197.011	TRUE
45332941	C	A	c.397G>T	p.Asp133Tyr	c.481G>T	p.Asp161Tyr	-0.727074	5.57012e-05	LOF	0.028828					x	x					-0.727074	5.57012e-05	3171.25	FALSE
45332941	C	G	c.397G>C	p.Asp133His	c.481G>C	p.Asp161His	-0.0207702	0.482101	NEU	0.0146874	5.60938e-05	4.92714e-05	VUS	CON	x	x	Conflicting_classifications_of_pathogenicity	Familial_adenomatous_polyposis_2|MUTYH-related_disorder|Hereditary_cancer-predisposing_syndrome|not_provided|not_specified	criteria_provided,_conflicting_classifications	Likely_pathogenic(1)|Uncertain_significance(10)|Likely_benign(1)	-0.0207702	0.482101	1662.03	FALSE	82	1461836	0	amr	24	44724	0.000536625	0	81	1643956	SPA	10.3102	52462.7	0.000196525	62	628728	9.86118e-05	0	1	2.98686e-05	33480	0	24	0.000536625	44724
45332941	C	T	c.397G>A	p.Asp133Asn	c.481G>A	p.Asp161Asn	0.0131919	0.368673	NEU	0.00563955		1.21658e-06			x	x					0.0131919	0.368673	1832.38	FALSE									2	1643956	EUR	1.89725	1261230	1.50428e-06
45332940	T	A	c.398A>T	p.Asp133Val	c.482A>T	p.Asp161Val	-0.0607612	0.366895	NEU	0.10509	2.0522e-06	1.21658e-06	VUS	VUS	x	x	Uncertain_significance	Familial_adenomatous_polyposis_2|Hereditary_cancer-predisposing_syndrome	criteria_provided,_multiple_submitters,_no_conflicts		-0.0607612	0.366895	5216.1	FALSE	3	1461848	0	sas	3	86258	3.47794e-05	0	2	1643948	PAK	1.25625	31725.1	3.95979e-05	3	628740	4.77145e-06	0	0	0	33480	0	0	0	44724
45332940	T	C	c.398A>G	p.Asp133Gly	c.482A>G	p.Asp161Gly	0.0335569	0.238471	NEU	0.153979			VUS	VUS	x	x	Uncertain_significance	Hereditary_cancer-predisposing_syndrome	criteria_provided,_single_submitter		0.0335569	0.238471	7943.17	FALSE
45332940	T	G	c.398A>C	p.Asp133Ala	c.482A>C	p.Asp161Ala	-0.000200611	0.410616	NEU	0.104375					x	x					-0.000200611	0.410616	3536.34	FALSE
45332939	G	A	c.399C>T	p.Asp133Asp	c.483C>T	p.Asp161Asp				0.0235717	6.84066e-07	6.0829e-07			x	x					-0.130052	0.320531	179.717	TRUE	1	1461848	0	amr	1	44724	2.23594e-05	0	1	1643954	EUR	1	1261230	7.92876e-07	1	628740	1.59048e-06	0	0	0	33480	0	1	2.23594e-05	44724
45332939	G	C	c.399C>G	p.Asp133Glu	c.483C>G	p.Asp161Glu	-0.0312917	0.485711	NEU	0.00675422					x	x					-0.0312917	0.485711	1361.67	FALSE
45332939	G	T	c.399C>A	p.Asp133Glu	c.483C>A	p.Asp161Glu	-0.0312917	0.485711	NEU	0.0180259					x	x					-0.0312917	0.485711	1361.67	FALSE
45332938	G	A	c.400C>T	p.Leu134Leu	c.484C>T	p.Leu162Leu	0.0621914	0.221389	NEU	0.0246062				LB	B/LB	B/LB	Likely_benign	Familial_adenomatous_polyposis_2|Hereditary_cancer-predisposing_syndrome	criteria_provided,_multiple_submitters,_no_conflicts		0.0621914	0.221389	1294.44	FALSE
45332938	G	C	c.400C>G	p.Leu134Val	c.484C>G	p.Leu162Val	0.0486087	0.186081	NEU	0.00098756					x	x					0.0486087	0.186081	8243.67	FALSE
45332938	G	T	c.400C>A	p.Leu134Met	c.484C>A	p.Leu162Met	-0.216082	0.102024	NEU	0.0185248					x	x					-0.216082	0.102024	2017.67	FALSE
45332937	A	C	c.401T>G	p.Leu134Arg	c.485T>G	p.Leu162Arg	-1.01156	2.06959e-09	LOF	0.00282735					x	x					-1.01156	2.06959e-09	8445.38	FALSE
45332937	A	G	c.401T>C	p.Leu134Pro	c.485T>C	p.Leu162Pro	-1.26289	1.23344e-08	LOF	0.00490458					x	x					-1.26289	1.23344e-08	2812.61	FALSE
45332937	A	T	c.401T>A	p.Leu134Gln	c.485T>A	p.Leu162Gln	-1.24333	0.00026383	LOF	0.0150109					x	x					-1.24333	0.00026383	1358.8	FALSE
45332936	C	A	c.402G>T	p.Leu134Leu	c.486G>T	p.Leu162Leu	0.0621914	0.221389	NEU	0.0397592					x	x					0.0621914	0.221389	1294.44	FALSE
45332936	C	G	c.402G>C	p.Leu134Leu	c.486G>C	p.Leu162Leu	0.0621914	0.221389	NEU	0.0780279					x	x					0.0621914	0.221389	1294.44	FALSE
45332936	C	T	c.402G>A	p.Leu134Leu	c.486G>A	p.Leu162Leu	0.0621914	0.221389	NEU	0.0761272					x	x					0.0621914	0.221389	1294.44	FALSE
45332935	C	A	c.403G>T	p.Ala135Ser	c.487G>T	p.Ala163Ser	-0.0156956	0.455612	NEU	0.00978458					x	x					-0.0156956	0.455612	9801.67	FALSE
45332935	C	G	c.403G>C	p.Ala135Pro	c.487G>C	p.Ala163Pro	-0.47748	0.00191593	INT	0.0123903				VUS	x	x	Uncertain_significance	Hereditary_cancer-predisposing_syndrome	criteria_provided,_single_submitter		-0.47748	0.00191593	4263.09	FALSE
45332935	C	T	c.403G>A	p.Ala135Thr	c.487G>A	p.Ala163Thr	-0.164974	0.145779	NEU	0.0783688	6.84066e-07			VUS	x	x	Uncertain_significance	Familial_adenomatous_polyposis_2	criteria_provided,_single_submitter		-0.164974	0.145779	3453.57	FALSE	1	1461848	0	nfe	1	1112008	8.99274e-07	0							0	628740	0	0	0	0	33480	0	0	0	44724
45332934	G	A	c.404C>T	p.Ala135Val	c.488C>T	p.Ala163Val	-0.0536375	0.395487	NEU	0.635025			VUS	VUS	x	x	Uncertain_significance	Hereditary_cancer-predisposing_syndrome|Familial_adenomatous_polyposis_2	criteria_provided,_multiple_submitters,_no_conflicts		-0.0536375	0.395487	9228.2	FALSE
45332934	G	C	c.404C>G	p.Ala135Gly	c.488C>G	p.Ala163Gly	-0.074001	0.337757	NEU	0.0627229					x	x					-0.074001	0.337757	5372.78	FALSE
45332934	G	T	c.404C>A	p.Ala135Asp	c.488C>A	p.Ala163Asp	-0.636298	0.00056737	LOF	0.0536361	6.84065e-07	1.21658e-06	VUS	VUS	x	x	Uncertain_significance	Familial_adenomatous_polyposis_2|Hereditary_cancer-predisposing_syndrome	criteria_provided,_multiple_submitters,_no_conflicts		-0.636298	0.00056737	3559.35	FALSE	1	1461850	0	nfe	1	1112010	8.99272e-07	0	2	1643954	EUR	1	1261230	7.92876e-07	1	628742	1.59048e-06	0	0	0	33480	0	0	0	44724
45332933	G	A	c.405C>T	p.Ala135Ala	c.489C>T	p.Ala163Ala	-0.0285521	0.491385	NEU	0.131731				LB	x	B/LB	Likely_benign	Familial_adenomatous_polyposis_2	criteria_provided,_single_submitter		-0.0285521	0.491385	55009.7	FALSE
45332933	G	C	c.405C>G	p.Ala135Ala	c.489C>G	p.Ala163Ala	-0.0285521	0.491385	NEU	0.0213914					x	x					-0.0285521	0.491385	55009.7	FALSE
45332933	G	T	c.405C>A	p.Ala135Ala	c.489C>A	p.Ala163Ala	-0.0285521	0.491385	NEU	0.109838					x	x					-0.0285521	0.491385	55009.7	FALSE
45332932	T	A	c.406A>T	p.Ser136Cys	c.490A>T	p.Ser164Cys	-0.0713149	0.35534	NEU	0.0225169					x	x					-0.0713149	0.35534	4194.65	FALSE
45332932	T	C	c.406A>G	p.Ser136Gly	c.490A>G	p.Ser164Gly	0.0299793	0.263747	NEU	0.0013486				VUS	x	x	Uncertain_significance	Hereditary_cancer-predisposing_syndrome	criteria_provided,_single_submitter		0.0299793	0.263747	8268.06	FALSE
45332932	T	G	c.406A>C	p.Ser136Arg	c.490A>C	p.Ser164Arg	0.0299052	0.260881	NEU	0.0116352					x	x					0.0299052	0.260881	10999.7	FALSE
45332931	C	A	c.407G>T	p.Ser136Ile	c.491G>T	p.Ser164Ile	-0.0847773	0.320925	NEU	0.0125788		6.0829e-07			x	x					-0.0847773	0.320925	2928.84	FALSE									1	1643952
45332931	C	G	c.407G>C	p.Ser136Thr	c.491G>C	p.Ser164Thr	0.0779706	0.150977	NEU	0.00164223					x	x					0.0779706	0.150977	3533.81	FALSE
45332931	C	T	c.407G>A	p.Ser136Asn	c.491G>A	p.Ser164Asn	-0.0676357	0.399303	NEU	0.0212182	4.10438e-06	4.25803e-06		VUS	x	x	Uncertain_significance	Familial_adenomatous_polyposis_2|not_provided	criteria_provided,_multiple_submitters,_no_conflicts		-0.0676357	0.399303	1600.61	FALSE	6	1461854	0	nfe	6	1112012	5.39563e-06	0	7	1643952	IRE	2.25651	229597	9.82812e-06	1	628744	1.59047e-06	0	0	0	33480	0	0	0	44724
45332930	A	C	c.408T>G	p.Ser136Arg	c.492T>G	p.Ser164Arg	0.0299052	0.260881	NEU	0.0557632					x	x					0.0299052	0.260881	10999.7	FALSE
45332930	A	G	c.408T>C	p.Ser136Ser	c.492T>C	p.Ser164Ser	-0.0237307	0.492182	NEU	0.031729					x	x					-0.0237307	0.492182	726.275	FALSE
45332930	A	T	c.408T>A	p.Ser136Arg	c.492T>A	p.Ser164Arg	0.0299052	0.260881	NEU	0.0128139					x	x					0.0299052	0.260881	10999.7	FALSE
45332929	C	A	c.409G>T	p.Ala137Ser	c.493G>T	p.Ala165Ser	-0.00749925	0.418116	NEU	0.0565874					x	x					-0.00749925	0.418116	11859.1	FALSE
45332929	C	G	c.409G>C	p.Ala137Pro	c.493G>C	p.Ala165Pro	-0.869406	2.9889e-07	LOF	0.0170375					x	x					-0.869406	2.9889e-07	7092.99	FALSE
45332929	C	T	c.409G>A	p.Ala137Thr	c.493G>A	p.Ala165Thr	-0.295226	0.0293556	INT	0.0487432	1.84697e-05	1.09492e-05	VUS	VUS	x	x	Uncertain_significance	not_provided|Familial_adenomatous_polyposis_2|Hereditary_cancer-predisposing_syndrome|MUTYH-related_disorder|not_specified	criteria_provided,_multiple_submitters,_no_conflicts		-0.295226	0.0293556	3905.36	FALSE	27	1461854	0	eas	5	39700	0.000125945	0	18	1643954	ITA	2.05566	17675.7	0.000116298	17	628746	2.70379e-05	0	0	0	33480	0	0	0	44724
45332928	G	A	c.410C>T	p.Ala137Val	c.494C>T	p.Ala165Val	-0.324603	0.00637672	INT	0.0236714				VUS	x	x	Uncertain_significance	Familial_adenomatous_polyposis_2	criteria_provided,_single_submitter		-0.324603	0.00637672	8269.98	FALSE
45332928	G	C	c.410C>G	p.Ala137Gly	c.494C>G	p.Ala165Gly	-0.175926	0.0864222	NEU	0.050028					x	x					-0.175926	0.0864222	10977	FALSE
45332928	G	T	c.410C>A	p.Ala137Asp	c.494C>A	p.Ala165Asp	-0.218931	0.0579973	NEU	0.0285369					x	x					-0.218931	0.0579973	7074.14	FALSE
45332927	A	C	c.411T>G	p.Ala137Ala	c.495T>G	p.Ala165Ala	0.0719625	0.214031	NEU	0.0208929				LB	x	B/LB	Likely_benign	Hereditary_cancer-predisposing_syndrome	criteria_provided,_single_submitter		0.0719625	0.214031	958.659	FALSE
45332927	A	G	c.411T>C	p.Ala137Ala	c.495T>C	p.Ala165Ala	0.0719625	0.214031	NEU	0.00777289					x	x					0.0719625	0.214031	958.659	FALSE
45332927	A	T	c.411T>A	p.Ala137Ala	c.495T>A	p.Ala165Ala	0.0719625	0.214031	NEU	0.0243758					x	x					0.0719625	0.214031	958.659	FALSE
45332926	A	C	c.412T>G	p.Ser138Ala	c.496T>G	p.Ser166Ala	-0.0766094	0.330231	NEU	0.0131074					x	x					-0.0766094	0.330231	9207.26	FALSE
45332926	A	G	c.412T>C	p.Ser138Pro	c.496T>C	p.Ser166Pro	-0.0208066	0.482201	NEU	0.00854671				VUS	x	x	Uncertain_significance	Familial_adenomatous_polyposis_2	criteria_provided,_single_submitter		-0.0208066	0.482201	3045.54	FALSE
45332926	A	T	c.412T>A	p.Ser138Thr	c.496T>A	p.Ser166Thr	0.0193282	0.349209	NEU	0.00323044					x	x					0.0193282	0.349209	2831.79	FALSE
45332925	G	A	c.413C>T	p.Ser138Phe	c.497C>T	p.Ser166Phe	-0.378088	0.00917989	INT	0.0068711	6.84066e-07		VUS	VUS	x	x	Uncertain_significance	Hereditary_cancer-predisposing_syndrome|Familial_adenomatous_polyposis_2|not_provided	criteria_provided,_multiple_submitters,_no_conflicts		-0.378088	0.00917989	5391.47	FALSE	1	1461848	0	eas	1	39700	2.51889e-05	0							1	628740	1.59048e-06	0	0	0	33480	0	0	0	44724
45332925	G	C	c.413C>G	p.Ser138Cys	c.497C>G	p.Ser166Cys	-0.385259	0.0109523	INT	0.0230141					x	x					-0.385259	0.0109523	5343.2	FALSE
45332925	G	T	c.413C>A	p.Ser138Tyr	c.497C>A	p.Ser166Tyr	-0.0611923	0.351712	NEU	0.0130323					x	x					-0.0611923	0.351712	7049.07	FALSE
45332924	G	A	c.414C>T	p.Ser138Ser	c.498C>T	p.Ser166Ser	-0.020919	0.483917	NEU	0.0513311				LB	B/LB	B/LB	Likely_benign	Familial_adenomatous_polyposis_2|Hereditary_cancer-predisposing_syndrome	criteria_provided,_multiple_submitters,_no_conflicts		-0.020919	0.483917	1002.3	FALSE
45332924	G	C	c.414C>G	p.Ser138Ser	c.498C>G	p.Ser166Ser	-0.020919	0.483917	NEU	0.0705725					x	x					-0.020919	0.483917	1002.3	FALSE
45332924	G	T	c.414C>A	p.Ser138Ser	c.498C>A	p.Ser166Ser	-0.020919	0.483917	NEU	0.0860014					x	x					-0.020919	0.483917	1002.3	FALSE
45332923	G	A	c.415C>T	p.Leu139Leu	c.499C>T	p.Leu167Leu	0.0145133	0.369071	NEU	0.0231589					x	x					0.0145133	0.369071	1356.2	FALSE
45332923	G	C	c.415C>G	p.Leu139Val	c.499C>G	p.Leu167Val	0.0777155	0.173367	NEU	0.00792265					x	x					0.0777155	0.173367	3549.62	FALSE
45332923	G	T	c.415C>A	p.Leu139Met	c.499C>A	p.Leu167Met	-0.0529652	0.419609	NEU	0.0396731					x	x					-0.0529652	0.419609	2602.87	FALSE
45332922	A	C	c.416T>G	p.Leu139Arg	c.500T>G	p.Leu167Arg	-0.0246952	0.492577	NEU	0.0529073					x	x					-0.0246952	0.492577	7450.47	FALSE
45332922	A	G	c.416T>C	p.Leu139Pro	c.500T>C	p.Leu167Pro	0.0572973	0.217871	NEU	0.000580524					x	x					0.0572973	0.217871	4515.79	FALSE
45332922	A	T	c.416T>A	p.Leu139Gln	c.500T>A	p.Leu167Gln	-0.0665786	0.3924	NEU	0.00083369					x	x					-0.0665786	0.3924	1189.71	FALSE
45332921	C	A	c.417G>T	p.Leu139Leu	c.501G>T	p.Leu167Leu	0.0145133	0.369071	NEU	0.0276089					x	x					0.0145133	0.369071	1356.2	FALSE
45332921	C	G	c.417G>C	p.Leu139Leu	c.501G>C	p.Leu167Leu	0.0145133	0.369071	NEU	0.0480987					x	x					0.0145133	0.369071	1356.2	FALSE
45332921	C	T	c.417G>A	p.Leu139Leu	c.501G>A	p.Leu167Leu	0.0145133	0.369071	NEU	0.0076192		6.0833e-07		LB	B/LB	B/LB	Likely_benign	Familial_adenomatous_polyposis_2|Hereditary_cancer-predisposing_syndrome	criteria_provided,_multiple_submitters,_no_conflicts		0.0145133	0.369071	1356.2	FALSE									1	1643844
45332920	C	A	c.418G>T	p.Glu140*	c.502G>T	p.Glu168*	-0.856626	3.81715e-05	LOF	0.248452					x	x					-0.856626	3.81715e-05	2558.02	FALSE
45332920	C	G	c.418G>C	p.Glu140Gln	c.502G>C	p.Glu168Gln	-0.15904	0.260941	NEU	0.117554					x	x					-0.15904	0.260941	679.215	FALSE
45332920	C	T	c.418G>A	p.Glu140Lys	c.502G>A	p.Glu168Lys	-0.149835	0.258021	NEU	0.104687		6.08289e-07	VUS	VUS	x	x	Uncertain_significance	Hereditary_cancer-predisposing_syndrome|Familial_adenomatous_polyposis_2	criteria_provided,_multiple_submitters,_no_conflicts		-0.149835	0.258021	904.735	FALSE									1	1643956
45332919	T	A	c.419A>T	p.Glu140Val	c.503A>T	p.Glu168Val	-0.18089	0.0930725	NEU	0.549204					x	x					-0.18089	0.0930725	3991.5	FALSE
45332919	T	C	c.419A>G	p.Glu140Gly	c.503A>G	p.Glu168Gly	-0.182747	0.123043	NEU	0.598567				VUS	x	x	Uncertain_significance	Familial_adenomatous_polyposis_2	criteria_provided,_single_submitter		-0.182747	0.123043	4722.62	FALSE
45332919	T	G	c.419A>C	p.Glu140Ala	c.503A>C	p.Glu168Ala	-0.0254587	0.496509	NEU	0.338116					x	x					-0.0254587	0.496509	4939.3	FALSE
45332918	C	A	c.420G>T	p.Glu140Asp	c.504G>T	p.Glu168Asp	0.0449068	0.258494	NEU	0.878005					x	x					0.0449068	0.258494	2039.6	FALSE
45332918	C	G	c.420G>C	p.Glu140Asp	c.504G>C	p.Glu168Asp	0.0449068	0.258494	NEU	0.918725		6.08292e-07			x	x					0.0449068	0.258494	2039.6	FALSE									1	1643948
45332918	C	T	c.420G>A	p.Glu140Glu	c.504G>A	p.Glu168Glu				0.877069	2.05219e-06	3.64975e-06		CON	x	x	Conflicting_classifications_of_pathogenicity	not_specified|Hereditary_cancer-predisposing_syndrome|Familial_adenomatous_polyposis_2	criteria_provided,_conflicting_classifications	Likely_pathogenic(1)|Uncertain_significance(4)	0.141922	0.142236	147.957	TRUE	3	1461856	0	amr	1	44722	2.23604e-05	0	6	1643948	SPA	1.28776	52461.2	2.4547e-05	1	628750	1.59046e-06	0	0	0	33478	0	1	2.23604e-05	44722
45332834	C	A	c.421G>T	p.Glu141*	c.505G>T	p.Glu169*	-0.977115	4.04015e-05	LOF	0.950995					x	x					-0.977115	4.04015e-05	2246.6	FALSE
45332834	C	G	c.421G>C	p.Glu141Gln	c.505G>C	p.Glu169Gln				0.957515	2.05213e-06	1.82487e-06		VUS	x	x	Uncertain_significance	Familial_adenomatous_polyposis_2	criteria_provided,_single_submitter		-0.302393	0.193637	114.373	TRUE	3	1461894	0	nfe	3	1112012	2.69781e-06	0	3	1643950	GBR	2.73362	815113	3.35367e-06	0	628784	0	0	0	0	33480	0	0	0	44724
45332834	C	T	c.421G>A	p.Glu141Lys	c.505G>A	p.Glu169Lys	-0.0451793	0.454025	NEU	0.675573	6.84044e-07	6.08291e-07	VUS	VUS	x	x	Uncertain_significance	Familial_adenomatous_polyposis_2|Hereditary_cancer-predisposing_syndrome	criteria_provided,_multiple_submitters,_no_conflicts		-0.0451793	0.454025	1735.06	FALSE	1	1461894	0						1	1643950					0	628784	0	0	0	0	33480	0	0	0	44724
45332833	T	A	c.422A>T	p.Glu141Val	c.506A>T	p.Glu169Val	-0.270089	0.0464279	INT	0.000538819					x	x					-0.270089	0.0464279	3840.28	FALSE
45332833	T	C	c.422A>G	p.Glu141Gly	c.506A>G	p.Glu169Gly	-0.256192	0.0468575	INT	0.00119495					x	x					-0.256192	0.0468575	5823.54	FALSE
45332833	T	G	c.422A>C	p.Glu141Ala	c.506A>C	p.Glu169Ala	-0.0585467	0.430354	NEU	0.000444771			VUS	VUS	x	x	Uncertain_significance	Hereditary_cancer-predisposing_syndrome|Familial_adenomatous_polyposis_2	criteria_provided,_multiple_submitters,_no_conflicts		-0.0585467	0.430354	1211.27	FALSE
45332832	C	A	c.423G>T	p.Glu141Asp	c.507G>T	p.Glu169Asp	-0.250631	0.0852765	NEU	0.000552475					x	x					-0.250631	0.0852765	1921.64	FALSE
45332832	C	G	c.423G>C	p.Glu141Asp	c.507G>C	p.Glu169Asp	-0.250631	0.0852765	NEU	0.00053829	8.89259e-06		VUS	VUS	x	x	Uncertain_significance	Hereditary_cancer-predisposing_syndrome|Familial_adenomatous_polyposis_2|not_provided	criteria_provided,_multiple_submitters,_no_conflicts		-0.250631	0.0852765	1921.64	FALSE	13	1461892	0	nfe	11	1112012	9.89198e-06	0							13	628782	2.06749e-05	0	0	0	33480	0	0	0	44724
45332832	C	T	c.423G>A	p.Glu141Glu	c.507G>A	p.Glu169Glu				0.140541	2.05214e-06	2.43318e-06		LB	B/LB	B/LB	Likely_benign	Hereditary_cancer-predisposing_syndrome|Familial_adenomatous_polyposis_2	criteria_provided,_multiple_submitters,_no_conflicts		0.0856995	0.266282	88.4105	TRUE	3	1461892	0	afr	1	33480	2.98686e-05	0	4	1643942	IND	1.26099	18146	6.94913e-05	0	628782	0	0	1	2.98686e-05	33480	0	0	0	44724
45332831	C	A	c.424G>T	p.Val142Leu	c.508G>T	p.Val170Leu	-0.245441	0.0212783	INT	0.0004403			VUS	VUS	x	x	Uncertain_significance	Hereditary_cancer-predisposing_syndrome	criteria_provided,_single_submitter		-0.245441	0.0212783	6750.9	FALSE
45332831	C	G	c.424G>C	p.Val142Leu	c.508G>C	p.Val170Leu	-0.245441	0.0212783	INT	0.000572801					x	x					-0.245441	0.0212783	6750.9	FALSE
45332831	C	T	c.424G>A	p.Val142Met	c.508G>A	p.Val170Met	-0.673353	0.000120307	LOF	0.0247549	3.42023e-06	1.82491e-06	VUS	VUS	x	x	Uncertain_significance	Familial_adenomatous_polyposis_2|Hereditary_cancer-predisposing_syndrome|Gastric_cancer	criteria_provided,_multiple_submitters,_no_conflicts		-0.673353	0.000120307	2333.87	FALSE	5	1461892	0	nfe	5	1112012	4.49635e-06	0	3	1643918	GBR	2.36007	815107	2.89541e-06	3	628782	4.77113e-06	0	0	0	33480	0	0	0	44724
45332830	A	C	c.425T>G	p.Val142Gly	c.509T>G	p.Val170Gly	-0.5	0.000444979	INT	0.0012213					x	x					-0.5	0.000444979	6902.06	FALSE
45332830	A	G	c.425T>C	p.Val142Ala	c.509T>C	p.Val170Ala	-0.377106	0.00857733	INT	0.00392074					x	x					-0.377106	0.00857733	7124.36	FALSE
45332830	A	T	c.425T>A	p.Val142Glu	c.509T>A	p.Val170Glu	-0.728488	0.000113008	LOF	0.00700397					x	x					-0.728488	0.000113008	2169.71	FALSE
45332829	C	A	c.426G>T	p.Val142Val	c.510G>T	p.Val170Val	-0.0863903	0.359689	NEU	0.0422875					x	x					-0.0863903	0.359689	1103.94	FALSE
45332829	C	G	c.426G>C	p.Val142Val	c.510G>C	p.Val170Val	-0.0863903	0.359689	NEU	0.0189082					x	x					-0.0863903	0.359689	1103.94	FALSE
45332829	C	T	c.426G>A	p.Val142Val	c.510G>A	p.Val170Val	-0.0863903	0.359689	NEU	0.0210939	4.78832e-06	2.43316e-06		B	B/LB	B/LB	Benign/Likely_benign	Familial_adenomatous_polyposis_2|Hereditary_cancer-predisposing_syndrome|not_provided	criteria_provided,_multiple_submitters,_no_conflicts		-0.0863903	0.359689	1103.94	FALSE	7	1461890	0	nfe	7	1112012	6.2949e-06	0	4	1643952	GBR	3.38835	815115	4.1569e-06	4	628780	6.36153e-06	0	0	0	33480	0	0	0	44724
45332828	T	A	c.427A>T	p.Asn143Tyr	c.511A>T	p.Asn171Tyr	0.0151718	0.364148	NEU	0.0217452			VUS	VUS	x	x	Uncertain_significance	Hereditary_cancer-predisposing_syndrome	criteria_provided,_single_submitter		0.0151718	0.364148	1953.84	FALSE
45332828	T	C	c.427A>G	p.Asn143Asp	c.511A>G	p.Asn171Asp	-0.455826	0.00935105	INT	0.0021242	3.42023e-06	3.04146e-06	VUS	VUS	x	x	Uncertain_significance	Hereditary_cancer-predisposing_syndrome|not_specified|Familial_adenomatous_polyposis_2	criteria_provided,_multiple_submitters,_no_conflicts		-0.455826	0.00935105	1956.17	FALSE	5	1461888	0	nfe	5	1112010	4.49636e-06	0	5	1643946	IRE	1.22523	229598	5.33643e-06	2	628778	3.18077e-06	0	0	0	33480	0	0	0	44724
45332828	T	G	c.427A>C	p.Asn143His	c.511A>C	p.Asn171His	-0.621303	0.015134	LOF	0.00347125					x	x					-0.621303	0.015134	1439.88	FALSE
45332827	T	A	c.428A>T	p.Asn143Ile	c.512A>T	p.Asn171Ile	-0.0751021	0.340472	NEU	0.00635384					x	x					-0.0751021	0.340472	5408.67	FALSE
45332827	T	C	c.428A>G	p.Asn143Ser	c.512A>G	p.Asn171Ser	-0.133382	0.19565	NEU	0.112803	2.05214e-06	6.08292e-07	VUS	VUS	x	x	Uncertain_significance	Familial_adenomatous_polyposis_2|Hereditary_cancer-predisposing_syndrome	criteria_provided,_multiple_submitters,_no_conflicts		-0.133382	0.19565	6664.27	FALSE	3	1461892	0	sas	1	86258	1.15931e-05	0	1	1643948	EUR	1	1261230	7.92879e-07	2	628782	3.18075e-06	0	0	0	33480	0	0	0	44724
45332827	T	G	c.428A>C	p.Asn143Thr	c.512A>C	p.Asn171Thr	-0.286341	0.0468923	INT	0.0048469				VUS	x	x	Uncertain_significance	Hereditary_cancer-predisposing_syndrome	criteria_provided,_single_submitter		-0.286341	0.0468923	3357	FALSE
45332826	A	C	c.429T>G	p.Asn143Lys	c.513T>G	p.Asn171Lys	-0.34274	0.0237653	INT	0.00198568					x	x					-0.34274	0.0237653	1583.77	FALSE
45332826	A	G	c.429T>C	p.Asn143Asn	c.513T>C	p.Asn171Asn				0.000138843				LB	x	B/LB	Likely_benign	Hereditary_cancer-predisposing_syndrome	criteria_provided,_single_submitter		-0.112495	0.349678	131.014	TRUE
45332826	A	T	c.429T>A	p.Asn143Lys	c.513T>A	p.Asn171Lys	-0.34274	0.0237653	INT	0.00210445		2.43316e-06	VUS	VUS	x	x	Uncertain_significance	Hereditary_cancer-predisposing_syndrome|Familial_adenomatous_polyposis_2	criteria_provided,_multiple_submitters,_no_conflicts		-0.34274	0.0237653	1583.77	FALSE									4	1643950	C_EUR	1.21694	84621.6	1.43809e-05
45332825	G	A	c.430C>T	p.Gln144*	c.514C>T	p.Gln172*	-0.580663	0.00468717	INT	0.00238949				P	x	P/LP	Pathogenic	Hereditary_cancer-predisposing_syndrome	criteria_provided,_single_submitter		-0.580663	0.00468717	2029.61	FALSE
45332825	G	C	c.430C>G	p.Gln144Glu	c.514C>G	p.Gln172Glu	-0.0907174	0.300492	NEU	0.000600262					x	x					-0.0907174	0.300492	1671.37	FALSE
45332825	G	T	c.430C>A	p.Gln144Lys	c.514C>A	p.Gln172Lys	-7.85057e-05	0.417596	NEU	0.000608622					x	x					-7.85057e-05	0.417596	2882.95	FALSE
45332824	T	A	c.431A>T	p.Gln144Leu	c.515A>T	p.Gln172Leu	-0.000147982	0.407935	NEU	0.000172615					x	x					-0.000147982	0.407935	3816.66	FALSE
45332824	T	C	c.431A>G	p.Gln144Arg	c.515A>G	p.Gln172Arg	0.0872286	0.102114	NEU	3.47932e-05					x	x					0.0872286	0.102114	5407.63	FALSE
45332824	T	G	c.431A>C	p.Gln144Pro	c.515A>C	p.Gln172Pro	-0.282012	0.0696304	NEU	0.000345707					x	x					-0.282012	0.0696304	1983.89	FALSE
45332823	T	A	c.432A>T	p.Gln144His	c.516A>T	p.Gln172His	-0.0216365	0.486309	NEU	0.000146961					x	x					-0.0216365	0.486309	2301.28	FALSE
45332823	T	C	c.432A>G	p.Gln144Gln	c.516A>G	p.Gln172Gln				0.00844176		6.08289e-07			x	x					0.00072182	0.44443	190.159	TRUE									1	1643956
45332823	T	G	c.432A>C	p.Gln144His	c.516A>C	p.Gln172His	-0.0216365	0.486309	NEU	0.000287971					x	x					-0.0216365	0.486309	2301.28	FALSE
45332822	G	A	c.433C>T	p.Leu145Phe	c.517C>T	p.Leu173Phe	0.0112914	0.37769	NEU	0.000454047			VUS	VUS	x	x	Uncertain_significance	Hereditary_cancer-predisposing_syndrome|Familial_adenomatous_polyposis_2	criteria_provided,_multiple_submitters,_no_conflicts		0.0112914	0.37769	1974.43	FALSE
45332822	G	C	c.433C>G	p.Leu145Val	c.517C>G	p.Leu173Val	-0.054077	0.410396	NEU	0.00243622				VUS	x	x	Uncertain_significance	Hereditary_cancer-predisposing_syndrome|Familial_adenomatous_polyposis_2	criteria_provided,_multiple_submitters,_no_conflicts		-0.054077	0.410396	4707.06	FALSE
45332822	G	T	c.433C>A	p.Leu145Ile	c.517C>A	p.Leu173Ile	-0.102474	0.286429	NEU	0.000259757					x	x					-0.102474	0.286429	3209.64	FALSE
45332821	A	C	c.434T>G	p.Leu145Arg	c.518T>G	p.Leu173Arg	-0.0437354	0.441205	NEU	2.9062e-05					x	x					-0.0437354	0.441205	6578.97	FALSE
45332821	A	G	c.434T>C	p.Leu145Pro	c.518T>C	p.Leu173Pro	-1.26304	3.11933e-08	LOF	0.000133395			VUS	VUS	x	x	Uncertain_significance	Hereditary_cancer-predisposing_syndrome	criteria_provided,_single_submitter		-1.26304	3.11933e-08	4274.66	FALSE
45332821	A	T	c.434T>A	p.Leu145His	c.518T>A	p.Leu173His	0.0825208	0.207845	NEU	0.00135804					x	x					0.0825208	0.207845	1384.57	FALSE
45332820	G	A	c.435C>T	p.Leu145Leu	c.519C>T	p.Leu173Leu	-0.0326729	0.474804	NEU	0.00157666				LB	x	B/LB	Likely_benign	Familial_adenomatous_polyposis_2	criteria_provided,_single_submitter		-0.0326729	0.474804	55319.5	FALSE
45332820	G	C	c.435C>G	p.Leu145Leu	c.519C>G	p.Leu173Leu	-0.0326729	0.474804	NEU	0.00202558					x	x					-0.0326729	0.474804	55319.5	FALSE
45332820	G	T	c.435C>A	p.Leu145Leu	c.519C>A	p.Leu173Leu	-0.0326729	0.474804	NEU	0.00480648				LB	x	B/LB	Likely_benign	Hereditary_cancer-predisposing_syndrome	criteria_provided,_single_submitter		-0.0326729	0.474804	55319.5	FALSE
45332819	A	C	c.436T>G	p.Trp146Gly	c.520T>G	p.Trp174Gly	-0.398655	0.00974174	INT	0.000955243					x	x					-0.398655	0.00974174	4483.42	FALSE
45332819	A	G	c.436T>C	p.Trp146Arg	c.520T>C	p.Trp174Arg	-1.28475	9.00243e-08	LOF	1.04157e-05	6.84048e-07		VUS	VUS	x	x	Uncertain_significance	Familial_adenomatous_polyposis_2|Hereditary_cancer-predisposing_syndrome	criteria_provided,_multiple_submitters,_no_conflicts		-1.28475	9.00243e-08	3351.53	FALSE	1	1461886	0	nfe	1	1112008	8.99274e-07	0							1	628778	1.59039e-06	0	0	0	33480	0	0	0	44724
45332819	A	T	c.436T>A	p.Trp146Arg	c.520T>A	p.Trp174Arg	-1.28475	9.00243e-08	LOF	0.00517328					x	x					-1.28475	9.00243e-08	3351.53	FALSE
45332818	C	A	c.437G>T	p.Trp146Leu	c.521G>T	p.Trp174Leu	-0.263043	0.0502798	NEU	0.000216175			VUS	VUS	x	x	Uncertain_significance	Hereditary_cancer-predisposing_syndrome	criteria_provided,_single_submitter		-0.263043	0.0502798	5000.48	FALSE
45332818	C	G	c.437G>C	p.Trp146Ser	c.521G>C	p.Trp174Ser	-0.389849	0.00290611	INT	5.04911e-05				VUS	x	x	Uncertain_significance	Familial_adenomatous_polyposis_2	criteria_provided,_single_submitter		-0.389849	0.00290611	6339.59	FALSE
45332818	C	T	c.437G>A	p.Trp146*	c.521G>A	p.Trp174*	-1.10243	8.11082e-09	LOF	0.0487034				P	P/LP	P/LP	Pathogenic	Hereditary_cancer-predisposing_syndrome|not_provided|Familial_adenomatous_polyposis_2	criteria_provided,_multiple_submitters,_no_conflicts		-1.10243	8.11082e-09	2646.23	FALSE
45332817	C	A	c.438G>T	p.Trp146Cys	c.522G>T	p.Trp174Cys	-0.25475	0.0802339	NEU	0.000384964					x	x					-0.25475	0.0802339	1412.65	FALSE
45332817	C	G	c.438G>C	p.Trp146Cys	c.522G>C	p.Trp174Cys	-0.25475	0.0802339	NEU	4.60457e-06	1.36809e-06	1.21658e-06			x	x					-0.25475	0.0802339	1412.65	FALSE	2	1461888	0	nfe	2	1112010	1.79854e-06	0	2	1643956	GBR	2	815116	2.45364e-06	1	628778	1.59039e-06	0	0	0	33480	0	0	0	44724
45332817	C	T	c.438G>A	p.Trp146*	c.522G>A	p.Trp174*	-1.10243	8.11082e-09	LOF	0.000798404				P	P/LP	P/LP	Pathogenic	Familial_adenomatous_polyposis_2|Hereditary_cancer-predisposing_syndrome|not_provided	criteria_provided,_multiple_submitters,_no_conflicts		-1.10243	8.11082e-09	2646.23	FALSE
45332816	C	A	c.439G>T	p.Ala147Ser	c.523G>T	p.Ala175Ser	0.0618035	0.177119	NEU	0.000546458	3.42023e-06	1.21658e-06	VUS	VUS	x	x	Uncertain_significance	Hereditary_cancer-predisposing_syndrome|Familial_adenomatous_polyposis_2|not_provided|MUTYH-related_disorder	criteria_provided,_multiple_submitters,_no_conflicts		0.0618035	0.177119	6077.08	FALSE	5	1461890	0	eas	5	39700	0.000125945	0	2	1643958	E_ASIA	2	22571.3	8.86082e-05	4	628780	6.36153e-06	0	0	0	33480	0	0	0	44724
45332816	C	G	c.439G>C	p.Ala147Pro	c.523G>C	p.Ala175Pro	-0.733902	4.5841e-05	LOF	0.000112914				VUS	x	x	Uncertain_significance	Familial_adenomatous_polyposis_2	criteria_provided,_single_submitter		-0.733902	4.5841e-05	2766.36	FALSE
45332816	C	T	c.439G>A	p.Ala147Thr	c.523G>A	p.Ala175Thr	-0.154379	0.165305	NEU	7.31176e-06					x	x					-0.154379	0.165305	3994.6	FALSE
45332815	G	A	c.440C>T	p.Ala147Val	c.524C>T	p.Ala175Val	-0.139644	0.194637	NEU	0.00215045			VUS	VUS	x	x	Uncertain_significance	not_provided|Hereditary_cancer-predisposing_syndrome	criteria_provided,_multiple_submitters,_no_conflicts		-0.139644	0.194637	3968.12	FALSE
45332815	G	C	c.440C>G	p.Ala147Gly	c.524C>G	p.Ala175Gly	-0.17437	0.143474	NEU	0.00159405					x	x					-0.17437	0.143474	2953	FALSE
45332815	G	T	c.440C>A	p.Ala147Asp	c.524C>A	p.Ala175Asp	-0.117542	0.316195	NEU	2.48912e-05					x	x					-0.117542	0.316195	534.45	FALSE
45332814	A	C	c.441T>G	p.Ala147Ala	c.525T>G	p.Ala175Ala	-0.0218959	0.481588	NEU	0.00180897					x	x					-0.0218959	0.481588	47072.2	FALSE
45332814	A	G	c.441T>C	p.Ala147Ala	c.525T>C	p.Ala175Ala	-0.0218959	0.481588	NEU	2.30251e-05	6.84046e-07			LB	B/LB	B/LB	Likely_benign	not_specified|Hereditary_cancer-predisposing_syndrome|Familial_adenomatous_polyposis_2	criteria_provided,_multiple_submitters,_no_conflicts		-0.0218959	0.481588	47072.2	FALSE	1	1461890	0	nfe	1	1112010	8.99272e-07	0							1	628780	1.59038e-06	0	0	0	33480	0	0	0	44724
45332814	A	T	c.441T>A	p.Ala147Ala	c.525T>A	p.Ala175Ala	-0.0218959	0.481588	NEU	0.005839					x	x					-0.0218959	0.481588	47072.2	FALSE
45332813	C	A	c.442G>T	p.Gly148Cys	c.526G>T	p.Gly176Cys	-0.720143	0.000201651	LOF	0.000297615					x	x					-0.720143	0.000201651	1476.33	FALSE
45332813	C	G	c.442G>C	p.Gly148Arg	c.526G>C	p.Gly176Arg	-0.782098	3.25914e-05	LOF	0.000106225					x	x					-0.782098	3.25914e-05	4142.74	FALSE
45332813	C	T	c.442G>A	p.Gly148Ser	c.526G>A	p.Gly176Ser	-0.28615	0.0361834	INT	0.00264842		6.08295e-07	VUS	VUS	x	x	Uncertain_significance	Hereditary_cancer-predisposing_syndrome|Familial_adenomatous_polyposis_2	criteria_provided,_multiple_submitters,_no_conflicts		-0.28615	0.0361834	4542.88	FALSE									1	1643940	AFR	1	98814.4	1.012e-05
45332812	C	A	c.443G>T	p.Gly148Val	c.527G>T	p.Gly176Val	-1.08463	1.86648e-10	LOF	0.000441626				VUS	x	x	Uncertain_significance	Familial_adenomatous_polyposis_2	criteria_provided,_single_submitter		-1.08463	1.86648e-10	7723.9	FALSE
45332812	C	G	c.443G>C	p.Gly148Ala	c.527G>C	p.Gly176Ala	-0.563859	0.000130659	INT	0.00030136					x	x					-0.563859	0.000130659	5373.36	FALSE
45332812	C	T	c.443G>A	p.Gly148Asp	c.527G>A	p.Gly176Asp	-0.543978	0.000746311	INT	0.00676372				VUS	x	x	Uncertain_significance	Hereditary_cancer-predisposing_syndrome|Familial_adenomatous_polyposis_2	criteria_provided,_multiple_submitters,_no_conflicts		-0.543978	0.000746311	1803.88	FALSE
45332811	G	A	c.444C>T	p.Gly148Gly	c.528C>T	p.Gly176Gly	-0.0319789	0.477045	NEU	0.00197047	6.84047e-07	1.21659e-06		LB	x	B/LB	Likely_benign	Familial_adenomatous_polyposis_2	criteria_provided,_single_submitter		-0.0319789	0.477045	57058.6	FALSE	1	1461888	0	nfe	1	1112010	8.99272e-07	0	2	1643940	IRE	1.14307	229595	4.97864e-06	0	628780	0	0	0	0	33478	0	0	0	44724
45332811	G	C	c.444C>G	p.Gly148Gly	c.528C>G	p.Gly176Gly	-0.0319789	0.477045	NEU	0.00286539					x	x					-0.0319789	0.477045	57058.6	FALSE
45332811	G	T	c.444C>A	p.Gly148Gly	c.528C>A	p.Gly176Gly	-0.0319789	0.477045	NEU	0.00017288					x	x					-0.0319789	0.477045	57058.6	FALSE
45332810	G	A	c.445C>T	p.Leu149Leu	c.529C>T	p.Leu177Leu	-0.0195399	0.483103	NEU	0.000186445	1.36809e-06			LB	x	B/LB	Likely_benign	Hereditary_cancer-predisposing_syndrome	criteria_provided,_single_submitter		-0.0195399	0.483103	624.956	FALSE	2	1461890	0	mid	2	5768	0.000346741	0							2	628782	3.18075e-06	0	0	0	33478	0	0	0	44724
45332810	G	C	c.445C>G	p.Leu149Val	c.529C>G	p.Leu177Val	-0.906159	1.81892e-06	LOF	0.000185967					x	x					-0.906159	1.81892e-06	2666.29	FALSE
45332810	G	T	c.445C>A	p.Leu149Met	c.529C>A	p.Leu177Met	-0.663602	0.00161468	LOF	0.00032612					x	x					-0.663602	0.00161468	771.288	FALSE
45332809	A	C	c.446T>G	p.Leu149Arg	c.530T>G	p.Leu177Arg	-0.728501	1.67975e-05	LOF	0.000447218					x	x					-0.728501	1.67975e-05	2450.3	FALSE
45332809	A	G	c.446T>C	p.Leu149Pro	c.530T>C	p.Leu177Pro	-0.978912	3.93925e-06	LOF	0.000291307					x	x					-0.978912	3.93925e-06	1725	FALSE
45332809	A	T	c.446T>A	p.Leu149Gln	c.530T>A	p.Leu177Gln	-1.06432	0.00271586	LOF	0.00451201					x	x					-1.06432	0.00271586	347.571	FALSE
45332808	C	A	c.447G>T	p.Leu149Leu	c.531G>T	p.Leu177Leu	-0.0195399	0.483103	NEU	0.000580548					x	x					-0.0195399	0.483103	624.956	FALSE
45332808	C	G	c.447G>C	p.Leu149Leu	c.531G>C	p.Leu177Leu	-0.0195399	0.483103	NEU	0.000158203					x	x					-0.0195399	0.483103	624.956	FALSE
45332808	C	T	c.447G>A	p.Leu149Leu	c.531G>A	p.Leu177Leu	-0.0195399	0.483103	NEU	0.00562843				LB	B/LB	B/LB	Likely_benign	Hereditary_cancer-predisposing_syndrome	criteria_provided,_multiple_submitters,_no_conflicts		-0.0195399	0.483103	624.956	FALSE
45332807	C	A	c.448G>T	p.Gly150Cys	c.532G>T	p.Gly178Cys	-0.982166	6.73842e-08	LOF	0.000464796					x	x					-0.982166	6.73842e-08	5450.08	FALSE
45332807	C	G	c.448G>C	p.Gly150Arg	c.532G>C	p.Gly178Arg	-1.30449	3.38889e-12	LOF	0.000316412			VUS	VUS	x	x	Uncertain_significance	Hereditary_cancer-predisposing_syndrome	criteria_provided,_single_submitter		-1.30449	3.38889e-12	7438.92	FALSE
45332807	C	T	c.448G>A	p.Gly150Ser	c.532G>A	p.Gly178Ser	-1.26137	1.41295e-11	LOF	0.000352898	1.3681e-06				x	x					-1.26137	1.41295e-11	8580.29	FALSE	2	1461882	0	sas	2	86258	2.31863e-05	0							2	628774	3.18079e-06	0	0	0	33478	0	0	0	44722
45332806	C	A	c.449G>T	p.Gly150Val	c.533G>T	p.Gly178Val	-1.2202	1.15847e-15	LOF	0.000698472	2.7362e-06	2.43318e-06		VUS	x	x	Uncertain_significance	Familial_adenomatous_polyposis_2	criteria_provided,_single_submitter		-1.2202	1.15847e-15	10196.2	FALSE	4	1461880	0	nfe	4	1112010	3.59709e-06	0	4	1643940	GBR	3.90262	815111	4.78784e-06	0	628772	0	0	0	0	33478	0	0	0	44722
45332806	C	G	c.449G>C	p.Gly150Ala	c.533G>C	p.Gly178Ala	-1.41812	4.23573e-14	LOF	0.000260445	1.3681e-06	6.08295e-07	VUS	VUS	x	x	Uncertain_significance	Hereditary_cancer-predisposing_syndrome|Familial_adenomatous_polyposis_2	criteria_provided,_multiple_submitters,_no_conflicts		-1.41812	4.23573e-14	5474.12	FALSE	2	1461880	0	nfe	1	1112010	8.99272e-07	0	1	1643940	BI	1	1044710	9.57207e-07	2	628772	3.1808e-06	0	0	0	33478	0	0	0	44722
45332806	C	T	c.449G>A	p.Gly150Asp	c.533G>A	p.Gly178Asp	-1.37583	8.20185e-11	LOF	9.02158e-05					x	x					-1.37583	8.20185e-11	3654.51	FALSE
45332805	G	A	c.450C>T	p.Gly150Gly	c.534C>T	p.Gly178Gly	0.0913055	0.20304	NEU	0.00272081				LB	B/LB	B/LB	Likely_benign	Hereditary_cancer-predisposing_syndrome|Familial_adenomatous_polyposis_2	criteria_provided,_multiple_submitters,_no_conflicts		0.0913055	0.20304	1181.17	FALSE
45332805	G	C	c.450C>G	p.Gly150Gly	c.534C>G	p.Gly178Gly	0.0913055	0.20304	NEU	0.00591722	6.84051e-07				x	x					0.0913055	0.20304	1181.17	FALSE	1	1461880	0	nfe	1	1112010	8.99272e-07	0							1	628772	1.5904e-06	0	0	0	33478	0	0	0	44722
45332805	G	T	c.450C>A	p.Gly150Gly	c.534C>A	p.Gly178Gly	0.0913055	0.20304	NEU	0.00116359				LB	x	B/LB	Likely_benign	Hereditary_cancer-predisposing_syndrome	criteria_provided,_single_submitter		0.0913055	0.20304	1181.17	FALSE
45332804	A	C	c.451T>G	p.Tyr151Asp	c.535T>G	p.Tyr179Asp	-1.00273	3.7406e-07	LOF	0.000124041					x	x					-1.00273	3.7406e-07	2743.96	FALSE
45332804	A	G	c.451T>C	p.Tyr151His	c.535T>C	p.Tyr179His	-0.509196	0.00668619	INT	0.000602067					x	x					-0.509196	0.00668619	2040.26	FALSE
45332804	A	T	c.451T>A	p.Tyr151Asn	c.535T>A	p.Tyr179Asn	-1.32925	1.5581e-08	LOF	0.000229298					x	x					-1.32925	1.5581e-08	1659.81	FALSE
45332803	T	A	c.452A>T	p.Tyr151Phe	c.536A>T	p.Tyr179Phe	-0.063961	0.407233	NEU	0.00113876					x	x					-0.063961	0.407233	505.972	FALSE
45332803	T	C	c.452A>G	p.Tyr151Cys	c.536A>G	p.Tyr179Cys	-0.943854	1.84701e-06	LOF	0.000728165	0.00195912	0.00175189	Mutation	P	P/LP	P/LP	Pathogenic/Likely_pathogenic	Carcinoma_of_colon|not_specified|not_provided|Familial_adenomatous_polyposis_2|Endometrial_carcinoma|MUTYH-related_disorder|Gastric_cancer|Hereditary_cancer-predisposing_syndrome	criteria_provided,_multiple_submitters,_no_conflicts		-0.943854	1.84701e-06	2962.67	FALSE	2864	1461884	3	nfe	2594	1112008	0.00233272	3	2880	1643940	IRE	543.876	229595	0.00236885	1081	628774	0.00171922	2	7	0.00020908	33480	0	51	0.00114038	44722
45332803	T	G	c.452A>C	p.Tyr151Ser	c.536A>C	p.Tyr179Ser	-1.2861	5.36982e-10	LOF	0.000252783					x	x					-1.2861	5.36982e-10	3596.14	FALSE
45332802	G	A	c.453C>T	p.Tyr151Tyr	c.537C>T	p.Tyr179Tyr				0.00185767				LB	x	B/LB	Likely_benign	Familial_adenomatous_polyposis_2	criteria_provided,_single_submitter		-0.0834108	0.395359	287.034	TRUE
45332802	G	C	c.453C>G	p.Tyr151*	c.537C>G	p.Tyr179*	-0.525981	0.00142145	INT	0.00744863				P	P/LP	P/LP	Pathogenic/Likely_pathogenic	Hereditary_cancer-predisposing_syndrome|Familial_adenomatous_polyposis_2	criteria_provided,_multiple_submitters,_no_conflicts		-0.525981	0.00142145	3291.89	FALSE
45332802	G	T	c.453C>A	p.Tyr151*	c.537C>A	p.Tyr179*	-0.525981	0.00142145	INT	0.00595118					x	x					-0.525981	0.00142145	3291.89	FALSE
45332801	A	C	c.454T>G	p.Tyr152Asp	c.538T>G	p.Tyr180Asp	-1.0844	2.61201e-08	LOF	7.95923e-05					x	x					-1.0844	2.61201e-08	5755.09	FALSE
45332801	A	G	c.454T>C	p.Tyr152His	c.538T>C	p.Tyr180His	-0.694509	8.13263e-05	LOF	0.000280722		1.21658e-06			x	x					-0.694509	8.13263e-05	3802.06	FALSE									2	1643958	GBR	1.76399	815116	2.1641e-06
45332801	A	T	c.454T>A	p.Tyr152Asn	c.538T>A	p.Tyr180Asn	-0.778826	8.97918e-06	LOF	9.43895e-06					x	x					-0.778826	8.97918e-06	4054.96	FALSE
45332800	T	A	c.455A>T	p.Tyr152Phe	c.539A>T	p.Tyr180Phe	-0.371485	0.0131307	INT	0.000260466					x	x					-0.371485	0.0131307	4644.74	FALSE
45332800	T	C	c.455A>G	p.Tyr152Cys	c.539A>G	p.Tyr180Cys	-0.78211	3.71366e-07	LOF	0.0005648			VUS	VUS	x	x	Uncertain_significance	Hereditary_cancer-predisposing_syndrome	criteria_provided,_single_submitter		-0.78211	3.71366e-07	5964.16	FALSE
45332800	T	G	c.455A>C	p.Tyr152Ser	c.539A>C	p.Tyr180Ser	-1.19425	2.15191e-12	LOF	0.000304957		1.21658e-06			x	x					-1.19425	2.15191e-12	13727	FALSE									2	1643952	GBR	1.76399	815114	2.16411e-06
45332799	A	C	c.456T>G	p.Tyr152*	c.540T>G	p.Tyr180*	-1.00811	1.26605e-08	LOF	0.00367308		6.0829e-07			x	x					-1.00811	1.26605e-08	8947.21	FALSE									1	1643954
45332799	A	G	c.456T>C	p.Tyr152Tyr	c.540T>C	p.Tyr180Tyr	0.0500786	0.308745	NEU	6.4663e-06	2.05215e-06	1.82487e-06			x	x					0.0500786	0.308745	636.975	FALSE	3	1461880	0	nfe	3	1112004	2.69783e-06	0	3	1643954	GBR	2.51929	815114	3.09072e-06	0	628774	0	0	0	0	33480	0	0	0	44722
45332799	A	T	c.456T>A	p.Tyr152*	c.540T>A	p.Tyr180*	-1.00811	1.26605e-08	LOF	0.00373524					x	x					-1.00811	1.26605e-08	8947.21	FALSE
45332798	A	C	c.457T>G	p.Ser153Ala	c.541T>G	p.Ser181Ala	0.0765884	0.153343	NEU	4.81606e-05	6.15643e-06	6.08289e-06	VUS	VUS	x	x	Uncertain_significance	not_provided|Hereditary_cancer-predisposing_syndrome|Familial_adenomatous_polyposis_2	criteria_provided,_multiple_submitters,_no_conflicts		0.0765884	0.153343	3751.44	FALSE	9	1461886	0	nfe	9	1112010	8.09345e-06	0	10	1643956	GBR	8.70014	815116	1.06735e-05	2	628776	3.18078e-06	0	0	0	33480	0	0	0	44722
45332798	A	G	c.457T>C	p.Ser153Pro	c.541T>C	p.Ser181Pro	0.0253176	0.330113	NEU	0.00014707	9.57667e-06	4.25802e-06	VUS	VUS	x	x	Uncertain_significance	Hereditary_cancer-predisposing_syndrome|Familial_adenomatous_polyposis_2	criteria_provided,_multiple_submitters,_no_conflicts		0.0253176	0.330113	3170.93	FALSE	14	1461886	0	nfe	13	1112010	1.16905e-05	0	7	1643956	IRE	3.93161	229598	1.71239e-05	9	628776	1.43135e-05	0	0	0	33480	0	0	0	44722
45332798	A	T	c.457T>A	p.Ser153Thr	c.541T>A	p.Ser181Thr	0.158025	0.0248495	NEU	0.000462756	2.05214e-06	1.21658e-06	VUS	VUS	x	x	Uncertain_significance	Hereditary_cancer-predisposing_syndrome|Familial_adenomatous_polyposis_2	criteria_provided,_multiple_submitters,_no_conflicts		0.158025	0.0248495	2343.37	FALSE	3	1461886	0	nfe	3	1112010	2.69782e-06	0	2	1643956	GBR	2	815116	2.45364e-06	1	628776	1.59039e-06	0	0	0	33480	0	0	0	44722
45332797	G	A	c.458C>T	p.Ser153Phe	c.542C>T	p.Ser181Phe	0.0734813	0.18094	NEU	0.00062096			VUS	VUS	x	x	Uncertain_significance	Familial_adenomatous_polyposis_2|Hereditary_cancer-predisposing_syndrome	criteria_provided,_multiple_submitters,_no_conflicts		0.0734813	0.18094	1805.19	FALSE
45332797	G	C	c.458C>G	p.Ser153Cys	c.542C>G	p.Ser181Cys	-0.0739822	0.394827	NEU	0.00012213					x	x					-0.0739822	0.394827	1345.7	FALSE
45332797	G	T	c.458C>A	p.Ser153Tyr	c.542C>A	p.Ser181Tyr	-0.143092	0.187994	NEU	0.000972061					x	x					-0.143092	0.187994	2649.93	FALSE
45332796	A	C	c.459T>G	p.Ser153Ser	c.543T>G	p.Ser181Ser	-0.0222669	0.482719	NEU	0.000279924				VUS	x	x	Uncertain_significance	MUTYH-related_disorder	criteria_provided,_single_submitter		-0.0222669	0.482719	49030.8	FALSE
45332796	A	G	c.459T>C	p.Ser153Ser	c.543T>C	p.Ser181Ser	-0.0222669	0.482719	NEU	0.000202656	1.36809e-06			LB	B/LB	B/LB	Likely_benign	Familial_adenomatous_polyposis_2|Hereditary_cancer-predisposing_syndrome	criteria_provided,_multiple_submitters,_no_conflicts		-0.0222669	0.482719	49030.8	FALSE	2	1461888	0	nfe	2	1112010	1.79854e-06	0							2	628778	3.18077e-06	0	0	0	33480	0	0	0	44722
45332796	A	T	c.459T>A	p.Ser153Ser	c.543T>A	p.Ser181Ser	-0.0222669	0.482719	NEU	0.00123843				LB	x	B/LB	Likely_benign	Hereditary_cancer-predisposing_syndrome	criteria_provided,_single_submitter		-0.0222669	0.482719	49030.8	FALSE
45332795	G	A	c.460C>T	p.Arg154Cys	c.544C>T	p.Arg182Cys	-1.08018	3.71433e-15	LOF	0.00193414	9.57672e-06	1.52072e-05	Mutation	P	P/LP	P/LP	Pathogenic/Likely_pathogenic	Familial_adenomatous_polyposis_2|Hereditary_cancer-predisposing_syndrome|Pilomatrixoma|Ovarian_cancer|not_provided	criteria_provided,_multiple_submitters,_no_conflicts		-1.08018	3.71433e-15	2286.58	FALSE	14	1461878	0	nfe	14	1112008	1.25898e-05	0	25	1643958	ITA	3.91098	17675.7	0.000221263	8	628768	1.27233e-05	0	0	0	33480	0	0	0	44722
45332795	G	C	c.460C>G	p.Arg154Gly	c.544C>G	p.Arg182Gly	-1.12324	4.4871e-20	LOF	0.00183223				CON	x	x	Conflicting_classifications_of_pathogenicity	Familial_adenomatous_polyposis_2|Hereditary_cancer-predisposing_syndrome	criteria_provided,_conflicting_classifications	Likely_pathogenic(1)|Uncertain_significance(2)	-1.12324	4.4871e-20	4649.52	FALSE
45332795	G	T	c.460C>A	p.Arg154Ser	c.544C>A	p.Arg182Ser	-1.02804	4.45679e-16	LOF	0.0115302					x	x					-1.02804	4.45679e-16	4402.88	FALSE
45332794	C	A	c.461G>T	p.Arg154Leu	c.545G>T	p.Arg182Leu	-1.05737	2.58765e-18	LOF	0.00242577	3.42025e-06	4.86631e-06	VLP	Con(LP/VUS)	x	P/LP	Conflicting_classifications_of_pathogenicity	not_specified|Hereditary_cancer-predisposing_syndrome|Familial_adenomatous_polyposis_2|not_provided	criteria_provided,_conflicting_classifications	Likely_pathogenic(3)|Uncertain_significance(5)	-1.05737	2.58765e-18	6003.62	FALSE	5	1461882	0	nfe	5	1112006	4.49638e-06	0	8	1643956	N_EUR	1.1331	34496.6	3.28467e-05	1	628776	1.59039e-06	0	0	0	33480	0	0	0	44722
45332794	C	G	c.461G>C	p.Arg154Pro	c.545G>C	p.Arg182Pro	-1.06492	6.26837e-16	LOF	0.000288299	2.7362e-06	2.43316e-06	VLP	CON	x	x	Conflicting_classifications_of_pathogenicity	Hereditary_cancer-predisposing_syndrome|not_provided|Familial_adenomatous_polyposis_2	criteria_provided,_conflicting_classifications	Likely_pathogenic(1)|Uncertain_significance(3)	-1.06492	6.26837e-16	1612.66	FALSE	4	1461882	0	nfe	4	1112006	3.5971e-06	0	4	1643956	IRE	1.07179	229597	4.66812e-06	2	628776	3.18078e-06	0	0	0	33480	0	0	0	44722
45332794	C	T	c.461G>A	p.Arg154His	c.545G>A	p.Arg182His	-0.851412	1.74895e-09	LOF	0.00346785	2.32577e-05	2.79813e-05	Mutation	P	P/LP	P/LP	Pathogenic	MUTYH-related_disorder|not_provided|not_specified|Gastric_cancer|Familial_adenomatous_polyposis_2|Hereditary_cancer-predisposing_syndrome	criteria_provided,_multiple_submitters,_no_conflicts		-0.851412	1.74895e-09	1173.1	FALSE	34	1461880	0	afr	1	33480	2.98686e-05	0	46	1643956	ITA	1.38903	17675.7	7.85843e-05	7	628776	1.11327e-05	0	1	2.98686e-05	33480	0	0	0	44722
45332793	A	C	c.462T>G	p.Arg154Arg	c.546T>G	p.Arg182Arg	-0.0405309	0.383568	NEU	0.00198736					x	x					-0.0405309	0.383568	801.514	FALSE
45332793	A	G	c.462T>C	p.Arg154Arg	c.546T>C	p.Arg182Arg	-0.0405309	0.383568	NEU	0.00020594	6.84048e-07	6.08292e-07		LB	B/LB	B/LB	Likely_benign	Familial_adenomatous_polyposis_2|not_specified	criteria_provided,_multiple_submitters,_no_conflicts		-0.0405309	0.383568	801.514	FALSE	1	1461886	0	sas	1	86258	1.15931e-05	0	1	1643948					1	628776	1.59039e-06	0	0	0	33480	0	0	0	44722
45332793	A	T	c.462T>A	p.Arg154Arg	c.546T>A	p.Arg182Arg	-0.0405309	0.383568	NEU	0.00171833					x	x					-0.0405309	0.383568	801.514	FALSE
45332792	C	A	c.463G>T	p.Gly155Cys	c.547G>T	p.Gly183Cys	-0.117076	0.136235	NEU	0.0017169					x	x					-0.117076	0.136235	2572.32	FALSE
45332792	C	G	c.463G>C	p.Gly155Arg	c.547G>C	p.Gly183Arg	-0.542832	4.36391e-07	INT	0.000641322					x	x					-0.542832	4.36391e-07	5039.88	FALSE
45332792	C	T	c.463G>A	p.Gly155Ser	c.547G>A	p.Gly183Ser	-0.0823711	0.203577	NEU	0.00357278	2.05214e-06			VUS	x	x	Uncertain_significance	Familial_adenomatous_polyposis_2	criteria_provided,_single_submitter		-0.0823711	0.203577	6780.37	FALSE	3	1461886	0	nfe	3	1112010	2.69782e-06	0							2	628776	3.18078e-06	0	0	0	33480	0	0	0	44722
45332791	C	A	c.464G>T	p.Gly155Val	c.548G>T	p.Gly183Val	-0.115498	0.138991	NEU	0.00114684					x	x					-0.115498	0.138991	2556.54	FALSE
45332791	C	G	c.464G>C	p.Gly155Ala	c.548G>C	p.Gly183Ala	0.0369993	0.344011	NEU	0.000319413					x	x					0.0369993	0.344011	2623.92	FALSE
45332791	C	T	c.464G>A	p.Gly155Asp	c.548G>A	p.Gly183Asp	-0.750329	4.41181e-07	LOF	0.00032976	1.64171e-05	9.12432e-06	Mutation	P	P/LP	P/LP	Pathogenic/Likely_pathogenic	Familial_adenomatous_polyposis_2|Colon_cancer|Hereditary_cancer-predisposing_syndrome|not_provided	criteria_provided,_multiple_submitters,_no_conflicts		-0.750329	4.41181e-07	1010.8	FALSE	24	1461886	0	nfe	17	1112010	1.52876e-05	0	15	1643958	N_EUR	1.79614	34496.6	5.20671e-05	14	628776	2.22655e-05	0	0	0	33480	0	0	0	44722
45332790	G	A	c.465C>T	p.Gly155Gly	c.549C>T	p.Gly183Gly	0.106496	0.164873	NEU	0.000712384	6.84047e-07			LB	B/LB	B/LB	Likely_benign	Familial_adenomatous_polyposis_2|Hereditary_cancer-predisposing_syndrome	criteria_provided,_multiple_submitters,_no_conflicts		0.106496	0.164873	464.874	FALSE	1	1461888	0	nfe	1	1112010	8.99272e-07	0							1	628778	1.59039e-06	0	0	0	33480	0	0	0	44722
45332790	G	C	c.465C>G	p.Gly155Gly	c.549C>G	p.Gly183Gly	0.106496	0.164873	NEU	0.00151621					x	x					0.106496	0.164873	464.874	FALSE
45332790	G	T	c.465C>A	p.Gly155Gly	c.549C>A	p.Gly183Gly	0.106496	0.164873	NEU	0.000245327					x	x					0.106496	0.164873	464.874	FALSE
45332789	G	A	c.466C>T	p.Arg156Trp	c.550C>T	p.Arg184Trp	-0.13272	0.160086	NEU	0.00236382	8.20857e-06	6.69117e-06	VUS	VUS	x	x	Uncertain_significance	Hereditary_cancer-predisposing_syndrome|Familial_adenomatous_polyposis_2|Familial_multiple_polyposis_syndrome|not_specified|not_provided	criteria_provided,_multiple_submitters,_no_conflicts		-0.13272	0.160086	891.038	FALSE	12	1461886	0	eas	1	39700	2.51889e-05	0	11	1643958	SE_ASIA	3.38971	7439.88	0.000455613	9	628776	1.43135e-05	0	0	0	33480	0	0	0	44722
45332789	G	C	c.466C>G	p.Arg156Gly	c.550C>G	p.Arg184Gly	-0.286995	0.00368506	INT	0.00322849			VUS	VUS	x	x	Uncertain_significance	Hereditary_cancer-predisposing_syndrome	criteria_provided,_single_submitter		-0.286995	0.00368506	3566.05	FALSE
45332789	G	T	c.466C>A	p.Arg156Arg	c.550C>A	p.Arg184Arg	-0.00790509	0.485602	NEU	0.00828504					x	x					-0.00790509	0.485602	936.23	FALSE
45332788	C	A	c.467G>T	p.Arg156Leu	c.551G>T	p.Arg184Leu	-0.142211	0.0882986	NEU	0.000553251					x	x					-0.142211	0.0882986	3544.38	FALSE
45332788	C	G	c.467G>C	p.Arg156Pro	c.551G>C	p.Arg184Pro	-0.340621	0.00076151	INT	0.00141475					x	x					-0.340621	0.00076151	3092.96	FALSE
45332788	C	T	c.467G>A	p.Arg156Gln	c.551G>A	p.Arg184Gln	-0.135789	0.109387	NEU	0.00118311	1.23129e-05	9.73261e-06	VUS	VUS	x	x	Uncertain_significance	Familial_adenomatous_polyposis_2|Hereditary_cancer-predisposing_syndrome|not_provided	criteria_provided,_multiple_submitters,_no_conflicts		-0.135789	0.109387	1407.09	FALSE	18	1461886	0	mid	1	5766	0.00017343	0	16	1643958	ASH	5.01837	26467.8	0.000189603	15	628776	2.38559e-05	0	0	0	33480	0	1	2.23604e-05	44722
45332787	C	A	c.468G>T	p.Arg156Arg	c.552G>T	p.Arg184Arg	-0.00790509	0.485602	NEU	0.000700324					x	x					-0.00790509	0.485602	936.23	FALSE
45332787	C	G	c.468G>C	p.Arg156Arg	c.552G>C	p.Arg184Arg	-0.00790509	0.485602	NEU	0.000922203					x	x					-0.00790509	0.485602	936.23	FALSE
45332787	C	T	c.468G>A	p.Arg156Arg	c.552G>A	p.Arg184Arg	-0.00790509	0.485602	NEU	0.00460273		6.08288e-07		LB	x	B/LB	Likely_benign	Familial_adenomatous_polyposis_2	criteria_provided,_single_submitter		-0.00790509	0.485602	936.23	FALSE									1	1643958	EUR	1	1261230	7.92875e-07
45332786	G	A	c.469C>T	p.Arg157Trp	c.553C>T	p.Arg185Trp	-0.0111477	0.470609	NEU	0.0265865	1.50491e-05	1.15575e-05	VUS	Con(LP/VUS)	x	P/LP	Conflicting_classifications_of_pathogenicity	Familial_adenomatous_polyposis_2|not_provided|Familial_cancer_of_breast|Hereditary_cancer-predisposing_syndrome|Breast_carcinoma	criteria_provided,_conflicting_classifications	Likely_pathogenic(2)|Uncertain_significance(5)	-0.0111477	0.470609	2183.95	FALSE	22	1461886	0	nfe	19	1112008	1.70862e-05	0	19	1643958	ITA	1.4958	17675.7	8.46244e-05	6	628776	9.54235e-06	0	0	0	33480	0	0	0	44722
45332786	G	C	c.469C>G	p.Arg157Gly	c.553C>G	p.Arg185Gly	-0.381245	0.000162641	INT	0.0468661					x	x					-0.381245	0.000162641	3138.15	FALSE
45332786	G	T	c.469C>A	p.Arg157Arg	c.553C>A	p.Arg185Arg	0.0273137	0.399969	NEU	0.0189411	1.3681e-06			LB	B/LB	B/LB	Likely_benign	Hereditary_cancer-predisposing_syndrome	criteria_provided,_multiple_submitters,_no_conflicts		0.0273137	0.399969	655.536	FALSE	2	1461886	0	nfe	2	1112008	1.79855e-06	0							2	628776	3.18078e-06	0	0	0	33480	0	0	0	44722
45332785	C	A	c.470G>T	p.Arg157Leu	c.554G>T	p.Arg185Leu	-0.140871	0.0801824	NEU	0.00458457					x	x					-0.140871	0.0801824	6465.53	FALSE
45332785	C	G	c.470G>C	p.Arg157Pro	c.554G>C	p.Arg185Pro	-1.10661	1.78294e-14	LOF	0.00755635					x	x					-1.10661	1.78294e-14	2067.12	FALSE
45332785	C	T	c.470G>A	p.Arg157Gln	c.554G>A	p.Arg185Gln	-0.116752	0.149162	NEU	0.00829184	4.10429e-06	6.08289e-06	VUS	CON	x	x	Conflicting_classifications_of_pathogenicity	Familial_adenomatous_polyposis_2|Hereditary_cancer-predisposing_syndrome|not_provided	criteria_provided,_conflicting_classifications	Likely_pathogenic(1)|Uncertain_significance(5)	-0.116752	0.149162	1727.22	FALSE	6	1461884	0	sas	2	86258	2.31863e-05	0	10	1643956	MEX	1.76537	109202	1.61661e-05	3	628774	4.77119e-06	0	0	0	33480	0	0	0	44722
45332784	C	A	c.471G>T	p.Arg157Arg	c.555G>T	p.Arg185Arg	0.0273137	0.399969	NEU	0.00135371				LB	x	B/LB	Likely_benign	Hereditary_cancer-predisposing_syndrome	criteria_provided,_single_submitter		0.0273137	0.399969	655.536	FALSE
45332784	C	G	c.471G>C	p.Arg157Arg	c.555G>C	p.Arg185Arg	0.0273137	0.399969	NEU	0.00134953					x	x					0.0273137	0.399969	655.536	FALSE
45332784	C	T	c.471G>A	p.Arg157Arg	c.555G>A	p.Arg185Arg	0.0273137	0.399969	NEU	0.00374031				LB	x	B/LB	Likely_benign	Hereditary_cancer-predisposing_syndrome	criteria_provided,_single_submitter		0.0273137	0.399969	655.536	FALSE
45332783	G	A	c.472C>T	p.Leu158Leu	c.556C>T	p.Leu186Leu	-0.000200772	0.487298	NEU	0.0123128		6.08289e-07		LB	x	B/LB	Likely_benign	Hereditary_cancer-predisposing_syndrome	criteria_provided,_single_submitter		-0.000200772	0.487298	803.622	FALSE									1	1643956
45332783	G	C	c.472C>G	p.Leu158Val	c.556C>G	p.Leu186Val	-0.371958	0.000316254	INT	0.0375074					x	x					-0.371958	0.000316254	5202.78	FALSE
45332783	G	T	c.472C>A	p.Leu158Met	c.556C>A	p.Leu186Met	-0.193972	0.0415932	NEU	0.00732565					x	x					-0.193972	0.0415932	1276.44	FALSE
45332782	A	C	c.473T>G	p.Leu158Arg	c.557T>G	p.Leu186Arg	-1.0945	3.15044e-18	LOF	0.00356079		6.0829e-07		VUS	x	x	Uncertain_significance	Familial_adenomatous_polyposis_2	criteria_provided,_single_submitter		-1.0945	3.15044e-18	5084.55	FALSE									1	1643952
45332782	A	G	c.473T>C	p.Leu158Pro	c.557T>C	p.Leu186Pro	-0.95069	1.71722e-13	LOF	0.0048475	6.84048e-07		VUS	VUS	x	x	Uncertain_significance	Hereditary_cancer-predisposing_syndrome	criteria_provided,_single_submitter		-0.95069	1.71722e-13	1639.13	FALSE	1	1461886	0	nfe	1	1112008	8.99274e-07	0							1	628776	1.59039e-06	0	0	0	33480	0	0	0	44722
45332782	A	T	c.473T>A	p.Leu158Gln	c.557T>A	p.Leu186Gln	-1.31079	1.87833e-18	LOF	0.00166029					x	x					-1.31079	1.87833e-18	1844.39	FALSE
45332781	C	A	c.474G>T	p.Leu158Leu	c.558G>T	p.Leu186Leu	-0.000200772	0.487298	NEU	0.00895317					x	x					-0.000200772	0.487298	803.622	FALSE
45332781	C	G	c.474G>C	p.Leu158Leu	c.558G>C	p.Leu186Leu	-0.000200772	0.487298	NEU	0.00155747				LB	x	B/LB	Likely_benign	Hereditary_cancer-predisposing_syndrome	criteria_provided,_single_submitter		-0.000200772	0.487298	803.622	FALSE
45332781	C	T	c.474G>A	p.Leu158Leu	c.558G>A	p.Leu186Leu	-0.000200772	0.487298	NEU	0.0011754	6.84049e-07	1.82486e-06		LB	B/LB	B/LB	Likely_benign	Familial_adenomatous_polyposis_2|Hereditary_cancer-predisposing_syndrome	criteria_provided,_multiple_submitters,_no_conflicts		-0.000200772	0.487298	803.622	FALSE	1	1461884	0	eas	1	39700	2.51889e-05	0	3	1643958	MEX	1.0042	109202	9.19583e-06	1	628774	1.5904e-06	0	0	0	33480	0	0	0	44722
45332780	G	A	c.475C>T	p.Gln159*	c.559C>T	p.Gln187*	-0.944496	1.8523e-13	LOF	0.0450876	6.8405e-07	6.0829e-07		P	P/LP	P/LP	Pathogenic/Likely_pathogenic	Familial_adenomatous_polyposis_2|Hereditary_cancer-predisposing_syndrome	criteria_provided,_multiple_submitters,_no_conflicts		-0.944496	1.8523e-13	3673.99	FALSE	1	1461882	0	afr	1	33480	2.98686e-05	0	1	1643952	AFR	1	98814.5	1.012e-05	0	628772	0	0	1	2.98686e-05	33480	0	0	0	44722
45332780	G	C	c.475C>G	p.Gln159Glu	c.559C>G	p.Gln187Glu	-0.416044	0.000331845	INT	0.00291381					x	x					-0.416044	0.000331845	1382.04	FALSE
45332780	G	T	c.475C>A	p.Gln159Lys	c.559C>A	p.Gln187Lys	0.0628136	0.251123	NEU	0.00483698					x	x					0.0628136	0.251123	1859.7	FALSE
45332779	T	A	c.476A>T	p.Gln159Leu	c.560A>T	p.Gln187Leu	0.126539	0.0794518	NEU	0.00063937					x	x					0.126539	0.0794518	6340.67	FALSE
45332779	T	C	c.476A>G	p.Gln159Arg	c.560A>G	p.Gln187Arg	0.162273	0.0351558	NEU	0.0269753	6.84049e-07	6.0829e-06	VUS	VUS	x	x	Uncertain_significance	Familial_adenomatous_polyposis_2|Hereditary_cancer-predisposing_syndrome|not_provided	criteria_provided,_multiple_submitters,_no_conflicts		0.162273	0.0351558	3252.6	FALSE	1	1461884	0	nfe	1	1112008	8.99274e-07	0	10	1643954	N_EUR	3.09757	34496.5	8.97937e-05	1	628774	1.5904e-06	0	0	0	33480	0	0	0	44722
45332779	T	G	c.476A>C	p.Gln159Pro	c.560A>C	p.Gln187Pro	-0.376644	0.00749732	INT	0.000712018				VUS	x	x	Uncertain_significance	Hereditary_cancer-predisposing_syndrome	criteria_provided,_single_submitter		-0.376644	0.00749732	845.265	FALSE
45332778	C	A	c.477G>T	p.Gln159His	c.561G>T	p.Gln187His	0.0231569	0.400554	NEU	0.0129382				VUS	x	x	Uncertain_significance	Familial_adenomatous_polyposis_2	criteria_provided,_single_submitter		0.0231569	0.400554	1182.79	FALSE
45332778	C	G	c.477G>C	p.Gln159His	c.561G>C	p.Gln187His	0.0231569	0.400554	NEU	0.00357294					x	x					0.0231569	0.400554	1182.79	FALSE
45332778	C	T	c.477G>A	p.Gln159Gln	c.561G>A	p.Gln187Gln				0.00198436				LB	x	B/LB	Likely_benign	Familial_adenomatous_polyposis_2	criteria_provided,_single_submitter		-0.0386341	0.439648	118.783	TRUE
45332777	C	A	c.478G>T	p.Glu160*	c.562G>T	p.Glu188*	-1.09192	7.4123e-18	LOF	0.0354986					x	x					-1.09192	7.4123e-18	4070.13	FALSE
45332777	C	G	c.478G>C	p.Glu160Gln	c.562G>C	p.Glu188Gln	0.0179651	0.42244	NEU	0.00321685					x	x					0.0179651	0.42244	1124.43	FALSE
45332777	C	T	c.478G>A	p.Glu160Lys	c.562G>A	p.Glu188Lys	-0.0797164	0.24527	NEU	0.00475436		3.64973e-06	VUS	VUS	x	x	Uncertain_significance	Hereditary_cancer-predisposing_syndrome|Familial_adenomatous_polyposis_2	criteria_provided,_multiple_submitters,_no_conflicts		-0.0797164	0.24527	1882.77	FALSE									6	1643958	NIN	1.35501	27526	4.92265e-05
45332776	T	A	c.479A>T	p.Glu160Val	c.563A>T	p.Glu188Val	-0.00912986	0.478244	NEU	0.844651	1.3681e-06		VUS	VUS	x	x	Uncertain_significance	Hereditary_cancer-predisposing_syndrome|Familial_adenomatous_polyposis_2	criteria_provided,_multiple_submitters,_no_conflicts		-0.00912986	0.478244	2513.25	FALSE	2	1461882	0	nfe	2	1112006	1.79855e-06	0							2	628772	3.1808e-06	0	0	0	33480	0	0	0	44722
45332776	T	C	c.479A>G	p.Glu160Gly	c.563A>G	p.Glu188Gly	-0.116135	0.13472	NEU	0.0411869	6.8405e-07				x	x					-0.116135	0.13472	2855.15	FALSE	1	1461882	0	eas	1	39700	2.51889e-05	0							1	628772	1.5904e-06	0	0	0	33480	0	0	0	44722
45332776	T	G	c.479A>C	p.Glu160Ala	c.563A>C	p.Glu188Ala	0.0426794	0.335075	NEU	0.00686517					x	x					0.0426794	0.335075	1581.12	FALSE
45332775	C	A	c.480G>T	p.Glu160Asp	c.564G>T	p.Glu188Asp	-0.10441	0.190167	NEU	0.0310573					x	x					-0.10441	0.190167	1410.76	FALSE
45332775	C	G	c.480G>C	p.Glu160Asp	c.564G>C	p.Glu188Asp	-0.10441	0.190167	NEU	0.0377772	4.10429e-06	3.04144e-06	VUS	VUS	x	x	Uncertain_significance	Familial_adenomatous_polyposis_2|Hereditary_cancer-predisposing_syndrome|not_specified|not_provided	criteria_provided,_multiple_submitters,_no_conflicts		-0.10441	0.190167	1410.76	FALSE	6	1461884	0	nfe	6	1112008	5.39564e-06	0	5	1643958	GBR	4.00242	815116	4.91024e-06	2	628774	3.18079e-06	0	0	0	33480	0	0	0	44722
45332775	C	T	c.480G>A	p.Glu160Glu	c.564G>A	p.Glu188Glu				0.0177937					x	x					-0.0508226	0.421416	116.601	TRUE
45332774	C	A	c.481G>T	p.Gly161*	c.565G>T	p.Gly189*	-1.15363	5.12159e-20	LOF	0.0108621					x	x					-1.15363	5.12159e-20	4641.57	FALSE
45332774	C	G	c.481G>C	p.Gly161Arg	c.565G>C	p.Gly189Arg	-1.14649	7.29496e-21	LOF	0.0247912	2.05215e-06	2.43315e-06			x	x					-1.14649	7.29496e-21	6680.67	FALSE	3	1461884	0	nfe	3	1112008	2.69782e-06	0	4	1643958	BI	4	1044710	3.8288e-06	1	628774	1.5904e-06	0	0	0	33480	0	0	0	44722
45332774	C	T	c.481G>A	p.Gly161Arg	c.565G>A	p.Gly189Arg	-1.14649	7.29496e-21	LOF	0.00975734	1.3681e-06				x	x					-1.14649	7.29496e-21	6680.67	FALSE	2	1461884	0	sas	1	86258	1.15931e-05	0							1	628774	1.5904e-06	0	0	0	33480	0	0	0	44722
45332773	C	A	c.482G>T	p.Gly161Val	c.566G>T	p.Gly189Val	-0.579338	7.50225e-08	INT	0.506122				VUS	x	x	Uncertain_significance	Hereditary_cancer-predisposing_syndrome	criteria_provided,_single_submitter		-0.579338	7.50225e-08	4508.16	FALSE
45332773	C	G	c.482G>C	p.Gly161Ala	c.566G>C	p.Gly189Ala	-0.00122347	0.49018	NEU	0.0225247					x	x					-0.00122347	0.49018	1395.16	FALSE
45332773	C	T	c.482G>A	p.Gly161Glu	c.566G>A	p.Gly189Glu	-0.89789	1.62772e-11	LOF	0.047163				VUS	x	x	Uncertain_significance	Familial_adenomatous_polyposis_2	criteria_provided,_single_submitter		-0.89789	1.62772e-11	1702.93	FALSE
45332772	T	A	c.483A>T	p.Gly161Gly	c.567A>T	p.Gly189Gly	0.0106835	0.453772	NEU	0.00689895					x	x					0.0106835	0.453772	600.134	FALSE
45332772	T	C	c.483A>G	p.Gly161Gly	c.567A>G	p.Gly189Gly	0.0106835	0.453772	NEU	0.0176185					x	x					0.0106835	0.453772	600.134	FALSE
45332772	T	G	c.483A>C	p.Gly161Gly	c.567A>C	p.Gly189Gly	0.0106835	0.453772	NEU	0.00244457	4.78834e-06	6.08342e-06		LB	B/LB	B/LB	Likely_benign	Familial_adenomatous_polyposis_2|Hereditary_cancer-predisposing_syndrome|not_specified	criteria_provided,_multiple_submitters,_no_conflicts		0.0106835	0.453772	600.134	FALSE	7	1461884	0	nfe	7	1112008	6.29492e-06	0	10	1643812	GBR	7.81724	815080	9.59077e-06	0	628774	0	0	0	0	33480	0	0	0	44722
45332771	C	A	c.484G>T	p.Ala162Ser	c.568G>T	p.Ala190Ser	-0.159142	0.0562831	NEU	0.00460333	2.05215e-06	1.82487e-06	VUS	VUS	x	x	Uncertain_significance	not_specified|Hereditary_cancer-predisposing_syndrome|Familial_adenomatous_polyposis_2|not_provided	criteria_provided,_multiple_submitters,_no_conflicts		-0.159142	0.0562831	3751.45	FALSE	3	1461884	0	nfe	3	1112006	2.69783e-06	0	3	1643956	SPA	1.22413	52462.7	2.33333e-05	2	628774	3.18079e-06	0	0	0	33480	0	0	0	44722
45332771	C	G	c.484G>C	p.Ala162Pro	c.568G>C	p.Ala190Pro	-1.18511	5.61524e-18	LOF	0.0165557	3.42024e-06	4.25802e-06	VUS	VUS	x	x	Uncertain_significance	Familial_adenomatous_polyposis_2|Hereditary_cancer-predisposing_syndrome|not_provided	criteria_provided,_multiple_submitters,_no_conflicts		-1.18511	5.61524e-18	1709.58	FALSE	5	1461884	0	afr	1	33480	2.98686e-05	0	7	1643956	IRE	3.18668	229598	1.38794e-05	0	628774	0	0	1	2.98686e-05	33480	0	0	0	44722
45332771	C	T	c.484G>A	p.Ala162Thr	c.568G>A	p.Ala190Thr	-0.155294	0.0819199	NEU	0.0035491	6.84049e-07	1.82487e-06	VUS	VUS	x	x	Uncertain_significance	Hereditary_cancer-predisposing_syndrome|Familial_adenomatous_polyposis_2	criteria_provided,_multiple_submitters,_no_conflicts		-0.155294	0.0819199	2097.29	FALSE	1	1461884	0	amr	1	44722	2.23604e-05	0	3	1643956	MEX	1.43513	109202	1.3142e-05	1	628774	1.5904e-06	0	0	0	33480	0	1	2.23604e-05	44722
45332770	G	A	c.485C>T	p.Ala162Val	c.569C>T	p.Ala190Val	-0.27797	0.00429566	INT	0.00393683		6.08299e-07	VUS	VUS	x	x	Uncertain_significance	Hereditary_cancer-predisposing_syndrome|Familial_adenomatous_polyposis_2	criteria_provided,_multiple_submitters,_no_conflicts		-0.27797	0.00429566	4402.72	FALSE									1	1643928
45332770	G	C	c.485C>G	p.Ala162Gly	c.569C>G	p.Ala190Gly	-0.456165	1.16995e-05	INT	0.154752					x	x					-0.456165	1.16995e-05	4264.38	FALSE
45332770	G	T	c.485C>A	p.Ala162Asp	c.569C>A	p.Ala190Asp	-1.20027	5.58973e-16	LOF	0.00491011					x	x					-1.20027	5.58973e-16	1465.75	FALSE
45332769	A	C	c.486T>G	p.Ala162Ala	c.570T>G	p.Ala190Ala				0.0042893					x	x					-0.121754	0.189748	294.26	TRUE
45332769	A	G	c.486T>C	p.Ala162Ala	c.570T>C	p.Ala190Ala				0.00727063					x	x					-0.121754	0.189748	294.26	TRUE
45332769	A	T	c.486T>A	p.Ala162Ala	c.570T>A	p.Ala190Ala				0.00280362	6.8405e-07				x	x					-0.121754	0.189748	294.26	TRUE	1	1461882	0	nfe	1	1112006	8.99276e-07	0							1	628772	1.5904e-06	0	0	0	33480	0	0	0	44722
45332768	G	A	c.487C>T	p.Arg163Trp	c.571C>T	p.Arg191Trp	-0.295674	0.0152298	INT	0.0122617	2.80461e-05	2.85896e-05	VUS	VUS	x	x	Uncertain_significance	Hereditary_cancer-predisposing_syndrome|not_specified|not_provided|Familial_adenomatous_polyposis_2	criteria_provided,_multiple_submitters,_no_conflicts		-0.295674	0.0152298	848.807	FALSE	41	1461880	0	nfe	37	1112006	3.32732e-05	0	47	1643954	PAK	6.24643	31725.1	0.000196893	14	628770	2.22657e-05	0	0	0	33480	0	1	2.23604e-05	44722
45332768	G	C	c.487C>G	p.Arg163Gly	c.571C>G	p.Arg191Gly	-0.378151	0.000221109	INT	0.0256253	1.3681e-06	9.12434e-06	VUS	VUS	x	x	Uncertain_significance	Hereditary_cancer-predisposing_syndrome|Familial_adenomatous_polyposis_2|Gastric_cancer|not_provided	criteria_provided,_multiple_submitters,_no_conflicts		-0.378151	0.000221109	3804.75	FALSE	2	1461880	0	amr	1	44722	2.23604e-05	0	15	1643954	MEX	9.56654	109202	8.7604e-05	2	628770	3.18081e-06	0	0	0	33480	0	1	2.23604e-05	44722
45332768	G	T	c.487C>A	p.Arg163Arg	c.571C>A	p.Arg191Arg	-0.0786532	0.288408	NEU	0.027127	6.84051e-07			LB	B/LB	B/LB	Likely_benign	Hereditary_cancer-predisposing_syndrome|Familial_adenomatous_polyposis_2	criteria_provided,_multiple_submitters,_no_conflicts		-0.0786532	0.288408	337.946	FALSE	1	1461880	0	afr	1	33480	2.98686e-05	0							1	628770	1.59041e-06	0	1	2.98686e-05	33480	0	0	0	44722
45332767	C	A	c.488G>T	p.Arg163Leu	c.572G>T	p.Arg191Leu	-0.127796	0.100967	NEU	0.00240564	6.84048e-07	6.0829e-07			x	x					-0.127796	0.100967	4253.77	FALSE	1	1461886	0	nfe	1	1112008	8.99274e-07	0	1	1643954	EUR	1	1261230	7.92878e-07	0	628776	0	0	0	0	33480	0	0	0	44722
45332767	C	G	c.488G>C	p.Arg163Pro	c.572G>C	p.Arg191Pro	-0.887497	1.65725e-09	LOF	0.0163053					x	x					-0.887497	1.65725e-09	1181.69	FALSE
45332767	C	T	c.488G>A	p.Arg163Gln	c.572G>A	p.Arg191Gln	-0.143287	0.145919	NEU	0.00264416	5.54079e-05	5.0488e-05	VUS	CON	x	x	Conflicting_classifications_of_pathogenicity	Familial_adenomatous_polyposis_2|Pilomatrixoma|Neoplasm_of_stomach|not_provided|Hereditary_cancer-predisposing_syndrome|not_specified	criteria_provided,_conflicting_classifications	Uncertain_significance(11)|Likely_benign(1)	-0.143287	0.145919	952.043	FALSE	81	1461886	0	afr	1	33480	2.98686e-05	0	83	1643954	ASH	35.014	26467.8	0.00132289	47	628776	7.47484e-05	0	1	2.98686e-05	33480	0	0	0	44722
45332766	C	A	c.489G>T	p.Arg163Arg	c.573G>T	p.Arg191Arg	-0.0786532	0.288408	NEU	0.0342912					x	x					-0.0786532	0.288408	337.946	FALSE
45332766	C	G	c.489G>C	p.Arg163Arg	c.573G>C	p.Arg191Arg	-0.0786532	0.288408	NEU	0.0116885					x	x					-0.0786532	0.288408	337.946	FALSE
45332766	C	T	c.489G>A	p.Arg163Arg	c.573G>A	p.Arg191Arg	-0.0786532	0.288408	NEU	0.00139022	1.3681e-06	1.21658e-06		LB	B/LB	B/LB	Likely_benign	Hereditary_cancer-predisposing_syndrome|Familial_adenomatous_polyposis_2	criteria_provided,_multiple_submitters,_no_conflicts		-0.0786532	0.288408	337.946	FALSE	2	1461880	0	amr	1	44722	2.23604e-05	0	2	1643958					1	628772	1.5904e-06	0	0	0	33480	0	1	2.23604e-05	44722
45332765	T	A	c.490A>T	p.Lys164*	c.574A>T	p.Lys192*	-1.23333	2.7318e-19	LOF	0.997687					x	x					-1.23333	2.7318e-19	2630.65	FALSE
45332765	T	C	c.490A>G	p.Lys164Glu	c.574A>G	p.Lys192Glu	-0.381896	0.00149886	INT	0.0300094		6.08292e-07	VUS	VUS	x	x	Uncertain_significance	Hereditary_cancer-predisposing_syndrome|not_provided|Familial_adenomatous_polyposis_2	criteria_provided,_multiple_submitters,_no_conflicts		-0.381896	0.00149886	1156.65	FALSE									1	1643948	SAS	1	81336.7	1.22946e-05
45332765	T	G	c.490A>C	p.Lys164Gln	c.574A>C	p.Lys192Gln	-0.100851	0.225106	NEU	0.00466071	6.84048e-07				x	x					-0.100851	0.225106	683.627	FALSE	1	1461886	0	afr	1	33480	2.98686e-05	0							0	628776	0	0	1	2.98686e-05	33480	0	0	0	44722
45332764	T	A	c.491A>T	p.Lys164Met	c.575A>T	p.Lys192Met	0.167712	0.0478753	NEU	0.0305574					x	x					0.167712	0.0478753	1002.47	FALSE
45332764	T	C	c.491A>G	p.Lys164Arg	c.575A>G	p.Lys192Arg	-0.015821	0.449175	NEU	0.0324411					x	x					-0.015821	0.449175	5460.05	FALSE
45332764	T	G	c.491A>C	p.Lys164Thr	c.575A>C	p.Lys192Thr	-0.102532	0.159745	NEU	0.0284876					x	x					-0.102532	0.159745	2927.62	FALSE
45332763	C	A	c.492G>T	p.Lys164Asn	c.576G>T	p.Lys192Asn	-0.370396	0.00153026	INT	0.284602	6.84048e-07	6.08288e-07	VUS	VUS	x	x	Uncertain_significance	Hereditary_cancer-predisposing_syndrome|Familial_adenomatous_polyposis_2	criteria_provided,_multiple_submitters,_no_conflicts		-0.370396	0.00153026	1937.53	FALSE	1	1461886	0	nfe	1	1112010	8.99272e-07	0	1	1643958	AFR	1	98816.3	1.01198e-05	1	628776	1.59039e-06	0	0	0	33480	0	0	0	44722
45332763	C	G	c.492G>C	p.Lys164Asn	c.576G>C	p.Lys192Asn	-0.370396	0.00153026	INT	0.51803			VUS	VUS	x	x	Uncertain_significance	Hereditary_cancer-predisposing_syndrome	criteria_provided,_single_submitter		-0.370396	0.00153026	1937.53	FALSE
45332763	C	T	c.492G>A	p.Lys164Lys	c.576G>A	p.Lys192Lys				0.178466	6.15643e-06	6.69117e-06		VUS	x	x	Uncertain_significance	not_provided|Familial_adenomatous_polyposis_2|Hereditary_cancer-predisposing_syndrome	criteria_provided,_multiple_submitters,_no_conflicts		-0.0518086	0.420101	114.12	TRUE	9	1461886	0	nfe	8	1112010	7.19418e-06	0	11	1643958	AFR	1.798	98816.3	1.81954e-05	3	628776	4.77117e-06	0	0	0	33480	0	0	0	44722
45332687	C	A	c.493G>T	p.Val165Leu	c.577G>T	p.Val193Leu	-0.0670703	0.262582	NEU	0.676472					x	x					-0.0670703	0.262582	3891.06	FALSE
45332687	C	G	c.493G>C	p.Val165Leu	c.577G>C	p.Val193Leu	-0.0670703	0.262582	NEU	0.613823					x	x					-0.0670703	0.262582	3891.06	FALSE
45332687	C	T	c.493G>A	p.Val165Met	c.577G>A	p.Val193Met	-0.282776	0.00626816	INT	0.395582			VUS	VUS	x	x	Uncertain_significance	Hereditary_cancer-predisposing_syndrome	criteria_provided,_single_submitter		-0.282776	0.00626816	1154.59	FALSE
45332686	A	C	c.494T>G	p.Val165Gly	c.578T>G	p.Val193Gly	-0.87698	6.57848e-13	LOF	0.570821					x	x					-0.87698	6.57848e-13	5028.62	FALSE
45332686	A	G	c.494T>C	p.Val165Ala	c.578T>C	p.Val193Ala	-0.340967	0.00121721	INT	0.19392				VUS	x	x	Uncertain_significance	not_provided|Familial_adenomatous_polyposis_2	criteria_provided,_multiple_submitters,_no_conflicts		-0.340967	0.00121721	2511.53	FALSE
45332686	A	T	c.494T>A	p.Val165Glu	c.578T>A	p.Val193Glu	-1.1068	1.86135e-11	LOF	0.357081	6.84058e-07				x	x					-1.1068	1.86135e-11	1353.44	FALSE	1	1461864	0	nfe	1	1111990	8.99289e-07	0							1	628770	1.59041e-06	0	0	0	33480	0	0	0	44722
45332685	C	A	c.495G>T	p.Val165Val	c.579G>T	p.Val193Val	-0.0367717	0.389608	NEU	0.0525573					x	x					-0.0367717	0.389608	495.767	FALSE
45332685	C	G	c.495G>C	p.Val165Val	c.579G>C	p.Val193Val	-0.0367717	0.389608	NEU	0.022364					x	x					-0.0367717	0.389608	495.767	FALSE
45332685	C	T	c.495G>A	p.Val165Val	c.579G>A	p.Val193Val	-0.0367717	0.389608	NEU	0.126959				LB	x	B/LB	Likely_benign	Hereditary_cancer-predisposing_syndrome	criteria_provided,_single_submitter		-0.0367717	0.389608	495.767	FALSE
45332684	C	A	c.496G>T	p.Val166Leu	c.580G>T	p.Val194Leu	-0.160782	0.0529098	NEU	0.0124374			VUS	VUS	x	x	Uncertain_significance	Hereditary_cancer-predisposing_syndrome|Familial_adenomatous_polyposis_2	criteria_provided,_multiple_submitters,_no_conflicts		-0.160782	0.0529098	4321.4	FALSE
45332684	C	G	c.496G>C	p.Val166Leu	c.580G>C	p.Val194Leu	-0.160782	0.0529098	NEU	0.0274359					x	x					-0.160782	0.0529098	4321.4	FALSE
45332684	C	T	c.496G>A	p.Val166Ile	c.580G>A	p.Val194Ile	0.0211635	0.402549	NEU	0.0375218					x	x					0.0211635	0.402549	2332.16	FALSE
45332683	A	C	c.497T>G	p.Val166Gly	c.581T>G	p.Val194Gly	-0.465521	9.42987e-06	INT	0.0359495					x	x					-0.465521	9.42987e-06	5104.73	FALSE
45332683	A	G	c.497T>C	p.Val166Ala	c.581T>C	p.Val194Ala	-0.100341	0.154182	NEU	0.0413955					x	x					-0.100341	0.154182	5241.49	FALSE
45332683	A	T	c.497T>A	p.Val166Glu	c.581T>A	p.Val194Glu	-0.327403	0.00182814	INT	0.0728203					x	x					-0.327403	0.00182814	2869.97	FALSE
45332682	T	A	c.498A>T	p.Val166Val	c.582A>T	p.Val194Val	0.000200772	0.487196	NEU	0.00838967					x	x					0.000200772	0.487196	548.795	FALSE
45332682	T	C	c.498A>G	p.Val166Val	c.582A>G	p.Val194Val	0.000200772	0.487196	NEU	0.0476755	6.84057e-07			LB	x	B/LB	Likely_benign	Familial_adenomatous_polyposis_2	criteria_provided,_single_submitter		0.000200772	0.487196	548.795	FALSE	1	1461866	0	nfe	1	1111994	8.99285e-07	0							1	628768	1.59041e-06	0	0	0	33480	0	0	0	44722
45332682	T	G	c.498A>C	p.Val166Val	c.582A>C	p.Val194Val	0.000200772	0.487196	NEU	0.0436286					x	x					0.000200772	0.487196	548.795	FALSE
45332681	C	A	c.499G>T	p.Glu167*	c.583G>T	p.Glu195*	-0.917351	3.10088e-13	LOF	0.227376					x	x					-0.917351	3.10088e-13	3828.85	FALSE
45332681	C	G	c.499G>C	p.Glu167Gln	c.583G>C	p.Glu195Gln	0.140645	0.0706413	NEU	0.213702					x	x					0.140645	0.0706413	1427.82	FALSE
45332681	C	T	c.499G>A	p.Glu167Lys	c.583G>A	p.Glu195Lys	0.0783803	0.1932	NEU	0.0546607	2.05216e-06	7.29961e-06	VUS	VUS	x	x	Uncertain_significance	Hereditary_cancer-predisposing_syndrome|not_provided|Familial_adenomatous_polyposis_2	criteria_provided,_multiple_submitters,_no_conflicts		0.0783803	0.1932	2542.24	FALSE	3	1461874	0	amr	2	44722	4.47207e-05	0	12	1643924	MEX	6.05774	109202	5.54729e-05	3	628766	4.77125e-06	0	0	0	33480	0	2	4.47207e-05	44722
45332680	T	A	c.500A>T	p.Glu167Val	c.584A>T	p.Glu195Val	-0.0209435	0.425126	NEU	0.0505292					x	x					-0.0209435	0.425126	5681.89	FALSE
45332680	T	C	c.500A>G	p.Glu167Gly	c.584A>G	p.Glu195Gly	0.00335334	0.468782	NEU	0.375451					x	x					0.00335334	0.468782	3729.89	FALSE
45332680	T	G	c.500A>C	p.Glu167Ala	c.584A>C	p.Glu195Ala	-0.179631	0.0505475	NEU	0.0218899					x	x					-0.179631	0.0505475	2470.22	FALSE
45332679	C	A	c.501G>T	p.Glu167Asp	c.585G>T	p.Glu195Asp	0.0180445	0.417425	NEU	0.0515645					x	x					0.0180445	0.417425	1739.01	FALSE
45332679	C	G	c.501G>C	p.Glu167Asp	c.585G>C	p.Glu195Asp	0.0180445	0.417425	NEU	0.0131902					x	x					0.0180445	0.417425	1739.01	FALSE
45332679	C	T	c.501G>A	p.Glu167Glu	c.585G>A	p.Glu195Glu				0.0209254				LB	x	B/LB	Likely_benign	Familial_adenomatous_polyposis_2	criteria_provided,_single_submitter		0.082615	0.348732	128.735	TRUE
45332678	C	A	c.502G>T	p.Glu168*	c.586G>T	p.Glu196*	-1.06264	6.31206e-16	LOF	0.582527	2.05216e-06	6.08306e-07		P	x	x	Pathogenic/Likely_pathogenic	Hereditary_cancer-predisposing_syndrome|not_provided|Familial_adenomatous_polyposis_2	criteria_provided,_multiple_submitters,_no_conflicts		-1.06264	6.31206e-16	2775.47	FALSE	3	1461876	0	nfe	3	1112004	2.69783e-06	0	1	1643910	BI	1	1044700	9.57216e-07	2	628770	3.18081e-06	0	0	0	33480	0	0	0	44722
45332678	C	G	c.502G>C	p.Glu168Gln	c.586G>C	p.Glu196Gln	0.0147428	0.424533	NEU	0.0834527				VUS	x	x	Uncertain_significance	Familial_adenomatous_polyposis_2	criteria_provided,_single_submitter		0.0147428	0.424533	2157.74	FALSE
45332678	C	T	c.502G>A	p.Glu168Lys	c.586G>A	p.Glu196Lys	-0.00267936	0.495798	NEU	0.0400398			VUS	VUS	x	x	Uncertain_significance	Hereditary_cancer-predisposing_syndrome|Familial_adenomatous_polyposis_2|not_specified	criteria_provided,_multiple_submitters,_no_conflicts		-0.00267936	0.495798	1932.82	FALSE
45332677	T	A	c.503A>T	p.Glu168Val	c.587A>T	p.Glu196Val	-0.0341417	0.379181	NEU	0.0940827					x	x					-0.0341417	0.379181	10027.8	FALSE
45332677	T	C	c.503A>G	p.Glu168Gly	c.587A>G	p.Glu196Gly	-0.239782	0.00998615	INT	0.351022					x	x					-0.239782	0.00998615	7153.29	FALSE
45332677	T	G	c.503A>C	p.Glu168Ala	c.587A>C	p.Glu196Ala	-0.135275	0.0911522	NEU	0.00452014					x	x					-0.135275	0.0911522	3764.06	FALSE
45332676	C	A	c.504G>T	p.Glu168Asp	c.588G>T	p.Glu196Asp	-0.0556905	0.304944	NEU	0.0118846					x	x					-0.0556905	0.304944	2433.86	FALSE
45332676	C	G	c.504G>C	p.Glu168Asp	c.588G>C	p.Glu196Asp	-0.0556905	0.304944	NEU	0.0118142	1.71013e-05	1.45993e-05	VUS	VUS	x	x	Uncertain_significance	not_provided|Familial_adenomatous_polyposis_2|Hereditary_cancer-predisposing_syndrome|not_specified	criteria_provided,_multiple_submitters,_no_conflicts		-0.0556905	0.304944	2433.86	FALSE	25	1461880	0	afr	1	33480	2.98686e-05	0	24	1643912	GHA	1.15569	46331.8	2.49439e-05	8	628770	1.27233e-05	0	1	2.98686e-05	33480	0	0	0	44722
45332676	C	T	c.504G>A	p.Glu168Glu	c.588G>A	p.Glu196Glu				0.0105222					x	x					-0.0381686	0.396905	200.135	TRUE
45332675	G	A	c.505C>T	p.Leu169Leu	c.589C>T	p.Leu197Leu	0.0664993	0.276126	NEU	0.176869					x	x					0.0664993	0.276126	735.972	FALSE
45332675	G	C	c.505C>G	p.Leu169Val	c.589C>G	p.Leu197Val	-0.409342	3.6462e-05	INT	0.223458					x	x					-0.409342	3.6462e-05	5633.3	FALSE
45332675	G	T	c.505C>A	p.Leu169Ile	c.589C>A	p.Leu197Ile	-0.337195	0.000957771	INT	0.0919961					x	x					-0.337195	0.000957771	2552.87	FALSE
45332674	A	C	c.506T>G	p.Leu169Arg	c.590T>G	p.Leu197Arg	-0.105257	0.161892	NEU	0.0346107					x	x					-0.105257	0.161892	2202.91	FALSE
45332674	A	G	c.506T>C	p.Leu169Pro	c.590T>C	p.Leu197Pro	-0.644694	8.36143e-08	LOF	0.02981	2.05216e-06	6.08321e-07			x	x					-0.644694	8.36143e-08	2070.18	FALSE	3	1461876	0	amr	1	44720	2.23614e-05	0	1	1643870	EUR	1	1261170	7.92914e-07	2	628766	3.18083e-06	0	0	0	33480	0	1	2.23614e-05	44720
45332674	A	T	c.506T>A	p.Leu169Gln	c.590T>A	p.Leu197Gln	-0.00403333	0.499398	NEU	0.02861					x	x					-0.00403333	0.499398	926.598	FALSE
45332673	T	A	c.507A>T	p.Leu169Leu	c.591A>T	p.Leu197Leu	0.0664993	0.276126	NEU	0.0256686					x	x					0.0664993	0.276126	735.972	FALSE
45332673	T	C	c.507A>G	p.Leu169Leu	c.591A>G	p.Leu197Leu	0.0664993	0.276126	NEU	0.0237805					x	x					0.0664993	0.276126	735.972	FALSE
45332673	T	G	c.507A>C	p.Leu169Leu	c.591A>C	p.Leu197Leu	0.0664993	0.276126	NEU	0.0376108	1.36811e-06	1.27744e-05		LB	B/LB	B/LB	Likely_benign	Familial_adenomatous_polyposis_2|Hereditary_cancer-predisposing_syndrome|not_provided	criteria_provided,_multiple_submitters,_no_conflicts		0.0664993	0.276126	735.972	FALSE	2	1461872	0	amr	2	44720	4.47227e-05	0	21	1643916	SPA	5.06514	52458.2	9.65557e-05	2	628764	3.18084e-06	0	0	0	33480	0	2	4.47227e-05	44720
45332672	C	A	c.508G>T	p.Gly170Trp	c.592G>T	p.Gly198Trp	-0.239026	0.019049	INT	0.0196483					x	x					-0.239026	0.019049	1627.86	FALSE
45332672	C	G	c.508G>C	p.Gly170Arg	c.592G>C	p.Gly198Arg	-0.0153475	0.450584	NEU	0.0457653	1.36811e-06	1.21661e-06		VUS	x	x	Uncertain_significance	Familial_adenomatous_polyposis_2	criteria_provided,_single_submitter		-0.0153475	0.450584	4041.56	FALSE	2	1461874	0	nfe	2	1112006	1.79855e-06	0	2	1643912	GBR	1.67735	815100	2.05784e-06	0	628766	0	0	0	0	33480	0	0	0	44720
45332672	C	T	c.508G>A	p.Gly170Arg	c.592G>A	p.Gly198Arg	-0.0153475	0.450584	NEU	0.0464058				VUS	x	x	Uncertain_significance	Familial_adenomatous_polyposis_2	criteria_provided,_single_submitter		-0.0153475	0.450584	4041.56	FALSE
45332671	C	A	c.509G>T	p.Gly170Val	c.593G>T	p.Gly198Val	-0.309894	0.00206305	INT	0.0129008					x	x					-0.309894	0.00206305	3206.37	FALSE
45332671	C	G	c.509G>C	p.Gly170Ala	c.593G>C	p.Gly198Ala				0.0282373					x	x					0.378469	0.0455323	4.77807	TRUE
45332671	C	T	c.509G>A	p.Gly170Glu	c.593G>A	p.Gly198Glu	-0.0271714	0.410521	NEU	0.0178512	6.84053e-07	6.08308e-07	VUS	VUS	x	x	Uncertain_significance	Hereditary_cancer-predisposing_syndrome|Familial_adenomatous_polyposis_2	criteria_provided,_multiple_submitters,_no_conflicts		-0.0271714	0.410521	1399.51	FALSE	1	1461874	0	nfe	1	1112004	8.99277e-07	0	1	1643904	BI	1	1044710	9.57207e-07	0	628766	0	0	0	0	33480	0	0	0	44722
45332670	C	A	c.510G>T	p.Gly170Gly	c.594G>T	p.Gly198Gly	0.0623506	0.291234	NEU	0.0222266				LB	x	B/LB	Likely_benign	Hereditary_cancer-predisposing_syndrome	criteria_provided,_single_submitter		0.0623506	0.291234	410.682	FALSE
45332670	C	G	c.510G>C	p.Gly170Gly	c.594G>C	p.Gly198Gly	0.0623506	0.291234	NEU	0.0349372					x	x					0.0623506	0.291234	410.682	FALSE
45332670	C	T	c.510G>A	p.Gly170Gly	c.594G>A	p.Gly198Gly	0.0623506	0.291234	NEU	0.0332873	1.36811e-06			LB	B/LB	B/LB	Likely_benign	Hereditary_cancer-predisposing_syndrome|Familial_adenomatous_polyposis_2	criteria_provided,_multiple_submitters,_no_conflicts		0.0623506	0.291234	410.682	FALSE	2	1461876	0	nfe	1	1112006	8.99276e-07	0							2	628766	3.18083e-06	0	0	0	33480	0	0	0	44722
45332669	C	A	c.511G>T	p.Gly171Cys	c.595G>T	p.Gly199Cys	-0.238715	0.015194	INT	0.0370734					x	x					-0.238715	0.015194	3805.41	FALSE
45332669	C	G	c.511G>C	p.Gly171Arg	c.595G>C	p.Gly199Arg	-0.577137	7.51927e-08	INT	0.0176347					x	x					-0.577137	7.51927e-08	4324.17	FALSE
45332669	C	T	c.511G>A	p.Gly171Ser	c.595G>A	p.Gly199Ser	-0.267087	0.00497726	INT	0.0105139	6.84053e-07	6.08303e-07		VUS	x	x	Uncertain_significance	Familial_adenomatous_polyposis_2	criteria_provided,_single_submitter		-0.267087	0.00497726	4251.91	FALSE	1	1461876	0						1	1643918	EUR	1	1261210	7.9289e-07	0	628768	0	0	0	0	33480	0	0	0	44722
45332668	C	A	c.512G>T	p.Gly171Val	c.596G>T	p.Gly199Val	-0.443043	2.93328e-05	INT	0.00741383	6.84053e-07				x	x					-0.443043	2.93328e-05	6236.43	FALSE	1	1461874	0	amr	1	44722	2.23604e-05	0							1	628766	1.59042e-06	0	0	0	33480	0	1	2.23604e-05	44722
45332668	C	G	c.512G>C	p.Gly171Ala	c.596G>C	p.Gly199Ala	-0.180466	0.0460176	NEU	0.0096591					x	x					-0.180466	0.0460176	2475.95	FALSE
45332668	C	T	c.512G>A	p.Gly171Asp	c.596G>A	p.Gly199Asp	-0.296385	0.00763627	INT	0.0213296	1.36811e-06	6.08303e-07	VUS	VUS	x	x	Uncertain_significance	not_provided|Hereditary_cancer-predisposing_syndrome	criteria_provided,_multiple_submitters,_no_conflicts		-0.296385	0.00763627	1319.29	FALSE	2	1461874	0						1	1643918	EUR	1	1261200	7.92895e-07	2	628766	3.18083e-06	0	0	0	33480	0	0	0	44722
45332667	G	A	c.513C>T	p.Gly171Gly	c.597C>T	p.Gly199Gly	-0.00248094	0.494261	NEU	0.097225	6.84055e-07	6.08308e-07			x	x					-0.00248094	0.494261	33012.2	FALSE	1	1461870	0						1	1643904	BI	1	1044700	9.57211e-07	1	628762	1.59043e-06	0	0	0	33480	0	0	0	44722
45332667	G	C	c.513C>G	p.Gly171Gly	c.597C>G	p.Gly199Gly	-0.00248094	0.494261	NEU	0.160539				LB	x	B/LB	Likely_benign	Hereditary_cancer-predisposing_syndrome	criteria_provided,_single_submitter		-0.00248094	0.494261	33012.2	FALSE
45332667	G	T	c.513C>A	p.Gly171Gly	c.597C>A	p.Gly199Gly	-0.00248094	0.494261	NEU	0.0216811					x	x					-0.00248094	0.494261	33012.2	FALSE
45332666	G	A	c.514C>T	p.His172Tyr	c.598C>T	p.His200Tyr	-0.0293917	0.398364	NEU	0.00599967			VUS	VUS	x	x	Uncertain_significance	Hereditary_cancer-predisposing_syndrome	criteria_provided,_single_submitter		-0.0293917	0.398364	2480.8	FALSE
45332666	G	C	c.514C>G	p.His172Asp	c.598C>G	p.His200Asp	-0.0948297	0.189794	NEU	0.023732					x	x					-0.0948297	0.189794	2076.63	FALSE
45332666	G	T	c.514C>A	p.His172Asn	c.598C>A	p.His200Asn	-0.0786075	0.278623	NEU	0.0128218					x	x					-0.0786075	0.278623	591.543	FALSE
45332665	T	A	c.515A>T	p.His172Leu	c.599A>T	p.His200Leu	-0.0966341	0.173442	NEU	0.00445769					x	x					-0.0966341	0.173442	3151.17	FALSE
45332665	T	C	c.515A>G	p.His172Arg	c.599A>G	p.His200Arg	-0.0155296	0.449608	NEU	0.0131705	6.84054e-07	6.08303e-07			x	x					-0.0155296	0.449608	4988.65	FALSE	1	1461872	0	nfe	1	1112006	8.99276e-07	0	1	1643918	GBR	1	815108	1.22683e-06	0	628764	0	0	0	0	33480	0	0	0	44722
45332665	T	G	c.515A>C	p.His172Pro	c.599A>C	p.His200Pro	-0.512402	1.2211e-05	INT	0.0310242	6.84054e-07	6.08303e-07			x	x					-0.512402	1.2211e-05	1389.1	FALSE	1	1461872	0	nfe	1	1112006	8.99276e-07	0	1	1643918	GBR	1	815108	1.22683e-06	0	628764	0	0	0	0	33480	0	0	0	44722
45332664	G	A	c.516C>T	p.His172His	c.600C>T	p.His200His				0.0557983				LB	x	B/LB	Likely_benign	Hereditary_cancer-predisposing_syndrome	criteria_provided,_single_submitter		0.0536572	0.400098	111.329	TRUE
45332664	G	C	c.516C>G	p.His172Gln	c.600C>G	p.His200Gln	0.0285368	0.3791	NEU	0.0139899					x	x					0.0285368	0.3791	1642.44	FALSE
45332664	G	T	c.516C>A	p.His172Gln	c.600C>A	p.His200Gln	0.0285368	0.3791	NEU	0.0644868					x	x					0.0285368	0.3791	1642.44	FALSE
45332663	T	A	c.517A>T	p.Met173Leu	c.601A>T	p.Met201Leu	-0.00174727	0.491395	NEU	0.0426509					x	x					-0.00174727	0.491395	6565.16	FALSE
45332663	T	C	c.517A>G	p.Met173Val	c.601A>G	p.Met201Val	-0.09355	0.176298	NEU	0.015686	6.84054e-07	6.08298e-07	VLB	CON	x	x	Conflicting_classifications_of_pathogenicity	Familial_adenomatous_polyposis_2|Hereditary_cancer-predisposing_syndrome	criteria_provided,_conflicting_classifications	Uncertain_significance(1)|Likely_benign(1)	-0.09355	0.176298	6578.4	FALSE	1	1461872	0	nfe	1	1112004	8.99277e-07	0	1	1643930	BI	1	1044700	9.5721e-07	0	628762	0	0	0	0	33480	0	0	0	44722
45332663	T	G	c.517A>C	p.Met173Leu	c.601A>C	p.Met201Leu	-0.00174727	0.491395	NEU	0.0138607					x	x					-0.00174727	0.491395	6565.16	FALSE
45332662	A	C	c.518T>G	p.Met173Arg	c.602T>G	p.Met201Arg	-1.15456	6.7031e-18	LOF	0.119843				VUS	x	x	Uncertain_significance	Familial_adenomatous_polyposis_2	criteria_provided,_single_submitter		-1.15456	6.7031e-18	4659.9	FALSE
45332662	A	G	c.518T>C	p.Met173Thr	c.602T>C	p.Met201Thr	-0.402281	0.000181396	INT	0.0143515	1.36811e-06	6.08306e-07	VUS	VUS	x	x	Uncertain_significance	Hereditary_cancer-predisposing_syndrome|not_specified|Familial_adenomatous_polyposis_2	criteria_provided,_multiple_submitters,_no_conflicts		-0.402281	0.000181396	2628.89	FALSE	2	1461870	0	amr	1	44722	2.23604e-05	0	1	1643910					1	628760	1.59043e-06	0	0	0	33480	0	1	2.23604e-05	44722
45332662	A	T	c.518T>A	p.Met173Lys	c.602T>A	p.Met201Lys	-0.970625	9.05699e-14	LOF	0.00786079					x	x					-0.970625	9.05699e-14	1607.82	FALSE
45332661	C	A	c.519G>T	p.Met173Ile	c.603G>T	p.Met201Ile	0.0624698	0.241156	NEU	0.0408299			VUS	VUS	x	x	Uncertain_significance	Familial_adenomatous_polyposis_2|Hereditary_cancer-predisposing_syndrome	criteria_provided,_multiple_submitters,_no_conflicts		0.0624698	0.241156	2678.41	FALSE
45332661	C	G	c.519G>C	p.Met173Ile	c.603G>C	p.Met201Ile	0.0624698	0.241156	NEU	0.0295425					x	x					0.0624698	0.241156	2678.41	FALSE
45332661	C	T	c.519G>A	p.Met173Ile	c.603G>A	p.Met201Ile	0.0624698	0.241156	NEU	0.0237143					x	x					0.0624698	0.241156	2678.41	FALSE
45332660	G	A	c.520C>T	p.Pro174Ser	c.604C>T	p.Pro202Ser	-0.752617	1.62616e-11	LOF	0.0603698			VUS	VUS	x	x	Uncertain_significance	Hereditary_cancer-predisposing_syndrome	criteria_provided,_multiple_submitters,_no_conflicts		-0.752617	1.62616e-11	5573.31	FALSE
45332660	G	C	c.520C>G	p.Pro174Ala	c.604C>G	p.Pro202Ala	-0.705822	8.36339e-10	LOF	0.0261424	6.84053e-07				x	x					-0.705822	8.36339e-10	3711.79	FALSE	1	1461874	0	nfe	1	1112004	8.99277e-07	0							1	628764	1.59042e-06	0	0	0	33480	0	0	0	44722
45332660	G	T	c.520C>A	p.Pro174Thr	c.604C>A	p.Pro202Thr	-0.921531	1.05046e-13	LOF	0.00347467					x	x					-0.921531	1.05046e-13	2127.01	FALSE
45332659	G	A	c.521C>T	p.Pro174Leu	c.605C>T	p.Pro202Leu	-0.946903	2.79699e-15	LOF	0.00530437		6.08298e-07	VUS	VUS	x	x	Uncertain_significance	Hereditary_cancer-predisposing_syndrome|Familial_adenomatous_polyposis_2	criteria_provided,_multiple_submitters,_no_conflicts		-0.946903	2.79699e-15	3446.01	FALSE									1	1643930
45332659	G	C	c.521C>G	p.Pro174Arg	c.605C>G	p.Pro202Arg	-0.877316	2.95767e-14	LOF	0.0359972					x	x					-0.877316	2.95767e-14	3911.62	FALSE
45332659	G	T	c.521C>A	p.Pro174Gln	c.605C>A	p.Pro202Gln	-0.826601	5.0156e-09	LOF	0.0156816	6.84055e-07				x	x					-0.826601	5.0156e-09	1140.41	FALSE	1	1461870	0	nfe	1	1112004	8.99277e-07	0							1	628762	1.59043e-06	0	0	0	33480	0	0	0	44722
45332658	T	A	c.522A>T	p.Pro174Pro	c.606A>T	p.Pro202Pro				0.0266624				LB	x	B/LB	Likely_benign	Hereditary_cancer-predisposing_syndrome	criteria_provided,_single_submitter		-0.0626221	0.323469	214.532	TRUE
45332658	T	C	c.522A>G	p.Pro174Pro	c.606A>G	p.Pro202Pro				0.00774032	1.3681e-06				x	x					-0.0626221	0.323469	214.532	TRUE	2	1461878	0	eas	2	39700	5.03778e-05	0							2	628768	3.18082e-06	0	0	0	33480	0	0	0	44722
45332658	T	G	c.522A>C	p.Pro174Pro	c.606A>C	p.Pro202Pro				0.0489821					x	x					-0.0626221	0.323469	214.532	TRUE
45332657	G	A	c.523C>T	p.Arg175Cys	c.607C>T	p.Arg203Cys	-0.0694626	0.276502	NEU	0.146312	1.50492e-05	2.79817e-05	VUS	VUS	x	x	Uncertain_significance	Hereditary_cancer-predisposing_syndrome|not_specified|Familial_adenomatous_polyposis_2|not_provided	criteria_provided,_multiple_submitters,_no_conflicts		-0.0694626	0.276502	1812	FALSE	22	1461874	0	amr	6	44722	0.000134162	0	46	1643930	IAM	17.3818	109201	0.000159173	18	628764	2.86276e-05	0	0	0	33480	0	6	0.000134162	44722
45332657	G	C	c.523C>G	p.Arg175Gly	c.607C>G	p.Arg203Gly	-0.16574	0.0471951	NEU	0.143968	6.84053e-07	1.2166e-06	VUS	VUS	x	x	Uncertain_significance	Familial_adenomatous_polyposis_2|Hereditary_cancer-predisposing_syndrome	criteria_provided,_multiple_submitters,_no_conflicts		-0.16574	0.0471951	6735.98	FALSE	1	1461874	0						2	1643930	SE_ASIA	1.99758	7439.87	0.000268497	0	628764	0	0	0	0	33480	0	0	0	44722
45332657	G	T	c.523C>A	p.Arg175Ser	c.607C>A	p.Arg203Ser	-0.0257693	0.403898	NEU	0.0270841					x	x					-0.0257693	0.403898	4416.32	FALSE
45332656	C	A	c.524G>T	p.Arg175Leu	c.608G>T	p.Arg203Leu	-0.252484	0.00737383	INT	0.114814				VUS	x	x	Uncertain_significance	Familial_adenomatous_polyposis_2	criteria_provided,_single_submitter		-0.252484	0.00737383	6524.53	FALSE
45332656	C	G	c.524G>C	p.Arg175Pro	c.608G>C	p.Arg203Pro	-0.228713	0.0179387	NEU	0.0266532	1.02608e-05	7.29954e-06	VUS	VUS	x	x	Uncertain_significance	Hereditary_cancer-predisposing_syndrome|MUTYH-related_disorder|Familial_adenomatous_polyposis_2|not_provided|not_specified	criteria_provided,_multiple_submitters,_no_conflicts		-0.228713	0.0179387	2285.09	FALSE	15	1461874	0	eas	5	39700	0.000125945	0	12	1643940	SE_ASIA	1.3955	7439.88	0.000187571	6	628764	9.54253e-06	0	0	0	33480	0	1	2.23604e-05	44722
45332656	C	T	c.524G>A	p.Arg175His	c.608G>A	p.Arg203His	-0.11551	0.155519	NEU	0.0670955	2.73621e-06		VUS	VUS	x	x	Uncertain_significance	Hereditary_cancer-predisposing_syndrome|Familial_adenomatous_polyposis_2|not_specified	criteria_provided,_multiple_submitters,_no_conflicts		-0.11551	0.155519	1531.95	FALSE	4	1461874	0	sas	2	86258	2.31863e-05	0							3	628764	4.77127e-06	0	0	0	33480	0	0	0	44722
45332655	A	C	c.525T>G	p.Arg175Arg	c.609T>G	p.Arg203Arg	-0.0306453	0.405762	NEU	0.0161486					x	x					-0.0306453	0.405762	959.95	FALSE
45332655	A	G	c.525T>C	p.Arg175Arg	c.609T>C	p.Arg203Arg	-0.0306453	0.405762	NEU	0.000415637	6.84053e-07	6.08298e-07		LB	B/LB	B/LB	Likely_benign	Hereditary_cancer-predisposing_syndrome|Familial_adenomatous_polyposis_2	criteria_provided,_multiple_submitters,_no_conflicts		-0.0306453	0.405762	959.95	FALSE	1	1461876	0	nfe	1	1112008	8.99274e-07	0	1	1643930	AFR	1	98814	1.012e-05	1	628766	1.59042e-06	0	0	0	33480	0	0	0	44720
45332655	A	T	c.525T>A	p.Arg175Arg	c.609T>A	p.Arg203Arg	-0.0306453	0.405762	NEU	0.00952507					x	x					-0.0306453	0.405762	959.95	FALSE
45332654	T	A	c.526A>T	p.Thr176Ser	c.610A>T	p.Thr204Ser	-0.0317377	0.380853	NEU	0.0132427					x	x					-0.0317377	0.380853	3845.04	FALSE
45332654	T	C	c.526A>G	p.Thr176Ala	c.610A>G	p.Thr204Ala	-0.25105	0.00985191	INT	0.0039881					x	x					-0.25105	0.00985191	2612.93	FALSE
45332654	T	G	c.526A>C	p.Thr176Pro	c.610A>C	p.Thr204Pro	-0.428813	0.000277853	INT	0.0101435					x	x					-0.428813	0.000277853	1797.99	FALSE
45332653	G	A	c.527C>T	p.Thr176Ile	c.611C>T	p.Thr204Ile	-0.309702	0.00290424	INT	0.0409191			VUS	VUS	x	x	Uncertain_significance	Hereditary_cancer-predisposing_syndrome	criteria_provided,_single_submitter		-0.309702	0.00290424	1668.25	FALSE
45332653	G	C	c.527C>G	p.Thr176Arg	c.611C>G	p.Thr204Arg	-0.102419	0.166795	NEU	0.251547			VUS	VUS	x	x	Uncertain_significance	Hereditary_cancer-predisposing_syndrome|Familial_adenomatous_polyposis_2	criteria_provided,_multiple_submitters,_no_conflicts		-0.102419	0.166795	3564.78	FALSE
45332653	G	T	c.527C>A	p.Thr176Lys	c.611C>A	p.Thr204Lys	-0.0845717	0.261213	NEU	0.0196562					x	x					-0.0845717	0.261213	616.597	FALSE
45332652	T	A	c.528A>T	p.Thr176Thr	c.612A>T	p.Thr204Thr				0.00827007				B	x	B/LB	Benign	not_provided	criteria_provided,_single_submitter		0.0171553	0.435046	220.825	TRUE
45332652	T	C	c.528A>G	p.Thr176Thr	c.612A>G	p.Thr204Thr				0.00475156				LB	B/LB	B/LB	Likely_benign	Familial_adenomatous_polyposis_2|Hereditary_cancer-predisposing_syndrome	criteria_provided,_multiple_submitters,_no_conflicts		0.0171553	0.435046	220.825	TRUE
45332652	T	G	c.528A>C	p.Thr176Thr	c.612A>C	p.Thr204Thr				0.0064599				LB	x	B/LB	Likely_benign	Familial_adenomatous_polyposis_2	criteria_provided,_single_submitter		0.0171553	0.435046	220.825	TRUE
45332651	C	A	c.529G>T	p.Ala177Ser	c.613G>T	p.Ala205Ser	-0.10036	0.16984	NEU	0.00221901					x	x					-0.10036	0.16984	1993.03	FALSE
45332651	C	G	c.529G>C	p.Ala177Pro	c.613G>C	p.Ala205Pro	-0.0958727	0.190165	NEU	0.00385405	6.84053e-07				x	x					-0.0958727	0.190165	1516.4	FALSE	1	1461876	0	nfe	1	1112008	8.99274e-07	0							1	628766	1.59042e-06	0	0	0	33480	0	0	0	44722
45332651	C	T	c.529G>A	p.Ala177Thr	c.613G>A	p.Ala205Thr	-0.225628	0.0323754	NEU	0.00603233	4.78837e-06		VUS	VUS	x	x	Uncertain_significance	Familial_adenomatous_polyposis_2|Hereditary_cancer-predisposing_syndrome	criteria_provided,_multiple_submitters,_no_conflicts		-0.225628	0.0323754	1134.84	FALSE	7	1461876	0	mid	1	5768	0.00017337	0							6	628766	9.5425e-06	0	0	0	33480	0	0	0	44722
45332650	G	A	c.530C>T	p.Ala177Val	c.614C>T	p.Ala205Val	-0.206877	0.0228421	NEU	0.117197				VUS	x	x	Uncertain_significance	Hereditary_cancer-predisposing_syndrome|Familial_adenomatous_polyposis_2	criteria_provided,_multiple_submitters,_no_conflicts		-0.206877	0.0228421	3032.08	FALSE
45332650	G	C	c.530C>G	p.Ala177Gly	c.614C>G	p.Ala205Gly	-0.165843	0.0614761	NEU	0.0446021					x	x					-0.165843	0.0614761	2354.15	FALSE
45332650	G	T	c.530C>A	p.Ala177Glu	c.614C>A	p.Ala205Glu	-0.367691	0.00429224	INT	0.035114					x	x					-0.367691	0.00429224	574.338	FALSE
45332649	T	A	c.531A>T	p.Ala177Ala	c.615A>T	p.Ala205Ala	0.00251214	0.473404	NEU	0.0141244					x	x					0.00251214	0.473404	28662.8	FALSE
45332649	T	C	c.531A>G	p.Ala177Ala	c.615A>G	p.Ala205Ala	0.00251214	0.473404	NEU	0.0265373	6.84053e-07				x	x					0.00251214	0.473404	28662.8	FALSE	1	1461876	0												1	628766	1.59042e-06	0	0	0	33480	0	0	0	44722
45332649	T	G	c.531A>C	p.Ala177Ala	c.615A>C	p.Ala205Ala	0.00251214	0.473404	NEU	0.02445					x	x					0.00251214	0.473404	28662.8	FALSE
45332648	C	A	c.532G>T	p.Glu178*	c.616G>T	p.Glu206*	-0.971897	3.57037e-13	LOF	0.453831					x	x					-0.971897	3.57037e-13	2491.72	FALSE
45332648	C	G	c.532G>C	p.Glu178Gln	c.616G>C	p.Glu206Gln	-0.0318037	0.39974	NEU	0.0169137					x	x					-0.0318037	0.39974	953.377	FALSE
45332648	C	T	c.532G>A	p.Glu178Lys	c.616G>A	p.Glu206Lys	0.0382996	0.362444	NEU	0.00603943					x	x					0.0382996	0.362444	926.066	FALSE
45332647	T	A	c.533A>T	p.Glu178Val	c.617A>T	p.Glu206Val	-0.120244	0.107039	NEU	0.0418566					x	x					-0.120244	0.107039	4912.79	FALSE
45332647	T	C	c.533A>G	p.Glu178Gly	c.617A>G	p.Glu206Gly	-0.126411	0.106997	NEU	0.173383		6.08301e-07		VUS	x	x	Uncertain_significance	Hereditary_cancer-predisposing_syndrome|Familial_adenomatous_polyposis_2	criteria_provided,_multiple_submitters,_no_conflicts		-0.126411	0.106997	4910.76	FALSE									1	1643924	EUR	1	1261210	7.92888e-07
45332647	T	G	c.533A>C	p.Glu178Ala	c.617A>C	p.Glu206Ala	0.0541222	0.264377	NEU	0.00779727					x	x					0.0541222	0.264377	2910.87	FALSE
45332646	C	A	c.534G>T	p.Glu178Asp	c.618G>T	p.Glu206Asp	-0.00029719	0.485815	NEU	0.0504794					x	x					-0.00029719	0.485815	2116.04	FALSE
45332646	C	G	c.534G>C	p.Glu178Asp	c.618G>C	p.Glu206Asp	-0.00029719	0.485815	NEU	0.00269365			VUS	VUS	x	x	Uncertain_significance	Hereditary_cancer-predisposing_syndrome|Familial_adenomatous_polyposis_2	criteria_provided,_multiple_submitters,_no_conflicts		-0.00029719	0.485815	2116.04	FALSE
45332646	C	T	c.534G>A	p.Glu178Glu	c.618G>A	p.Glu206Glu				0.0258328					x	x					0.0786465	0.251313	165.844	TRUE
45332645	T	A	c.535A>T	p.Thr179Ser	c.619A>T	p.Thr207Ser	0.00680629	0.453627	NEU	0.0569639					x	x					0.00680629	0.453627	5434.49	FALSE
45332645	T	C	c.535A>G	p.Thr179Ala	c.619A>G	p.Thr207Ala	-0.0879565	0.20091	NEU	0.0361069					x	x					-0.0879565	0.20091	2598.04	FALSE
45332645	T	G	c.535A>C	p.Thr179Pro	c.619A>C	p.Thr207Pro	-0.235701	0.0114215	NEU	0.062074					x	x					-0.235701	0.0114215	3538.23	FALSE
45332644	G	A	c.536C>T	p.Thr179Ile	c.620C>T	p.Thr207Ile	-0.0399759	0.360308	NEU	0.00646026	2.73621e-06	1.82488e-06			x	x					-0.0399759	0.360308	2635.8	FALSE	4	1461874	0	sas	4	86258	4.63725e-05	0	3	1643942	IND	1.30532	18146	7.1934e-05	3	628764	4.77127e-06	0	0	0	33480	0	0	0	44722
45332644	G	C	c.536C>G	p.Thr179Ser	c.620C>G	p.Thr207Ser	0.00680629	0.453627	NEU	0.0141768					x	x					0.00680629	0.453627	5434.49	FALSE
45332644	G	T	c.536C>A	p.Thr179Asn	c.620C>A	p.Thr207Asn	-0.0368904	0.403977	NEU	0.00879526	6.84053e-07	1.21659e-06		VUS	x	x	Uncertain_significance	Familial_adenomatous_polyposis_2	criteria_provided,_single_submitter		-0.0368904	0.403977	719.924	FALSE	1	1461874	0	nfe	1	1112004	8.99277e-07	0	2	1643942	EUR	1.46625	1261220	1.16256e-06	0	628764	0	0	0	0	33480	0	0	0	44722
45332643	G	A	c.537C>T	p.Thr179Thr	c.621C>T	p.Thr207Thr	-0.0570937	0.33789	NEU	0.0163134		6.08298e-07		LB	x	B/LB	Likely_benign	Hereditary_cancer-predisposing_syndrome	criteria_provided,_single_submitter		-0.0570937	0.33789	330.836	FALSE									1	1643932
45332643	G	C	c.537C>G	p.Thr179Thr	c.621C>G	p.Thr207Thr	-0.0570937	0.33789	NEU	0.0121086					x	x					-0.0570937	0.33789	330.836	FALSE
45332643	G	T	c.537C>A	p.Thr179Thr	c.621C>A	p.Thr207Thr	-0.0570937	0.33789	NEU	0.0111144				LB	B/LB	B/LB	Likely_benign	MUTYH-related_disorder|Familial_adenomatous_polyposis_2|Hereditary_cancer-predisposing_syndrome	criteria_provided,_multiple_submitters,_no_conflicts		-0.0570937	0.33789	330.836	FALSE
45332642	G	A	c.538C>T	p.Leu180Leu	c.622C>T	p.Leu208Leu	0.0642882	0.291885	NEU	0.0330676	6.84055e-07				x	x					0.0642882	0.291885	311.531	FALSE	1	1461870	0	nfe	1	1112004	8.99277e-07	0							1	628760	1.59043e-06	0	0	0	33480	0	0	0	44722
45332642	G	C	c.538C>G	p.Leu180Val	c.622C>G	p.Leu208Val	-0.496727	6.54301e-05	INT	0.0114172					x	x					-0.496727	6.54301e-05	1852.7	FALSE
45332642	G	T	c.538C>A	p.Leu180Met	c.622C>A	p.Leu208Met				0.00173445					x	x					0.0296001	0.400603	183.382	TRUE
45332641	A	C	c.539T>G	p.Leu180Arg	c.623T>G	p.Leu208Arg	-1.17578	1.81964e-19	LOF	0.00901626					x	x					-1.17578	1.81964e-19	3383.09	FALSE
45332641	A	G	c.539T>C	p.Leu180Pro	c.623T>C	p.Leu208Pro	-1.02576	3.91478e-11	LOF	0.0531509	1.36811e-06			VUS	x	x	Uncertain_significance	Familial_adenomatous_polyposis_2	criteria_provided,_single_submitter		-1.02576	3.91478e-11	965.286	FALSE	2	1461874	0	sas	1	86258	1.15931e-05	0							2	628764	3.18084e-06	0	0	0	33480	0	0	0	44722
45332641	A	T	c.539T>A	p.Leu180Gln	c.623T>A	p.Leu208Gln	-0.654696	1.05086e-05	LOF	0.0427592					x	x					-0.654696	1.05086e-05	760.545	FALSE
45332640	C	A	c.540G>T	p.Leu180Leu	c.624G>T	p.Leu208Leu	0.0642882	0.291885	NEU	0.0730413					x	x					0.0642882	0.291885	311.531	FALSE
45332640	C	G	c.540G>C	p.Leu180Leu	c.624G>C	p.Leu208Leu	0.0642882	0.291885	NEU	0.038125					x	x					0.0642882	0.291885	311.531	FALSE
45332640	C	T	c.540G>A	p.Leu180Leu	c.624G>A	p.Leu208Leu	0.0642882	0.291885	NEU	0.0882341					x	x					0.0642882	0.291885	311.531	FALSE
45332639	G	A	c.541C>T	p.Gln181*	c.625C>T	p.Gln209*	-0.812849	3.5058e-12	LOF	0.58074	6.84053e-07	1.21658e-06		P	x	x	Pathogenic	Hereditary_cancer-predisposing_syndrome|Familial_adenomatous_polyposis_2	criteria_provided,_multiple_submitters,_no_conflicts		-0.812849	3.5058e-12	3297.56	FALSE	1	1461874	0	nfe	1	1112006	8.99276e-07	0	2	1643952	GBR	1.78008	815114	2.18384e-06	0	628764	0	0	0	0	33480	0	0	0	44722
45332639	G	C	c.541C>G	p.Gln181Glu	c.625C>G	p.Gln209Glu	0.0230992	0.392169	NEU	0.0187064					x	x					0.0230992	0.392169	2225.2	FALSE
45332639	G	T	c.541C>A	p.Gln181Lys	c.625C>A	p.Gln209Lys	-0.0739297	0.252706	NEU	0.00813281				VUS	x	x	Uncertain_significance	Familial_adenomatous_polyposis_2	criteria_provided,_single_submitter		-0.0739297	0.252706	1374.04	FALSE
45332638	T	A	c.542A>T	p.Gln181Leu	c.626A>T	p.Gln209Leu	-0.0425127	0.341621	NEU	0.00812797					x	x					-0.0425127	0.341621	3933.73	FALSE
45332638	T	C	c.542A>G	p.Gln181Arg	c.626A>G	p.Gln209Arg	-0.0551507	0.290723	NEU	0.00679734					x	x					-0.0551507	0.290723	5781.77	FALSE
45332638	T	G	c.542A>C	p.Gln181Pro	c.626A>C	p.Gln209Pro	-0.726452	5.51933e-09	LOF	0.0641013					x	x					-0.726452	5.51933e-09	2381	FALSE
45332637	C	A	c.543G>T	p.Gln181His	c.627G>T	p.Gln209His	-0.175441	0.0671652	NEU	0.095122					x	x					-0.175441	0.0671652	1332.35	FALSE
45332637	C	G	c.543G>C	p.Gln181His	c.627G>C	p.Gln209His	-0.175441	0.0671652	NEU	0.04409					x	x					-0.175441	0.0671652	1332.35	FALSE
45332637	C	T	c.543G>A	p.Gln181Gln	c.627G>A	p.Gln209Gln				0.0241273	2.73621e-06	2.43318e-06		B	B/LB	B/LB	Benign/Likely_benign	Hereditary_cancer-predisposing_syndrome|not_specified|Familial_adenomatous_polyposis_2	criteria_provided,_multiple_submitters,_no_conflicts		-0.0357787	0.445357	135.99	TRUE	4	1461874	0	nfe	4	1112006	3.5971e-06	0	4	1643942	S_EUR	1.22273	97399.3	1.25537e-05	4	628764	6.36169e-06	0	0	0	33480	0	0	0	44722
45332636	G	A	c.544C>T	p.Gln182*	c.628C>T	p.Gln210*	-0.76836	2.3877e-09	LOF	0.564904	1.36812e-06	1.21658e-06		P	x	x	Pathogenic	Hereditary_cancer-predisposing_syndrome|not_provided|Familial_adenomatous_polyposis_2	criteria_provided,_multiple_submitters,_no_conflicts		-0.76836	2.3877e-09	1897.92	FALSE	2	1461864	0	nfe	2	1112004	1.79855e-06	0	2	1643954	GBR	1.45172	815114	1.78101e-06	1	628754	1.59045e-06	0	0	0	33480	0	0	0	44722
45332636	G	C	c.544C>G	p.Gln182Glu	c.628C>G	p.Gln210Glu	-0.0278456	0.424751	NEU	0.0156081		6.0829e-07		VUS	x	x	Uncertain_significance	Familial_adenomatous_polyposis_2	criteria_provided,_single_submitter		-0.0278456	0.424751	559.583	FALSE									1	1643954
45332636	G	T	c.544C>A	p.Gln182Lys	c.628C>A	p.Gln210Lys	0.129403	0.106394	NEU	0.0109432					x	x					0.129403	0.106394	728.465	FALSE
45332635	T	A	c.545A>T	p.Gln182Leu	c.629A>T	p.Gln210Leu	-0.0116907	0.4666	NEU	0.00422044					x	x					-0.0116907	0.4666	3664.78	FALSE
45332635	T	C	c.545A>G	p.Gln182Arg	c.629A>G	p.Gln210Arg	-0.0126578	0.466302	NEU	0.00572273				VUS	x	x	Uncertain_significance	Familial_adenomatous_polyposis_2	criteria_provided,_single_submitter		-0.0126578	0.466302	1482.36	FALSE
45332635	T	G	c.545A>C	p.Gln182Pro	c.629A>C	p.Gln210Pro	-0.179572	0.0694216	NEU	0.0627896					x	x					-0.179572	0.0694216	1233.98	FALSE
45332634	C	A	c.546G>T	p.Gln182His	c.630G>T	p.Gln210His	0.0507238	0.307245	NEU	0.0843858					x	x					0.0507238	0.307245	863.268	FALSE
45332634	C	G	c.546G>C	p.Gln182His	c.630G>C	p.Gln210His	0.0507238	0.307245	NEU	0.0658023					x	x					0.0507238	0.307245	863.268	FALSE
45332634	C	T	c.546G>A	p.Gln182Gln	c.630G>A	p.Gln210Gln				0.0729232	1.36811e-06			LB	B/LB	B/LB	Likely_benign	Hereditary_cancer-predisposing_syndrome|Familial_adenomatous_polyposis_2|not_provided	criteria_provided,_multiple_submitters,_no_conflicts		0.134305	0.259218	116.753	TRUE	2	1461872	0	nfe	2	1112004	1.79855e-06	0							2	628762	3.18085e-06	0	0	0	33480	0	0	0	44722
45332633	G	A	c.547C>T	p.Leu183Phe	c.631C>T	p.Leu211Phe	-0.0770993	0.238752	NEU	0.00508671	1.02608e-05	2.31153e-05	VUS	VUS	x	x	Uncertain_significance	Hereditary_cancer-predisposing_syndrome|Familial_adenomatous_polyposis_2	criteria_provided,_multiple_submitters,_no_conflicts		-0.0770993	0.238752	1171.84	FALSE	15	1461870	0	nfe	15	1112004	1.34892e-05	0	38	1643930	N_EUR	1.44813	34494	4.1982e-05	1	628760	1.59043e-06	0	0	0	33480	0	0	0	44722
45332633	G	C	c.547C>G	p.Leu183Val	c.631C>G	p.Leu211Val	0.021299	0.406053	NEU	0.120321					x	x					0.021299	0.406053	1679.01	FALSE
45332633	G	T	c.547C>A	p.Leu183Ile	c.631C>A	p.Leu211Ile	-0.11208	0.148997	NEU	0.0104644				VUS	x	x	Uncertain_significance	Hereditary_cancer-predisposing_syndrome	criteria_provided,_single_submitter		-0.11208	0.148997	2027.29	FALSE
45332632	A	C	c.548T>G	p.Leu183Arg	c.632T>G	p.Leu211Arg	-0.104824	0.168271	NEU	0.00348787				VUS	x	x	Uncertain_significance	Familial_adenomatous_polyposis_2	criteria_provided,_single_submitter		-0.104824	0.168271	1858.91	FALSE
45332632	A	G	c.548T>C	p.Leu183Pro	c.632T>C	p.Leu211Pro	-0.826159	2.42047e-07	LOF	0.102586				VUS	x	x	Uncertain_significance	Familial_adenomatous_polyposis_2	criteria_provided,_single_submitter		-0.826159	2.42047e-07	747.097	FALSE
45332632	A	T	c.548T>A	p.Leu183His	c.632T>A	p.Leu211His	0.0987856	0.182766	NEU	0.0166059					x	x					0.0987856	0.182766	550.36	FALSE
45332631	G	A	c.549C>T	p.Leu183Leu	c.633C>T	p.Leu211Leu	-0.00893861	0.478604	NEU	0.0525684	2.05217e-06	1.21659e-06		LB	B/LB	B/LB	Likely_benign	Familial_adenomatous_polyposis_2|Hereditary_cancer-predisposing_syndrome	criteria_provided,_multiple_submitters,_no_conflicts		-0.00893861	0.478604	31293.8	FALSE	3	1461866	0	nfe	3	1112004	2.69783e-06	0	2	1643944	EUR	2	1261220	1.58576e-06	1	628756	1.59044e-06	0	0	0	33480	0	0	0	44722
45332631	G	C	c.549C>G	p.Leu183Leu	c.633C>G	p.Leu211Leu	-0.00893861	0.478604	NEU	0.010892					x	x					-0.00893861	0.478604	31293.8	FALSE
45332631	G	T	c.549C>A	p.Leu183Leu	c.633C>A	p.Leu211Leu	-0.00893861	0.478604	NEU	0.000805795					x	x					-0.00893861	0.478604	31293.8	FALSE
45332630	G	A	c.550C>T	p.Leu184Leu	c.634C>T	p.Leu212Leu	-0.00817688	0.481922	NEU	0.109626		6.0829e-07		LB	B/LB	B/LB	Likely_benign	Hereditary_cancer-predisposing_syndrome|Familial_adenomatous_polyposis_2	criteria_provided,_multiple_submitters,_no_conflicts		-0.00817688	0.481922	27736.1	FALSE									1	1643952
45332630	G	C	c.550C>G	p.Leu184Val	c.634C>G	p.Leu212Val	-0.238243	0.0101433	INT	0.0142416					x	x					-0.238243	0.0101433	4885.14	FALSE
45332630	G	T	c.550C>A	p.Leu184Met	c.634C>A	p.Leu212Met	-0.280992	0.0114579	INT	0.061166			VUS	VUS	x	x	Uncertain_significance	Hereditary_cancer-predisposing_syndrome	criteria_provided,_single_submitter		-0.280992	0.0114579	1418.8	FALSE
45332629	A	C	c.551T>G	p.Leu184Arg	c.635T>G	p.Leu212Arg	-1.1966	5.6885e-21	LOF	0.00498626					x	x					-1.1966	5.6885e-21	6559.38	FALSE
45332629	A	G	c.551T>C	p.Leu184Pro	c.635T>C	p.Leu212Pro	-1.21247	1.44668e-15	LOF	0.0454313				VUS	x	x	Uncertain_significance	Familial_adenomatous_polyposis_2	criteria_provided,_single_submitter		-1.21247	1.44668e-15	1544.63	FALSE
45332629	A	T	c.551T>A	p.Leu184Gln	c.635T>A	p.Leu212Gln	-0.898811	1.4595e-09	LOF	0.00178145					x	x					-0.898811	1.4595e-09	1110.53	FALSE
45332628	C	A	c.552G>T	p.Leu184Leu	c.636G>T	p.Leu212Leu	-0.00817688	0.481922	NEU	0.0904641					x	x					-0.00817688	0.481922	27736.1	FALSE
45332628	C	G	c.552G>C	p.Leu184Leu	c.636G>C	p.Leu212Leu	-0.00817688	0.481922	NEU	0.0914984					x	x					-0.00817688	0.481922	27736.1	FALSE
45332628	C	T	c.552G>A	p.Leu184Leu	c.636G>A	p.Leu212Leu	-0.00817688	0.481922	NEU	0.0836774					x	x					-0.00817688	0.481922	27736.1	FALSE
45332627	G	A	c.553C>T	p.Pro185Ser	c.637C>T	p.Pro213Ser	-0.220771	0.0146198	NEU	0.00604986	6.84059e-07	6.08297e-07			x	x					-0.220771	0.0146198	5191.89	FALSE	1	1461862	0	nfe	1	1112004	8.99277e-07	0	1	1643934	EUR	1	1261220	7.92885e-07	0	628752	0	0	0	0	33480	0	0	0	44722
45332627	G	C	c.553C>G	p.Pro185Ala	c.637C>G	p.Pro213Ala	-0.224818	0.0192977	NEU	0.00585499					x	x					-0.224818	0.0192977	2032.28	FALSE
45332627	G	T	c.553C>A	p.Pro185Thr	c.637C>A	p.Pro213Thr	-0.242204	0.0142658	INT	0.0163862					x	x					-0.242204	0.0142658	3539.08	FALSE
45332626	G	A	c.554C>T	p.Pro185Leu	c.638C>T	p.Pro213Leu	-0.34422	0.000408593	INT	0.0119585		6.08294e-07		VUS	x	x	Uncertain_significance	Familial_adenomatous_polyposis_2	criteria_provided,_single_submitter		-0.34422	0.000408593	6179.2	FALSE									1	1643942	EUR	1	1261220	7.92883e-07
45332626	G	C	c.554C>G	p.Pro185Arg	c.638C>G	p.Pro213Arg	-0.263676	0.00626428	INT	0.0113365				VUS	x	x	Uncertain_significance	Familial_adenomatous_polyposis_2	criteria_provided,_single_submitter		-0.263676	0.00626428	2501.64	FALSE
45332626	G	T	c.554C>A	p.Pro185His	c.638C>A	p.Pro213His	-0.429836	0.00242752	INT	0.00759826					x	x					-0.429836	0.00242752	840.866	FALSE
45332625	A	C	c.555T>G	p.Pro185Pro	c.639T>G	p.Pro213Pro				0.00854141					x	x					-0.0389253	0.392555	242.22	TRUE
45332625	A	G	c.555T>C	p.Pro185Pro	c.639T>C	p.Pro213Pro				0.0147901					x	x					-0.0389253	0.392555	242.22	TRUE
45332625	A	T	c.555T>A	p.Pro185Pro	c.639T>A	p.Pro213Pro				0.00892794					x	x					-0.0389253	0.392555	242.22	TRUE
45332624	C	A	c.556G>T	p.Gly186Cys	c.640G>T	p.Gly214Cys	-0.438602	0.000269063	INT	0.0650001					x	x					-0.438602	0.000269063	1229.55	FALSE
45332624	C	G	c.556G>C	p.Gly186Arg	c.640G>C	p.Gly214Arg	-1.16289	4.95219e-20	LOF	0.0120468					x	x					-1.16289	4.95219e-20	3679	FALSE
45332624	C	T	c.556G>A	p.Gly186Ser	c.640G>A	p.Gly214Ser	-0.340383	0.00222859	INT	0.0538231					x	x					-0.340383	0.00222859	2819.48	FALSE
45332623	C	A	c.557G>T	p.Gly186Val	c.641G>T	p.Gly214Val	-0.852393	4.60971e-12	LOF	0.0106381					x	x					-0.852393	4.60971e-12	2049.63	FALSE
45332623	C	G	c.557G>C	p.Gly186Ala	c.641G>C	p.Gly214Ala	-0.672157	1.31444e-07	LOF	0.0104108					x	x					-0.672157	1.31444e-07	2188.6	FALSE
45332623	C	T	c.557G>A	p.Gly186Asp	c.641G>A	p.Gly214Asp	-0.854869	3.9323e-10	LOF	0.0242958					x	x					-0.854869	3.9323e-10	1372.47	FALSE
45332622	G	A	c.558C>T	p.Gly186Gly	c.642C>T	p.Gly214Gly	0.00232376	0.479024	NEU	0.128894	6.84055e-06	8.51615e-06		LB	B/LB	B/LB	Likely_benign	MUTYH-related_disorder|Hereditary_cancer-predisposing_syndrome|not_specified|Familial_adenomatous_polyposis_2	criteria_provided,_multiple_submitters,_no_conflicts		0.00232376	0.479024	525.894	FALSE	10	1461870	0	sas	1	86258	1.15931e-05	0	14	1643936	W_AFR	2.1549	86601.3	2.4883e-05	3	628760	4.7713e-06	0	0	0	33480	0	0	0	44722
45332622	G	C	c.558C>G	p.Gly186Gly	c.642C>G	p.Gly214Gly	0.00232376	0.479024	NEU	0.562778					x	x					0.00232376	0.479024	525.894	FALSE
45332622	G	T	c.558C>A	p.Gly186Gly	c.642C>A	p.Gly214Gly	0.00232376	0.479024	NEU	0.0413858					x	x					0.00232376	0.479024	525.894	FALSE
45332621	C	A	c.559G>T	p.Val187Leu	c.643G>T	p.Val215Leu	-0.608804	2.36572e-05	LOF	0.0848473					x	x					-0.608804	2.36572e-05	481.298	FALSE
45332621	C	G	c.559G>C	p.Val187Leu	c.643G>C	p.Val215Leu	-0.608804	2.36572e-05	LOF	0.0729594				VUS	x	x	Uncertain_significance	Familial_adenomatous_polyposis_2	criteria_provided,_single_submitter		-0.608804	2.36572e-05	481.298	FALSE
45332621	C	T	c.559G>A	p.Val187Met	c.643G>A	p.Val215Met				0.0605052	2.25739e-05	1.52073e-05	VLP	P	P/LP	P/LP	Pathogenic/Likely_pathogenic	Familial_adenomatous_polyposis_2|not_provided|Hereditary_cancer-predisposing_syndrome	criteria_provided,_multiple_submitters,_no_conflicts		-0.272154	0.0351695	289.19	TRUE	33	1461868	0	eas	10	39700	0.000251889	0	25	1643944	SE_ASIA	2.06944	7439.86	0.000278156	27	628758	4.29418e-05	0	0	0	33480	0	1	2.23604e-05	44722
45332620	A	C	c.560T>G	p.Val187Gly	c.644T>G	p.Val215Gly				0.121496					x	x					-1.48246	0.000284174	87.8257	TRUE
45332620	A	G	c.560T>C	p.Val187Ala	c.644T>C	p.Val215Ala				0.0250093					x	x					-0.454056	0.0962717	84.6815	TRUE
45332620	A	T	c.560T>A	p.Val187Glu	c.644T>A	p.Val215Glu				0.00556228					x	x					-2.60846	1.61958e-07	24.6228	TRUE
45332619	C	A	c.561G>T	p.Val187Val	c.645G>T	p.Val215Val				0.00246292					x	x					0.0231616	0.452442	36.1934	TRUE
45332619	C	G	c.561G>C	p.Val187Val	c.645G>C	p.Val215Val				0.0248571					x	x					0.0231616	0.452442	36.1934	TRUE
45332619	C	T	c.561G>A	p.Val187Val	c.645G>A	p.Val215Val				0.117709				LB	B/LB	B/LB	Likely_benign	Hereditary_cancer-predisposing_syndrome|Familial_adenomatous_polyposis_2|not_specified	criteria_provided,_multiple_submitters,_no_conflicts		0.0231616	0.452442	36.1934	TRUE
45332618	C	A	c.562G>T	p.Gly188Trp	c.646G>T	p.Gly216Trp	-1.02078	3.14327e-11	LOF	0.00542423					x	x					-1.02078	3.14327e-11	793.423	FALSE
45332618	C	G	c.562G>C	p.Gly188Arg	c.646G>C	p.Gly216Arg	-0.84399	1.95607e-12	LOF	0.0354549					x	x					-0.84399	1.95607e-12	3290.79	FALSE
45332618	C	T	c.562G>A	p.Gly188Arg	c.646G>A	p.Gly216Arg	-0.84399	1.95607e-12	LOF	0.013207					x	x					-0.84399	1.95607e-12	3290.79	FALSE
45332617	C	A	c.563G>T	p.Gly188Val	c.647G>T	p.Gly216Val	-1.04067	1.15718e-16	LOF	0.028263					x	x					-1.04067	1.15718e-16	2398.97	FALSE
45332617	C	G	c.563G>C	p.Gly188Ala	c.647G>C	p.Gly216Ala	-0.365431	0.000646194	INT	0.0178475	6.84054e-07	6.08302e-07			x	x					-0.365431	0.000646194	2453.08	FALSE	1	1461872	0	nfe	1	1112004	8.99277e-07	0	1	1643920	BI	1	1044700	9.57212e-07	0	628762	0	0	0	0	33480	0	0	0	44722
45332617	C	T	c.563G>A	p.Gly188Glu	c.647G>A	p.Gly216Glu	-0.865964	1.55807e-11	LOF	0.0421814	4.10433e-06	6.08302e-07	VLP	Con(LP/VUS)	x	P/LP	Conflicting_classifications_of_pathogenicity	Familial_adenomatous_polyposis_2|not_provided|Hereditary_cancer-predisposing_syndrome	criteria_provided,_conflicting_classifications	Likely_pathogenic(5)|Uncertain_significance(3)	-0.865964	1.55807e-11	1591.23	FALSE	6	1461872	0	amr	2	44722	4.47207e-05	0	1	1643920	EUR	1	1261210	7.92888e-07	5	628762	7.95213e-06	0	0	0	33480	0	2	4.47207e-05	44722
45332616	C	A	c.564G>T	p.Gly188Gly	c.648G>T	p.Gly216Gly	0.0066266	0.455692	NEU	0.0137501				LB	x	B/LB	Likely_benign	Hereditary_cancer-predisposing_syndrome	criteria_provided,_single_submitter		0.0066266	0.455692	27642.4	FALSE
45332616	C	G	c.564G>C	p.Gly188Gly	c.648G>C	p.Gly216Gly	0.0066266	0.455692	NEU	0.0118426					x	x					0.0066266	0.455692	27642.4	FALSE
45332616	C	T	c.564G>A	p.Gly188Gly	c.648G>A	p.Gly216Gly	0.0066266	0.455692	NEU	0.0297611		1.21659e-06		LB	B/LB	B/LB	Likely_benign	Familial_adenomatous_polyposis_2|Hereditary_cancer-predisposing_syndrome|not_provided	criteria_provided,_multiple_submitters,_no_conflicts		0.0066266	0.455692	27642.4	FALSE									2	1643934	GHA	1.0967	46332.9	2.367e-05
45332615	G	A	c.565C>T	p.Arg189Cys	c.649C>T	p.Arg217Cys	-0.257796	0.0200224	INT	0.113821	9.5085e-05	8.69884e-05	VUS	VUS	x	x	Uncertain_significance	Familial_adenomatous_polyposis_2|Hereditary_cancer-predisposing_syndrome|not_specified|Gastric_cancer|not_provided	criteria_provided,_multiple_submitters,_no_conflicts		-0.257796	0.0200224	928.492	FALSE	139	1461850	0	sas	42	86258	0.000486911	0	143	1643898	PAK	22.4029	31725.1	0.000706157	53	628740	8.42956e-05	0	0	0	33480	0	0	0	44722
45332615	G	C	c.565C>G	p.Arg189Gly	c.649C>G	p.Arg217Gly	-0.299313	0.0050696	INT	0.160373					x	x					-0.299313	0.0050696	1614.4	FALSE
45332615	G	T	c.565C>A	p.Arg189Ser	c.649C>A	p.Arg217Ser	-0.0964309	0.196869	NEU	0.00913263			VUS	VUS	x	x	Uncertain_significance	Hereditary_cancer-predisposing_syndrome|Familial_adenomatous_polyposis_2	criteria_provided,_multiple_submitters,_no_conflicts		-0.0964309	0.196869	1549.67	FALSE
45332614	C	A	c.566G>T	p.Arg189Leu	c.650G>T	p.Arg217Leu	-0.315593	0.00239687	INT	0.0490247				VUS	x	x	Uncertain_significance	not_provided	criteria_provided,_single_submitter		-0.315593	0.00239687	3372.21	FALSE
45332614	C	G	c.566G>C	p.Arg189Pro	c.650G>C	p.Arg217Pro	0.136112	0.0962348	NEU	0.0769061					x	x					0.136112	0.0962348	944.014	FALSE
45332614	C	T	c.566G>A	p.Arg189His	c.650G>A	p.Arg217His	-0.228364	0.0429127	NEU	0.0544081	2.18899e-05		VUS	VUS	x	x	Uncertain_significance	Familial_adenomatous_polyposis_2|Hereditary_cancer-predisposing_syndrome|not_specified|not_provided|Carcinoma_of_colon	criteria_provided,_multiple_submitters,_no_conflicts		-0.228364	0.0429127	748.96	FALSE	32	1461860	0	afr	3	33480	8.96057e-05	0							18	628750	2.86282e-05	0	3	8.96057e-05	33480	0	1	2.23604e-05	44722
45332613	G	A	c.567C>T	p.Arg189Arg	c.651C>T	p.Arg217Arg				0.0919318				LB	x	B/LB	Likely_benign	Familial_adenomatous_polyposis_2	criteria_provided,_single_submitter		-0.0319171	0.413707	243.814	TRUE
45332613	G	C	c.567C>G	p.Arg189Arg	c.651C>G	p.Arg217Arg				0.0830793					x	x					-0.0319171	0.413707	243.814	TRUE
45332613	G	T	c.567C>A	p.Arg189Arg	c.651C>A	p.Arg217Arg				0.0749007					x	x					-0.0319171	0.413707	243.814	TRUE
45332612	A	C	c.568T>G	p.Tyr190Asp	c.652T>G	p.Tyr218Asp	-0.857593	4.91133e-07	LOF	0.0121113					x	x					-0.857593	4.91133e-07	804.806	FALSE
45332612	A	G	c.568T>C	p.Tyr190His	c.652T>C	p.Tyr218His	-0.197593	0.0521596	NEU	0.0738488	6.84058e-07	1.2166e-06	VUS	VUS	x	x	Uncertain_significance	MUTYH-related_disorder|Familial_adenomatous_polyposis_2|Hereditary_cancer-predisposing_syndrome	criteria_provided,_multiple_submitters,_no_conflicts		-0.197593	0.0521596	1135.15	FALSE	1	1461864	0	nfe	1	1112004	8.99277e-07	0	2	1643924	GBR	1.42014	815102	1.74228e-06	0	628754	0	0	0	0	33480	0	0	0	44722
45332612	A	T	c.568T>A	p.Tyr190Asn	c.652T>A	p.Tyr218Asn	-0.443324	0.000126393	INT	0.00507954	6.84058e-07			VUS	x	x	Uncertain_significance	Familial_adenomatous_polyposis_2|not_specified	criteria_provided,_multiple_submitters,_no_conflicts		-0.443324	0.000126393	1509.45	FALSE	1	1461864	0	nfe	1	1112004	8.99277e-07	0							1	628754	1.59045e-06	0	0	0	33480	0	0	0	44722
45332611	T	A	c.569A>T	p.Tyr190Phe	c.653A>T	p.Tyr218Phe	-0.574	6.9428e-07	INT	0.0161887					x	x					-0.574	6.9428e-07	3226.59	FALSE
45332611	T	C	c.569A>G	p.Tyr190Cys	c.653A>G	p.Tyr218Cys	-0.372734	0.000637286	INT	0.0931299	6.84059e-07		VUS	VUS	x	x	Uncertain_significance	Hereditary_cancer-predisposing_syndrome|Familial_adenomatous_polyposis_2|not_provided	criteria_provided,_multiple_submitters,_no_conflicts		-0.372734	0.000637286	3505.68	FALSE	1	1461862	0	nfe	1	1112004	8.99277e-07	0							1	628752	1.59045e-06	0	0	0	33480	0	0	0	44722
45332611	T	G	c.569A>C	p.Tyr190Ser	c.653A>C	p.Tyr218Ser	-0.220145	0.0137781	NEU	0.0648659	6.84059e-07				x	x					-0.220145	0.0137781	5983.81	FALSE	1	1461862	0	nfe	1	1112004	8.99277e-07	0							1	628752	1.59045e-06	0	0	0	33480	0	0	0	44722
45332610	G	A	c.570C>T	p.Tyr190Tyr	c.654C>T	p.Tyr218Tyr				0.0734047	2.05219e-06			Con(LB/VUS)	x	B/LB	Conflicting_classifications_of_pathogenicity	Hereditary_cancer-predisposing_syndrome|Familial_adenomatous_polyposis_2|not_provided	criteria_provided,_conflicting_classifications	Uncertain_significance(1)|Likely_benign(4)	-0.0175575	0.458581	167.269	TRUE	3	1461856	0	eas	3	39700	7.55668e-05	0							3	628748	4.77139e-06	0	0	0	33480	0	0	0	44722
45332610	G	C	c.570C>G	p.Tyr190*	c.654C>G	p.Tyr218*	-0.96415	6.10481e-15	LOF	0.445177					x	x					-0.96415	6.10481e-15	3937.82	FALSE
45332610	G	T	c.570C>A	p.Tyr190*	c.654C>A	p.Tyr218*	-0.96415	6.10481e-15	LOF	0.38169					x	x					-0.96415	6.10481e-15	3937.82	FALSE
45332609	T	A	c.571A>T	p.Thr191Ser	c.655A>T	p.Thr219Ser	-0.160348	0.0633614	NEU	0.0594701	6.84056e-07			VUS	x	x	Uncertain_significance	not_provided|Familial_adenomatous_polyposis_2	criteria_provided,_multiple_submitters,_no_conflicts		-0.160348	0.0633614	2957.73	FALSE	1	1461868	0	nfe	1	1112008	8.99274e-07	0							1	628758	1.59044e-06	0	0	0	33480	0	0	0	44722
45332609	T	C	c.571A>G	p.Thr191Ala	c.655A>G	p.Thr219Ala	-0.324591	0.0041986	INT	0.0157498				VUS	x	x	Uncertain_significance	Familial_adenomatous_polyposis_2	criteria_provided,_single_submitter		-0.324591	0.0041986	1999.88	FALSE
45332609	T	G	c.571A>C	p.Thr191Pro	c.655A>C	p.Thr219Pro	-0.924181	1.03912e-08	LOF	0.0648531				VUS	x	x	Uncertain_significance	Hereditary_cancer-predisposing_syndrome	criteria_provided,_single_submitter		-0.924181	1.03912e-08	1020.46	FALSE
45332608	G	A	c.572C>T	p.Thr191Ile	c.656C>T	p.Thr219Ile	-0.0338234	0.391352	NEU	0.066219				VUS	x	x	Uncertain_significance	Hepatoblastoma	no_assertion_criteria_provided		-0.0338234	0.391352	1233.88	FALSE
45332608	G	C	c.572C>G	p.Thr191Arg	c.656C>G	p.Thr219Arg	-1.1587	1.98925e-16	LOF	0.0352125					x	x					-1.1587	1.98925e-16	2296.35	FALSE
45332608	G	T	c.572C>A	p.Thr191Lys	c.656C>A	p.Thr219Lys	-1.25877	1.68506e-13	LOF	0.00261318					x	x					-1.25877	1.68506e-13	816.29	FALSE
45332607	T	A	c.573A>T	p.Thr191Thr	c.657A>T	p.Thr219Thr				0.00230389					x	x					0.0087828	0.460338	156.397	TRUE
45332607	T	C	c.573A>G	p.Thr191Thr	c.657A>G	p.Thr219Thr				0.0071851				LB	x	B/LB	Likely_benign	Familial_adenomatous_polyposis_2	criteria_provided,_single_submitter		0.0087828	0.460338	156.397	TRUE
45332607	T	G	c.573A>C	p.Thr191Thr	c.657A>C	p.Thr219Thr				0.0171637	3.89913e-05	3.83233e-05		LB	B/LB	B/LB	Likely_benign	not_specified|MUTYH-related_disorder|Familial_adenomatous_polyposis_2|not_provided|Hereditary_cancer-predisposing_syndrome	criteria_provided,_multiple_submitters,_no_conflicts		0.0087828	0.460338	156.397	TRUE	57	1461864	0	nfe	57	1112002	5.12589e-05	0	63	1643908	IRE	13.8324	229593	6.02474e-05	8	628754	1.27236e-05	0	0	0	33480	0	0	0	44722
45332606	C	A	c.574G>T	p.Ala192Ser	c.658G>T	p.Ala220Ser	-0.16642	0.0576045	NEU	0.00164271	6.84061e-07				x	x					-0.16642	0.0576045	7197.99	FALSE	1	1461858	0	nfe	1	1112006	8.99276e-07	0							1	628748	1.59046e-06	0	0	0	33480	0	0	0	44722
45332606	C	G	c.574G>C	p.Ala192Pro	c.658G>C	p.Ala220Pro	-1.16706	1.41296e-19	LOF	0.00255907	1.36812e-06	1.2166e-06	VUS	VUS	x	x	Uncertain_significance	Familial_adenomatous_polyposis_2|Hereditary_cancer-predisposing_syndrome	criteria_provided,_multiple_submitters,_no_conflicts		-1.16706	1.41296e-19	3593.02	FALSE	2	1461858	0						2	1643928	SAS	1.4268	81334.9	1.75423e-05	0	628748	0	0	0	0	33480	0	0	0	44722
45332606	C	T	c.574G>A	p.Ala192Thr	c.658G>A	p.Ala220Thr	-1.07044	3.39144e-18	LOF	0.00627494	6.84061e-07	6.08299e-07		VUS	x	x	Uncertain_significance	Familial_adenomatous_polyposis_2	criteria_provided,_single_submitter		-1.07044	3.39144e-18	4553.38	FALSE	1	1461858	0	nfe	1	1112006	8.99276e-07	0	1	1643928	BI	1	1044700	9.57211e-07	0	628748	0	0	0	0	33480	0	0	0	44722
45332605	G	A	c.575C>T	p.Ala192Val	c.659C>T	p.Ala220Val	-0.943025	5.8429e-14	LOF	0.0497569					x	x					-0.943025	5.8429e-14	2629.9	FALSE
45332605	G	C	c.575C>G	p.Ala192Gly	c.659C>G	p.Ala220Gly	-0.104697	0.155771	NEU	0.702129					x	x					-0.104697	0.155771	3423.51	FALSE
45332605	G	T	c.575C>A	p.Ala192Asp	c.659C>A	p.Ala220Asp	-0.92671	3.43533e-10	LOF	0.00652546					x	x					-0.92671	3.43533e-10	1033.67	FALSE
45332604	A	C	c.576T>G	p.Ala192Ala	c.660T>G	p.Ala220Ala				0.0101905					x	x					0.0547867	0.320632	290.588	TRUE
45332604	A	G	c.576T>C	p.Ala192Ala	c.660T>C	p.Ala220Ala				0.0126794				LB	x	B/LB	Likely_benign	Hereditary_cancer-predisposing_syndrome	criteria_provided,_single_submitter		0.0547867	0.320632	290.588	TRUE
45332604	A	T	c.576T>A	p.Ala192Ala	c.660T>A	p.Ala220Ala				0.0545913	6.84057e-07				x	x					0.0547867	0.320632	290.588	TRUE	1	1461866	0	nfe	1	1112006	8.99276e-07	0							0	628756	0	0	0	0	33480	0	0	0	44722
45332603	C	A	c.577G>T	p.Gly193Trp	c.661G>T	p.Gly221Trp	-0.832369	2.51292e-09	LOF	0.0515867					x	x					-0.832369	2.51292e-09	1281.43	FALSE
45332603	C	G	c.577G>C	p.Gly193Arg	c.661G>C	p.Gly221Arg	-0.0604425	0.279351	NEU	0.0098326					x	x					-0.0604425	0.279351	3077.2	FALSE
45332603	C	T	c.577G>A	p.Gly193Arg	c.661G>A	p.Gly221Arg	-0.0604425	0.279351	NEU	0.342565	6.84064e-07		VUS	VUS	x	x	Uncertain_significance	Hereditary_cancer-predisposing_syndrome	criteria_provided,_single_submitter		-0.0604425	0.279351	3077.2	FALSE	1	1461852	0	nfe	1	1112000	8.99281e-07	0							0	628742	0	0	0	0	33480	0	0	0	44722
45332602	C	A	c.578G>T	p.Gly193Val	c.662G>T	p.Gly221Val	-0.346323	0.000542551	INT	0.00744579					x	x					-0.346323	0.000542551	5285.37	FALSE
45332602	C	G	c.578G>C	p.Gly193Ala	c.662G>C	p.Gly221Ala	-0.0457679	0.331543	NEU	0.0311001			VUS	VUS	x	x	Uncertain_significance	not_provided|Hereditary_cancer-predisposing_syndrome|Familial_adenomatous_polyposis_2	criteria_provided,_multiple_submitters,_no_conflicts		-0.0457679	0.331543	3220.78	FALSE
45332602	C	T	c.578G>A	p.Gly193Glu	c.662G>A	p.Gly221Glu	-0.721942	1.38842e-09	LOF	0.023487				VUS	x	x	Uncertain_significance	Familial_adenomatous_polyposis_2	criteria_provided,_single_submitter		-0.721942	1.38842e-09	2853.34	FALSE
45332601	C	A	c.579G>T	p.Gly193Gly	c.663G>T	p.Gly221Gly	-0.00485127	0.495744	NEU	0.0133538				LB	x	B/LB	Likely_benign	Familial_adenomatous_polyposis_2	criteria_provided,_single_submitter		-0.00485127	0.495744	27481.4	FALSE
45332601	C	G	c.579G>C	p.Gly193Gly	c.663G>C	p.Gly221Gly	-0.00485127	0.495744	NEU	0.0262575					x	x					-0.00485127	0.495744	27481.4	FALSE
45332601	C	T	c.579G>A	p.Gly193Gly	c.663G>A	p.Gly221Gly	-0.00485127	0.495744	NEU	0.035018				LB	B/LB	B/LB	Likely_benign	Familial_adenomatous_polyposis_2|Hereditary_cancer-predisposing_syndrome	criteria_provided,_multiple_submitters,_no_conflicts		-0.00485127	0.495744	27481.4	FALSE
45332600	C	A	c.580G>T	p.Ala194Ser	c.664G>T	p.Ala222Ser	-0.16919	0.0466077	NEU	0.0686579					x	x					-0.16919	0.0466077	5828.81	FALSE
45332600	C	G	c.580G>C	p.Ala194Pro	c.664G>C	p.Ala222Pro	-1.06413	1.3342e-15	LOF	0.0535621					x	x					-1.06413	1.3342e-15	2559.9	FALSE
45332600	C	T	c.580G>A	p.Ala194Thr	c.664G>A	p.Ala222Thr	-0.422376	0.000306593	INT	0.032127			VUS	VUS	x	x	Uncertain_significance	Familial_adenomatous_polyposis_2|Hereditary_cancer-predisposing_syndrome	criteria_provided,_multiple_submitters,_no_conflicts		-0.422376	0.000306593	2063.58	FALSE
45332599	G	A	c.581C>T	p.Ala194Val	c.665C>T	p.Ala222Val	-0.443488	1.85436e-05	INT	0.0273426	6.84071e-07	1.21665e-06	VUS	VUS	x	x	Uncertain_significance	Familial_adenomatous_polyposis_2|Hereditary_cancer-predisposing_syndrome	criteria_provided,_multiple_submitters,_no_conflicts		-0.443488	1.85436e-05	5211.79	FALSE	1	1461836	0						2	1643860	EUR	1.99834	1261160	1.58453e-06	0	628726	0	0	0	0	33480	0	0	0	44722
45332599	G	C	c.581C>G	p.Ala194Gly	c.665C>G	p.Ala222Gly	-0.62418	1.75675e-08	LOF	0.00471765					x	x					-0.62418	1.75675e-08	5241.38	FALSE
45332599	G	T	c.581C>A	p.Ala194Asp	c.665C>A	p.Ala222Asp	-1.03258	5.51085e-16	LOF	0.0197623					x	x					-1.03258	5.51085e-16	2806.64	FALSE
45332598	G	A	c.582C>T	p.Ala194Ala	c.666C>T	p.Ala222Ala	0.130323	0.116988	NEU	0.0562524					x	x					0.130323	0.116988	507.949	FALSE
45332598	G	C	c.582C>G	p.Ala194Ala	c.666C>G	p.Ala222Ala	0.130323	0.116988	NEU	0.0159259					x	x					0.130323	0.116988	507.949	FALSE
45332598	G	T	c.582C>A	p.Ala194Ala	c.666C>A	p.Ala222Ala	0.130323	0.116988	NEU	0.0243061					x	x					0.130323	0.116988	507.949	FALSE
45332597	T	A	c.583A>T	p.Ile195Phe	c.667A>T	p.Ile223Phe	-1.07916	2.49991e-16	LOF	0.0289842					x	x					-1.07916	2.49991e-16	2734.12	FALSE
45332597	T	C	c.583A>G	p.Ile195Val	c.667A>G	p.Ile223Val	-0.0879412	0.193566	NEU	0.0126689	0.000211375	0.000197092	VUS	VUS	x	x	Uncertain_significance	Familial_adenomatous_polyposis_2|Gastric_cancer|not_specified|not_provided|Carcinoma_of_colon|Hereditary_cancer-predisposing_syndrome|Diffuse_midline_glioma,_H3_K27-altered	criteria_provided,_multiple_submitters,_no_conflicts		-0.0879412	0.193566	5522.9	FALSE	309	1461854	0	nfe	279	1112002	0.000250899	0	324	1643900	ITA	21.1824	17675.1	0.00119844	172	628744	0.000273561	0	0	0	33480	0	7	0.000156523	44722
45332597	T	G	c.583A>C	p.Ile195Leu	c.667A>C	p.Ile223Leu	-0.287203	0.00446928	INT	0.0904368					x	x					-0.287203	0.00446928	7189.95	FALSE
45332596	A	C	c.584T>G	p.Ile195Ser	c.668T>G	p.Ile223Ser	-0.943921	1.66619e-13	LOF	0.033466					x	x					-0.943921	1.66619e-13	4080.97	FALSE
45332596	A	G	c.584T>C	p.Ile195Thr	c.668T>C	p.Ile223Thr	-0.534176	3.3469e-06	INT	0.0129933					x	x					-0.534176	3.3469e-06	2254.62	FALSE
45332596	A	T	c.584T>A	p.Ile195Asn	c.668T>A	p.Ile223Asn	-1.12393	2.24419e-14	LOF	0.00781064					x	x					-1.12393	2.24419e-14	1726.44	FALSE
45332595	A	C	c.585T>G	p.Ile195Met	c.669T>G	p.Ile223Met	-0.230229	0.0238569	NEU	0.00527147					x	x					-0.230229	0.0238569	1607.55	FALSE
45332595	A	G	c.585T>C	p.Ile195Ile	c.669T>C	p.Ile223Ile	-0.0224694	0.438834	NEU	0.0425314				LB	x	B/LB	Likely_benign	Hereditary_cancer-predisposing_syndrome	criteria_provided,_single_submitter		-0.0224694	0.438834	422.839	FALSE
45332595	A	T	c.585T>A	p.Ile195Ile	c.669T>A	p.Ile223Ile	-0.0224694	0.438834	NEU	0.13459					x	x					-0.0224694	0.438834	422.839	FALSE
45332594	C	A	c.586G>T	p.Ala196Ser	c.670G>T	p.Ala224Ser	0.00714254	0.456523	NEU	0.055417				VUS	x	x	Uncertain_significance	Familial_adenomatous_polyposis_2	criteria_provided,_single_submitter		0.00714254	0.456523	3320.59	FALSE
45332594	C	G	c.586G>C	p.Ala196Pro	c.670G>C	p.Ala224Pro	-1.11245	1.27996e-15	LOF	0.199209					x	x					-1.11245	1.27996e-15	2146.24	FALSE
45332594	C	T	c.586G>A	p.Ala196Thr	c.670G>A	p.Ala224Thr	-0.341852	0.000926191	INT	0.0179847	4.78844e-06	4.86645e-06	VUS	VUS	x	x	Uncertain_significance	Hereditary_cancer-predisposing_syndrome|Familial_adenomatous_polyposis_2	criteria_provided,_multiple_submitters,_no_conflicts		-0.341852	0.000926191	3059.96	FALSE	7	1461854	0	nfe	7	1112008	6.29492e-06	0	8	1643908	SAS	1	81335.6	1.22947e-05	0	628744	0	0	0	0	33480	0	0	0	44722
45332593	G	A	c.587C>T	p.Ala196Val	c.671C>T	p.Ala224Val	-0.382456	0.000185868	INT	0.0325816					x	x					-0.382456	0.000185868	4016.55	FALSE
45332593	G	C	c.587C>G	p.Ala196Gly	c.671C>G	p.Ala224Gly	-0.309244	0.0016721	INT	0.00450411					x	x					-0.309244	0.0016721	4322.78	FALSE
45332593	G	T	c.587C>A	p.Ala196Asp	c.671C>A	p.Ala224Asp	-0.615664	1.91012e-06	LOF	0.0437362				VUS	x	x	Uncertain_significance	not_provided	criteria_provided,_single_submitter		-0.615664	1.91012e-06	1142.11	FALSE
45332592	G	A	c.588C>T	p.Ala196Ala	c.672C>T	p.Ala224Ala	-0.00402201	0.499302	NEU	0.00788663	6.84066e-07			LB	B/LB	B/LB	Likely_benign	Familial_adenomatous_polyposis_2|Hereditary_cancer-predisposing_syndrome	criteria_provided,_multiple_submitters,_no_conflicts		-0.00402201	0.499302	31855.7	FALSE	1	1461848	0	nfe	1	1112006	8.99276e-07	0							0	628740	0	0	0	0	33480	0	0	0	44722
45332592	G	C	c.588C>G	p.Ala196Ala	c.672C>G	p.Ala224Ala	-0.00402201	0.499302	NEU	0.0126095					x	x					-0.00402201	0.499302	31855.7	FALSE
45332592	G	T	c.588C>A	p.Ala196Ala	c.672C>A	p.Ala224Ala	-0.00402201	0.499302	NEU	0.0135648					x	x					-0.00402201	0.499302	31855.7	FALSE
45332591	A	C	c.589T>G	p.Ser197Ala	c.673T>G	p.Ser225Ala	-0.270738	0.00803671	INT	0.0153237			VUS	VUS	x	x	Uncertain_significance	Hereditary_cancer-predisposing_syndrome	criteria_provided,_single_submitter		-0.270738	0.00803671	2462.79	FALSE
45332591	A	G	c.589T>C	p.Ser197Pro	c.673T>C	p.Ser225Pro	-1.30351	4.4486e-20	LOF	0.171366			VUS	VUS	x	x	Uncertain_significance	Hereditary_cancer-predisposing_syndrome	criteria_provided,_multiple_submitters,_no_conflicts		-1.30351	4.4486e-20	1874.48	FALSE
45332591	A	T	c.589T>A	p.Ser197Thr	c.673T>A	p.Ser225Thr	-0.695315	9.41608e-09	LOF	0.000798473	6.84066e-07				x	x					-0.695315	9.41608e-09	1878.12	FALSE	1	1461848	0	nfe	1	1112006	8.99276e-07	0							0	628740	0	0	0	0	33480	0	0	0	44722
45332590	G	A	c.590C>T	p.Ser197Phe	c.674C>T	p.Ser225Phe	-0.955655	2.61531e-08	LOF	0.0022825					x	x					-0.955655	2.61531e-08	896.992	FALSE
45332590	G	C	c.590C>G	p.Ser197Cys	c.674C>G	p.Ser225Cys	-0.730062	6.55079e-09	LOF	0.0342422				VUS	x	x	Uncertain_significance	Familial_adenomatous_polyposis_2	criteria_provided,_single_submitter		-0.730062	6.55079e-09	1691.37	FALSE
45332590	G	T	c.590C>A	p.Ser197Tyr	c.674C>A	p.Ser225Tyr	-0.897661	1.28142e-07	LOF	0.00115371					x	x					-0.897661	1.28142e-07	871.388	FALSE
45332589	A	C	c.591T>G	p.Ser197Ser	c.675T>G	p.Ser225Ser	0.0370312	0.378413	NEU	0.0277393	6.84066e-07			LB	x	B/LB	Likely_benign	Hereditary_cancer-predisposing_syndrome	criteria_provided,_single_submitter		0.0370312	0.378413	327.812	FALSE	1	1461848	0	nfe	1	1112008	8.99274e-07	0							1	628738	1.59049e-06	0	0	0	33480	0	0	0	44722
45332589	A	G	c.591T>C	p.Ser197Ser	c.675T>C	p.Ser225Ser	0.0370312	0.378413	NEU	0.0249384	6.84066e-07			LB	B/LB	B/LB	Likely_benign	Familial_adenomatous_polyposis_2|Hereditary_cancer-predisposing_syndrome	criteria_provided,_multiple_submitters,_no_conflicts		0.0370312	0.378413	327.812	FALSE	1	1461848	0	nfe	1	1112008	8.99274e-07	0							1	628738	1.59049e-06	0	0	0	33480	0	0	0	44722
45332589	A	T	c.591T>A	p.Ser197Ser	c.675T>A	p.Ser225Ser	0.0370312	0.378413	NEU	0.0135698					x	x					0.0370312	0.378413	327.812	FALSE
45332588	T	A	c.592A>T	p.Ile198Phe	c.676A>T	p.Ile226Phe	-0.446829	0.00105639	INT	0.0468947					x	x					-0.446829	0.00105639	617.006	FALSE
45332588	T	C	c.592A>G	p.Ile198Val	c.676A>G	p.Ile226Val	-0.253668	0.0134119	INT	0.0481231	6.15662e-06	4.86691e-06	VUS	VUS	x	x	Uncertain_significance	Familial_adenomatous_polyposis_2|Hereditary_cancer-predisposing_syndrome|not_provided	criteria_provided,_multiple_submitters,_no_conflicts		-0.253668	0.0134119	1669.58	FALSE	9	1461840	0	eas	1	39700	2.51889e-05	0	8	1643754	SE_ASIA	1	7439.86	0.000134411	6	628730	9.54305e-06	0	0	0	33480	0	0	0	44722
45332588	T	G	c.592A>C	p.Ile198Leu	c.676A>C	p.Ile226Leu	-0.390666	0.000777228	INT	0.0736806			VUS	VUS	x	x	Uncertain_significance	Hereditary_cancer-predisposing_syndrome	criteria_provided,_single_submitter		-0.390666	0.000777228	1770.6	FALSE
45332587	A	C	c.593T>G	p.Ile198Ser	c.677T>G	p.Ile226Ser	-0.757374	3.45481e-10	LOF	0.15865					x	x					-0.757374	3.45481e-10	2556.66	FALSE
45332587	A	G	c.593T>C	p.Ile198Thr	c.677T>C	p.Ile226Thr	-0.36043	0.000904024	INT	0.00768888					x	x					-0.36043	0.000904024	2306.04	FALSE
45332587	A	T	c.593T>A	p.Ile198Asn	c.677T>A	p.Ile226Asn	-0.562153	4.62419e-06	INT	0.0914838					x	x					-0.562153	4.62419e-06	1536.44	FALSE
45332586	G	A	c.594C>T	p.Ile198Ile	c.678C>T	p.Ile226Ile				0.278007	1.6418e-05	1.45993e-05		LB	B/LB	B/LB	Likely_benign	Hereditary_cancer-predisposing_syndrome|not_provided|Familial_adenomatous_polyposis_2	criteria_provided,_multiple_submitters,_no_conflicts		0.0147198	0.443252	239.952	TRUE	24	1461806	0	nfe	24	1112000	2.15827e-05	0	24	1643916	E_ASIA	1	22570.9	4.43048e-05	1	628704	1.59057e-06	0	0	0	33480	0	0	0	44722
45332586	G	C	c.594C>G	p.Ile198Met	c.678C>G	p.Ile226Met	-0.188908	0.088789	NEU	0.266366			VUS	VUS	x	x	Uncertain_significance	Hereditary_cancer-predisposing_syndrome	criteria_provided,_single_submitter		-0.188908	0.088789	594.217	FALSE
45332586	G	T	c.594C>A	p.Ile198Ile	c.678C>A	p.Ile226Ile				0.346688					x	x					0.0147198	0.443252	239.952	TRUE
45332585	C	A	c.595G>T	p.Ala199Ser	c.679G>T	p.Ala227Ser	-0.171369	0.0518024	NEU	0.222747					x	x					-0.171369	0.0518024	4157.4	FALSE
45332585	C	G	c.595G>C	p.Ala199Pro	c.679G>C	p.Ala227Pro	-1.06731	7.33429e-15	LOF	0.519786					x	x					-1.06731	7.33429e-15	3201.66	FALSE
45332585	C	T	c.595G>A	p.Ala199Thr	c.679G>A	p.Ala227Thr	-0.213762	0.0166939	NEU	0.0128911	5.47274e-05	4.86675e-05	VUS	VUS	x	x	Uncertain_significance	not_provided|Familial_adenomatous_polyposis_2|Hereditary_cancer-predisposing_syndrome|not_specified	criteria_provided,_multiple_submitters,_no_conflicts		-0.213762	0.0166939	4795.95	FALSE	80	1461790	0	nfe	72	1111996	6.47484e-05	0	80	1643806	SE_ASIA	1.23529	7438.79	0.000166061	26	628690	4.13558e-05	0	1	2.98686e-05	33480	0	0	0	44722
45332584	G	A	c.596C>T	p.Ala199Val	c.680C>T	p.Ala227Val	-0.15474	0.0636751	NEU	0.0246842	6.84081e-07	8.5166e-06	VUS	VUS	x	x	Uncertain_significance	Hereditary_cancer-predisposing_syndrome|Familial_adenomatous_polyposis_2	criteria_provided,_multiple_submitters,_no_conflicts		-0.15474	0.0636751	5602.17	FALSE	1	1461816	0	nfe	1	1111996	8.99284e-07	0	14	1643848	W_AFR	1.74559	86601	2.01567e-05	1	628718	1.59054e-06	0	0	0	33480	0	0	0	44722
45332584	G	C	c.596C>G	p.Ala199Gly	c.680C>G	p.Ala227Gly	-0.18345	0.040308	NEU	0.020524					x	x					-0.18345	0.040308	3285.06	FALSE
45332584	G	T	c.596C>A	p.Ala199Asp	c.680C>A	p.Ala227Asp	-1.07219	2.30023e-15	LOF	0.0326498					x	x					-1.07219	2.30023e-15	2641.37	FALSE
45332583	G	A	c.597C>T	p.Ala199Ala	c.681C>T	p.Ala227Ala	0.0220091	0.418322	NEU	0.174164				LB	x	B/LB	Likely_benign	Hereditary_cancer-predisposing_syndrome	criteria_provided,_single_submitter		0.0220091	0.418322	493.387	FALSE
45332583	G	C	c.597C>G	p.Ala199Ala	c.681C>G	p.Ala227Ala	0.0220091	0.418322	NEU	0.0623372					x	x					0.0220091	0.418322	493.387	FALSE
45332583	G	T	c.597C>A	p.Ala199Ala	c.681C>A	p.Ala227Ala	0.0220091	0.418322	NEU	0.0749936					x	x					0.0220091	0.418322	493.387	FALSE
45332582	A	C	c.598T>G	p.Phe200Val	c.682T>G	p.Phe228Val	-0.545413	4.10042e-07	INT	0.012183					x	x					-0.545413	4.10042e-07	3858.49	FALSE
45332582	A	G	c.598T>C	p.Phe200Leu	c.682T>C	p.Phe228Leu	-0.251855	0.00725518	INT	0.154846					x	x					-0.251855	0.00725518	4060.77	FALSE
45332582	A	T	c.598T>A	p.Phe200Ile	c.682T>A	p.Phe228Ile	-0.50512	7.79407e-06	INT	0.00927699					x	x					-0.50512	7.79407e-06	2804.77	FALSE
45332581	A	C	c.599T>G	p.Phe200Cys	c.683T>G	p.Phe228Cys	-0.265755	0.0140517	INT	0.0916172					x	x					-0.265755	0.0140517	1441.63	FALSE
45332581	A	G	c.599T>C	p.Phe200Ser	c.683T>C	p.Phe228Ser	-0.540498	7.7018e-07	INT	0.0336149					x	x					-0.540498	7.7018e-07	3889.51	FALSE
45332581	A	T	c.599T>A	p.Phe200Tyr	c.683T>A	p.Phe228Tyr	0.0680665	0.235109	NEU	0.00847359					x	x					0.0680665	0.235109	1761.99	FALSE
45332580	A	C	c.600T>G	p.Phe200Leu	c.684T>G	p.Phe228Leu	-0.251855	0.00725518	INT	0.241478	6.84083e-07				x	x					-0.251855	0.00725518	4060.77	FALSE	1	1461810	0	afr	1	33480	2.98686e-05	0							0	628702	0	0	1	2.98686e-05	33480	0	0	0	44722
45332580	A	G	c.600T>C	p.Phe200Phe	c.684T>C	p.Phe228Phe				0.0405274					x	x					-0.0131013	0.47214	152.715	TRUE
45332580	A	T	c.600T>A	p.Phe200Leu	c.684T>A	p.Phe228Leu	-0.251855	0.00725518	INT	0.295698					x	x					-0.251855	0.00725518	4060.77	FALSE
45332579	C	A	c.601G>T	p.Gly201Cys	c.685G>T	p.Gly229Cys	-0.103094	0.153037	NEU	0.0523832					x	x					-0.103094	0.153037	3076.84	FALSE
45332579	C	G	c.601G>C	p.Gly201Arg	c.685G>C	p.Gly229Arg	-0.060096	0.290122	NEU	0.0437505					x	x					-0.060096	0.290122	7797.93	FALSE
45332579	C	T	c.601G>A	p.Gly201Ser	c.685G>A	p.Gly229Ser	-0.0384902	0.36184	NEU	0.0865901	2.05226e-06		VUS	VUS	x	x	Uncertain_significance	Hereditary_cancer-predisposing_syndrome|Familial_adenomatous_polyposis_2	criteria_provided,_multiple_submitters,_no_conflicts		-0.0384902	0.36184	6932.36	FALSE	3	1461800	0	sas	2	86256	2.31868e-05	0							3	628696	4.77178e-06	0	0	0	33480	0	0	0	44722
45332578	C	A	c.602G>T	p.Gly201Val	c.686G>T	p.Gly229Val	-0.331192	0.00110628	INT	0.0462539					x	x					-0.331192	0.00110628	4287.97	FALSE
45332578	C	G	c.602G>C	p.Gly201Ala	c.686G>C	p.Gly229Ala	-0.140451	0.0809788	NEU	0.0249368					x	x					-0.140451	0.0809788	4042.84	FALSE
45332578	C	T	c.602G>A	p.Gly201Asp	c.686G>A	p.Gly229Asp	-0.0211127	0.437932	NEU	0.0212019	8.89312e-06	7.90835e-06	VUS	VUS	x	x	Uncertain_significance	Familial_adenomatous_polyposis_2|Gastric_cancer|not_provided|Hereditary_cancer-predisposing_syndrome	criteria_provided,_multiple_submitters,_no_conflicts		-0.0211127	0.437932	1339.12	FALSE	13	1461804	0	nfe	11	1112002	9.89207e-06	0	13	1643832	N_EUR	2.76556	34492.8	8.01778e-05	11	628698	1.74965e-05	0	0	0	33480	0	0	0	44722
45332577	G	A	c.603C>T	p.Gly201Gly	c.687C>T	p.Gly229Gly	0.00357489	0.476649	NEU	0.121183					x	x					0.00357489	0.476649	783.865	FALSE
45332577	G	C	c.603C>G	p.Gly201Gly	c.687C>G	p.Gly229Gly	0.00357489	0.476649	NEU	0.341854					x	x					0.00357489	0.476649	783.865	FALSE
45332577	G	T	c.603C>A	p.Gly201Gly	c.687C>A	p.Gly229Gly	0.00357489	0.476649	NEU	0.0313486					x	x					0.00357489	0.476649	783.865	FALSE
45332576	G	A	c.604C>T	p.Gln202*	c.688C>T	p.Gln230*	-1.16271	1.6303e-15	LOF	0.736402	1.3682e-06	6.0834e-07		P	x	x	Pathogenic/Likely_pathogenic	Familial_adenomatous_polyposis_2|not_provided|Hereditary_cancer-predisposing_syndrome	criteria_provided,_multiple_submitters,_no_conflicts		-1.16271	1.6303e-15	2557.84	FALSE	2	1461770	0	mid	1	5768	0.00017337	0	1	1643818					2	628686	3.18124e-06	0	0	0	33480	0	0	0	44722
45332576	G	C	c.604C>G	p.Gln202Glu	c.688C>G	p.Gln230Glu	-0.072862	0.272163	NEU	0.0848597				VUS	x	x	Uncertain_significance	Familial_adenomatous_polyposis_2	criteria_provided,_multiple_submitters,_no_conflicts		-0.072862	0.272163	1196.54	FALSE
45332576	G	T	c.604C>A	p.Gln202Lys	c.688C>A	p.Gln230Lys	0.0342127	0.350429	NEU	0.0104285					x	x					0.0342127	0.350429	2213.62	FALSE
45332575	T	A	c.605A>T	p.Gln202Leu	c.689A>T	p.Gln230Leu	-0.163351	0.0481664	NEU	0.912626				VUS	x	x	Uncertain_significance	Familial_adenomatous_polyposis_2	criteria_provided,_single_submitter		-0.163351	0.0481664	5630.83	FALSE
45332575	T	C	c.605A>G	p.Gln202Arg	c.689A>G	p.Gln230Arg	-0.085716	0.195461	NEU	0.916872			VLP	CON	x	x	Conflicting_classifications_of_pathogenicity	Familial_adenomatous_polyposis_2|Hereditary_cancer-predisposing_syndrome|not_specified	criteria_provided,_conflicting_classifications	Likely_pathogenic(1)|Uncertain_significance(2)	-0.085716	0.195461	6576.76	FALSE
45332575	T	G	c.605A>C	p.Gln202Pro	c.689A>C	p.Gln230Pro	-0.931187	1.05659e-13	LOF	0.914646					x	x					-0.931187	1.05659e-13	2829.2	FALSE
45332574	C	A	c.606G>T	p.Gln202His	c.690G>T	p.Gln230His	-0.0824994	0.26238	NEU	0.938891					x	x					-0.0824994	0.26238	1137.7	FALSE
45332574	C	G	c.606G>C	p.Gln202His	c.690G>C	p.Gln230His	-0.0824994	0.26238	NEU	0.942379			VLP	CON	x	x	Conflicting_classifications_of_pathogenicity	Hereditary_cancer-predisposing_syndrome|Familial_adenomatous_polyposis_2	criteria_provided,_conflicting_classifications	Likely_pathogenic(1)|Uncertain_significance(1)	-0.0824994	0.26238	1137.7	FALSE
45332574	C	T	c.606G>A	p.Gln202Gln	c.690G>A	p.Gln230Gln				0.940025	2.05226e-06			P	x	x	Pathogenic/Likely_pathogenic	Hereditary_cancer-predisposing_syndrome|not_provided|Familial_adenomatous_polyposis_2	criteria_provided,_multiple_submitters,_no_conflicts		0.177026	0.0737684	139.706	TRUE	3	1461800	0	nfe	3	1111998	2.69785e-06	0							2	628698	3.18118e-06	0	0	0	33480	0	0	0	44722
45332488	C	A	c.607G>T	p.Ala203Ser	c.691G>T	p.Ala231Ser	-0.0724245	0.239782	NEU	0.181913					x	x					-0.0724245	0.239782	3190.17	FALSE
45332488	C	G	c.607G>C	p.Ala203Pro	c.691G>C	p.Ala231Pro	0.109029	0.11453	NEU	0.118436					x	x					0.109029	0.11453	2228.71	FALSE
45332488	C	T	c.607G>A	p.Ala203Thr	c.691G>A	p.Ala231Thr	0.029961	0.374342	NEU	0.0515637	1.36822e-06			VUS	x	x	Uncertain_significance	Familial_adenomatous_polyposis_2	criteria_provided,_single_submitter		0.029961	0.374342	1683.53	FALSE	2	1461758	0	sas	1	86254	1.15937e-05	0							0	628652	0	0	0	0	33480	0	0	0	44718
45332487	G	A	c.608C>T	p.Ala203Val	c.692C>T	p.Ala231Val	0.0414088	0.308773	NEU	0.0196925					x	x					0.0414088	0.308773	5348.54	FALSE
45332487	G	C	c.608C>G	p.Ala203Gly	c.692C>G	p.Ala231Gly	-0.165261	0.0527247	NEU	0.0122848	6.84098e-07		VUS	VUS	x	x	Uncertain_significance	Familial_adenomatous_polyposis_2|Hereditary_cancer-predisposing_syndrome	criteria_provided,_multiple_submitters,_no_conflicts		-0.165261	0.0527247	5579.41	FALSE	1	1461778	0	sas	1	86256	1.15934e-05	0							1	628670	1.59066e-06	0	0	0	33480	0	0	0	44720
45332487	G	T	c.608C>A	p.Ala203Glu	c.692C>A	p.Ala231Glu	-0.081603	0.231115	NEU	0.02242					x	x					-0.081603	0.231115	1936.14	FALSE
45332486	T	A	c.609A>T	p.Ala203Ala	c.693A>T	p.Ala231Ala	0.0767474	0.251278	NEU	0.00588865					x	x					0.0767474	0.251278	399.09	FALSE
45332486	T	C	c.609A>G	p.Ala203Ala	c.693A>G	p.Ala231Ala	0.0767474	0.251278	NEU	0.00832119	6.84093e-07	1.21659e-06		LB	B/LB	B/LB	Likely_benign	Familial_adenomatous_polyposis_2|Hereditary_cancer-predisposing_syndrome|not_specified	criteria_provided,_multiple_submitters,_no_conflicts		0.0767474	0.251278	399.09	FALSE	1	1461790	0	afr	1	33480	2.98686e-05	0	2	1643936	GHA	1.26727	46332.8	2.73515e-05	1	628680	1.59063e-06	0	1	2.98686e-05	33480	0	0	0	44720
45332486	T	G	c.609A>C	p.Ala203Ala	c.693A>C	p.Ala231Ala	0.0767474	0.251278	NEU	0.00590574		6.08296e-07		LB	B/LB	B/LB	Likely_benign	Hereditary_cancer-predisposing_syndrome|Familial_adenomatous_polyposis_2	criteria_provided,_multiple_submitters,_no_conflicts		0.0767474	0.251278	399.09	FALSE									1	1643936	EUR	1	1261220	7.92886e-07
45332485	T	A	c.610A>T	p.Thr204Ser	c.694A>T	p.Thr232Ser	-0.127464	0.101953	NEU	0.00811702	6.84109e-07	1.21661e-06	VUS	VUS	x	x	Uncertain_significance	Familial_adenomatous_polyposis_2|Hereditary_cancer-predisposing_syndrome|not_specified	criteria_provided,_multiple_submitters,_no_conflicts		-0.127464	0.101953	5623.57	FALSE	1	1461756	0	nfe	1	1111978	8.99298e-07	0	2	1643918	S_EUR	1.07573	97394.3	1.10451e-05	1	628646	1.59072e-06	0	0	0	33480	0	0	0	44718
45332485	T	C	c.610A>G	p.Thr204Ala	c.694A>G	p.Thr232Ala	-0.076644	0.242454	NEU	0.71161	6.15698e-06	1.03411e-05	VUS	VUS	x	x	Uncertain_significance	Familial_adenomatous_polyposis_2|Hereditary_cancer-predisposing_syndrome|not_specified	criteria_provided,_multiple_submitters,_no_conflicts		-0.076644	0.242454	2122.29	FALSE	9	1461756	0	eas	1	39700	2.51889e-05	0	17	1643918	SPA	1.75663	52458.6	3.34861e-05	5	628646	7.9536e-06	0	0	0	33480	0	0	0	44718
45332485	T	G	c.610A>C	p.Thr204Pro	c.694A>C	p.Thr232Pro	-0.903364	2.59721e-10	LOF	0.0257996					x	x					-0.903364	2.59721e-10	1397.43	FALSE
45332484	G	A	c.611C>T	p.Thr204Ile	c.695C>T	p.Thr232Ile	0.0295992	0.361849	NEU	0.0021531					x	x					0.0295992	0.361849	3143.51	FALSE
45332484	G	C	c.611C>G	p.Thr204Ser	c.695C>G	p.Thr232Ser	-0.127464	0.101953	NEU	0.0624433					x	x					-0.127464	0.101953	5623.57	FALSE
45332484	G	T	c.611C>A	p.Thr204Asn	c.695C>A	p.Thr232Asn	-0.11668	0.161188	NEU	0.00306618	6.84107e-07	6.08289e-07			x	x					-0.11668	0.161188	1837.31	FALSE	1	1461760	0	nfe	1	1111978	8.99298e-07	0	1	1643956	BI	1	1044710	9.57202e-07	0	628650	0	0	0	0	33480	0	0	0	44718
45332483	G	A	c.612C>T	p.Thr204Thr	c.696C>T	p.Thr232Thr	-0.115014	0.194752	NEU	0.0492077	3.07856e-05	3.9539e-05		Con(B/VUS)	x	B/LB	Conflicting_classifications_of_pathogenicity	not_provided|Familial_adenomatous_polyposis_2|not_specified|Hereditary_cancer-predisposing_syndrome	criteria_provided,_conflicting_classifications	Uncertain_significance(1)|Benign(1)|Likely_benign(8)	-0.115014	0.194752	429.295	FALSE	45	1461724	0	mid	1	5768	0.00017337	0	65	1643946	SPA	6.45289	52462.7	0.000123	13	628616	2.06804e-05	0	0	0	33480	0	2	4.47267e-05	44716
45332483	G	C	c.612C>G	p.Thr204Thr	c.696C>G	p.Thr232Thr	-0.115014	0.194752	NEU	0.134305					x	x					-0.115014	0.194752	429.295	FALSE
45332483	G	T	c.612C>A	p.Thr204Thr	c.696C>A	p.Thr232Thr	-0.115014	0.194752	NEU	0.328807					x	x					-0.115014	0.194752	429.295	FALSE
45332482	C	A	c.613G>T	p.Gly205Cys	c.697G>T	p.Gly233Cys	-0.377818	0.0331483	INT	0.0423936					x	x					-0.377818	0.0331483	1526.47	FALSE
45332482	C	G	c.613G>C	p.Gly205Arg	c.697G>C	p.Gly233Arg	-0.952515	7.71051e-14	LOF	0.00649232			VUS	CON	x	x	Conflicting_classifications_of_pathogenicity	Hereditary_cancer-predisposing_syndrome|not_provided|Familial_adenomatous_polyposis_2	criteria_provided,_conflicting_classifications	Likely_pathogenic(1)|Uncertain_significance(4)	-0.952515	7.71051e-14	4285.33	FALSE
45332482	C	T	c.613G>A	p.Gly205Ser	c.697G>A	p.Gly233Ser	-0.352096	0.0376745	INT	0.0693213	1.02615e-05	9.12438e-06	VUS	VUS	x	x	Uncertain_significance	Familial_adenomatous_polyposis_2|not_provided|Hereditary_cancer-predisposing_syndrome	criteria_provided,_multiple_submitters,_no_conflicts		-0.352096	0.0376745	3291.48	FALSE	15	1461768	0	nfe	15	1111978	1.34895e-05	0	15	1643948	GBR	10.2869	815115	1.26201e-05	4	628658	6.36276e-06	0	0	0	33480	0	0	0	44720
45332481	C	A	c.614G>T	p.Gly205Val	c.698G>T	p.Gly233Val	-0.876355	7.55809e-10	LOF	0.00745118					x	x					-0.876355	7.55809e-10	3161.3	FALSE
45332481	C	G	c.614G>C	p.Gly205Ala	c.698G>C	p.Gly233Ala	-0.144633	0.271015	NEU	0.011821					x	x					-0.144633	0.271015	1631.06	FALSE
45332481	C	T	c.614G>A	p.Gly205Asp	c.698G>A	p.Gly233Asp	-0.932629	1.46113e-11	LOF	0.0166805	2.05229e-06	1.21658e-06	Mutation	CON	x	x	Conflicting_classifications_of_pathogenicity	not_provided|Familial_adenomatous_polyposis_2|Gastric_cancer|Hereditary_cancer-predisposing_syndrome	criteria_provided,_conflicting_classifications	Pathogenic(1)|Uncertain_significance(6)	-0.932629	1.46113e-11	1695.37	FALSE	3	1461784	0	amr	1	44718	2.23624e-05	0	2	1643950	IRE	1.03395	229598	4.50329e-06	2	628676	3.18129e-06	0	0	0	33480	0	1	2.23624e-05	44718
45332480	A	C	c.615T>G	p.Gly205Gly	c.699T>G	p.Gly233Gly	-0.0242732	0.490416	NEU	0.192991				LB	x	B/LB	Likely_benign	Hereditary_cancer-predisposing_syndrome	criteria_provided,_single_submitter		-0.0242732	0.490416	350.747	FALSE
45332480	A	G	c.615T>C	p.Gly205Gly	c.699T>C	p.Gly233Gly	-0.0242732	0.490416	NEU	0.0133207					x	x					-0.0242732	0.490416	350.747	FALSE
45332480	A	T	c.615T>A	p.Gly205Gly	c.699T>A	p.Gly233Gly	-0.0242732	0.490416	NEU	0.0105012					x	x					-0.0242732	0.490416	350.747	FALSE
45332479	C	A	c.616G>T	p.Val206Leu	c.700G>T	p.Val234Leu	-0.338189	0.0346863	INT	0.0221882					x	x					-0.338189	0.0346863	8259.39	FALSE
45332479	C	G	c.616G>C	p.Val206Leu	c.700G>C	p.Val234Leu	-0.338189	0.0346863	INT	0.00793856				VUS	x	x	Uncertain_significance	Hereditary_cancer-predisposing_syndrome	criteria_provided,_single_submitter		-0.338189	0.0346863	8259.39	FALSE
45332479	C	T	c.616G>A	p.Val206Met	c.700G>A	p.Val234Met	-0.56303	0.00155628	INT	0.0259023	0.000260641	0.000258523	VLP	Con(P/VUS)	x	P/LP	Conflicting_classifications_of_pathogenicity	not_specified|Familial_adenomatous_polyposis_2|not_provided|Hereditary_cancer-predisposing_syndrome	criteria_provided,_conflicting_classifications	Pathogenic(1)|Likely_pathogenic(8)|Uncertain_significance(8)	-0.56303	0.00155628	1658.42	FALSE	381	1461778	0	nfe	353	1111982	0.000317451	0	425	1643954	IRE	168.579	229598	0.000734237	96	628668	0.000152704	0	0	0	33480	0	0	0	44720
45332478	A	C	c.617T>G	p.Val206Gly	c.701T>G	p.Val234Gly	-0.834628	3.73495e-09	LOF	0.365046			VUS	VUS	x	x	Uncertain_significance	Hereditary_cancer-predisposing_syndrome	criteria_provided,_single_submitter		-0.834628	3.73495e-09	3880.05	FALSE
45332478	A	G	c.617T>C	p.Val206Ala	c.701T>C	p.Val234Ala	-0.219233	0.135361	NEU	0.00380782					x	x					-0.219233	0.135361	3693.8	FALSE
45332478	A	T	c.617T>A	p.Val206Glu	c.701T>A	p.Val234Glu	-1.01127	2.19734e-17	LOF	0.025688					x	x					-1.01127	2.19734e-17	2947.2	FALSE
45332477	C	A	c.618G>T	p.Val206Val	c.702G>T	p.Val234Val	0.14347	0.246406	NEU	0.00449389		6.0829e-07		LB	x	B/LB	Likely_benign	Hereditary_cancer-predisposing_syndrome	criteria_provided,_single_submitter		0.14347	0.246406	837.506	FALSE									1	1643954	EUR	1	1261230	7.92877e-07
45332477	C	G	c.618G>C	p.Val206Val	c.702G>C	p.Val234Val	0.14347	0.246406	NEU	0.0187538					x	x					0.14347	0.246406	837.506	FALSE
45332477	C	T	c.618G>A	p.Val206Val	c.702G>A	p.Val234Val	0.14347	0.246406	NEU	0.0346394	2.0523e-06	1.82487e-06		LB	B/LB	B/LB	Likely_benign	Familial_adenomatous_polyposis_2|Hereditary_cancer-predisposing_syndrome	criteria_provided,_multiple_submitters,_no_conflicts		0.14347	0.246406	837.506	FALSE	3	1461778	0	nfe	3	1111982	2.69789e-06	0	3	1643954	GBR	2.02267	815115	2.48146e-06	1	628668	1.59066e-06	0	0	0	33480	0	0	0	44720
45332476	C	A	c.619G>T	p.Val207Leu	c.703G>T	p.Val235Leu	-0.374542	0.0216717	INT	0.011835					x	x					-0.374542	0.0216717	8434.97	FALSE
45332476	C	G	c.619G>C	p.Val207Leu	c.703G>C	p.Val235Leu	-0.374542	0.0216717	INT	0.00285151					x	x					-0.374542	0.0216717	8434.97	FALSE
45332476	C	T	c.619G>A	p.Val207Met	c.703G>A	p.Val235Met	-0.494848	0.00345861	INT	0.00265586					x	x					-0.494848	0.00345861	2033.36	FALSE
45332475	A	C	c.620T>G	p.Val207Gly	c.704T>G	p.Val235Gly	-1.03335	6.33118e-21	LOF	0.403653					x	x					-1.03335	6.33118e-21	5171.35	FALSE
45332475	A	G	c.620T>C	p.Val207Ala	c.704T>C	p.Val235Ala	-0.780425	7.59911e-07	LOF	0.00664066					x	x					-0.780425	7.59911e-07	2225.83	FALSE
45332475	A	T	c.620T>A	p.Val207Glu	c.704T>A	p.Val235Glu	-1.02678	8.05924e-19	LOF	0.0102162					x	x					-1.02678	8.05924e-19	1622.24	FALSE
45332474	C	A	c.621G>T	p.Val207Val	c.705G>T	p.Val235Val	-0.0446747	0.455939	NEU	0.0309548					x	x					-0.0446747	0.455939	614.637	FALSE
45332474	C	G	c.621G>C	p.Val207Val	c.705G>C	p.Val235Val	-0.0446747	0.455939	NEU	0.00289995					x	x					-0.0446747	0.455939	614.637	FALSE
45332474	C	T	c.621G>A	p.Val207Val	c.705G>A	p.Val235Val	-0.0446747	0.455939	NEU	0.108934	8.20916e-06	6.69118e-06		LB	x	B/LB	Likely_benign	Familial_adenomatous_polyposis_2	criteria_provided,_single_submitter		-0.0446747	0.455939	614.637	FALSE	12	1461782	0	sas	12	86250	0.00013913	0	11	1643956	IND	4.09543	18146	0.000225693	12	628672	1.90879e-05	0	0	0	33480	0	0	0	44720
45332473	C	A	c.622G>T	p.Asp208Tyr	c.706G>T	p.Asp236Tyr	-1.00622	1.14255e-14	LOF	0.0479879				VUS	x	x	Uncertain_significance	Familial_adenomatous_polyposis_2	criteria_provided,_single_submitter		-1.00622	1.14255e-14	703.89	FALSE
45332473	C	G	c.622G>C	p.Asp208His	c.706G>C	p.Asp236His	-1.00509	6.83394e-13	LOF	0.10721					x	x					-1.00509	6.83394e-13	751.516	FALSE
45332473	C	T	c.622G>A	p.Asp208Asn	c.706G>A	p.Asp236Asn	-0.984125	2.83748e-11	LOF	0.0326001	1.36819e-06		VLP	LP	x	P/LP	Likely_pathogenic	Hereditary_cancer-predisposing_syndrome	criteria_provided,_single_submitter		-0.984125	2.83748e-11	731.307	FALSE	2	1461790	0	sas	2	86256	2.31868e-05	0							1	628682	1.59063e-06	0	0	0	33480	0	0	0	44720
45332472	T	A	c.623A>T	p.Asp208Val	c.707A>T	p.Asp236Val	-0.996476	6.41112e-16	LOF	0.094117					x	x					-0.996476	6.41112e-16	1820.45	FALSE
45332472	T	C	c.623A>G	p.Asp208Gly	c.707A>G	p.Asp236Gly	-1.00308	8.79334e-17	LOF	0.384324					x	x					-1.00308	8.79334e-17	2107.88	FALSE
45332472	T	G	c.623A>C	p.Asp208Ala	c.707A>C	p.Asp236Ala	-1.04103	1.026e-21	LOF	0.112983					x	x					-1.04103	1.026e-21	1246.28	FALSE
45332471	A	C	c.624T>G	p.Asp208Glu	c.708T>G	p.Asp236Glu	-0.991215	1.5277e-15	LOF	0.136309					x	x					-0.991215	1.5277e-15	1374.08	FALSE
45332471	A	G	c.624T>C	p.Asp208Asp	c.708T>C	p.Asp236Asp				0.00677016					x	x					-0.962256	5.85655e-06	43.1805	TRUE
45332471	A	T	c.624T>A	p.Asp208Glu	c.708T>A	p.Asp236Glu	-0.991215	1.5277e-15	LOF	0.0230958			VUS	VUS	x	x	Uncertain_significance	Hereditary_cancer-predisposing_syndrome	criteria_provided,_single_submitter		-0.991215	1.5277e-15	1374.08	FALSE
45332470	C	A	c.625G>T	p.Gly209Cys	c.709G>T	p.Gly237Cys	0.161663	0.204515	NEU	0.0154436					x	x					0.161663	0.204515	1588.44	FALSE
45332470	C	G	c.625G>C	p.Gly209Arg	c.709G>C	p.Gly237Arg	-0.36362	0.0352548	INT	0.00879399					x	x					-0.36362	0.0352548	1631.09	FALSE
45332470	C	T	c.625G>A	p.Gly209Ser	c.709G>A	p.Gly237Ser	0.0280668	0.410431	NEU	0.0603148				VUS	x	x	Uncertain_significance	Hereditary_cancer-predisposing_syndrome	criteria_provided,_single_submitter		0.0280668	0.410431	2913.86	FALSE
45332469	C	A	c.626G>T	p.Gly209Val	c.710G>T	p.Gly237Val	-0.00522419	0.476464	NEU	0.00647805					x	x					-0.00522419	0.476464	2783.36	FALSE
45332469	C	G	c.626G>C	p.Gly209Ala	c.710G>C	p.Gly237Ala	-0.0942531	0.356559	NEU	0.0026887					x	x					-0.0942531	0.356559	1696.11	FALSE
45332469	C	T	c.626G>A	p.Gly209Asp	c.710G>A	p.Gly237Asp	-0.850536	5.43724e-08	LOF	0.0136956			VUS	VUS	x	x	Uncertain_significance	Familial_adenomatous_polyposis_2|Hereditary_cancer-predisposing_syndrome	criteria_provided,_multiple_submitters,_no_conflicts		-0.850536	5.43724e-08	1670.42	FALSE
45332468	G	A	c.627C>T	p.Gly209Gly	c.711C>T	p.Gly237Gly	0.0678178	0.379743	NEU	0.206786	6.84096e-07			LB	x	B/LB	Likely_benign	Familial_adenomatous_polyposis_2	criteria_provided,_single_submitter		0.0678178	0.379743	365.802	FALSE	1	1461784	0	nfe	1	1111988	8.9929e-07	0							1	628674	1.59065e-06	0	0	0	33480	0	0	0	44720
45332468	G	C	c.627C>G	p.Gly209Gly	c.711C>G	p.Gly237Gly	0.0678178	0.379743	NEU	0.169622					x	x					0.0678178	0.379743	365.802	FALSE
45332468	G	T	c.627C>A	p.Gly209Gly	c.711C>A	p.Gly237Gly	0.0678178	0.379743	NEU	0.0285502					x	x					0.0678178	0.379743	365.802	FALSE
45332467	T	A	c.628A>T	p.Asn210Tyr	c.712A>T	p.Asn238Tyr	-1.00478	4.43697e-15	LOF	0.0207568					x	x					-1.00478	4.43697e-15	1578.19	FALSE
45332467	T	C	c.628A>G	p.Asn210Asp	c.712A>G	p.Asn238Asp	-1.02911	2.52044e-16	LOF	0.0161808					x	x					-1.02911	2.52044e-16	1118.53	FALSE
45332467	T	G	c.628A>C	p.Asn210His	c.712A>C	p.Asn238His	-0.833471	1.75361e-06	LOF	0.0685287					x	x					-0.833471	1.75361e-06	811.01	FALSE
45332466	T	A	c.629A>T	p.Asn210Ile	c.713A>T	p.Asn238Ile	-1.00175	5.28996e-17	LOF	0.00284954					x	x					-1.00175	5.28996e-17	1895.81	FALSE
45332466	T	C	c.629A>G	p.Asn210Ser	c.713A>G	p.Asn238Ser	-1.02722	1.17834e-20	LOF	0.0659312	5.47275e-06	2.43316e-06	VLP	Con(P/VUS)	x	P/LP	Conflicting_classifications_of_pathogenicity	not_provided|Hereditary_cancer-predisposing_syndrome|Carcinoma_of_colon|Familial_adenomatous_polyposis_2	criteria_provided,_conflicting_classifications	Pathogenic(2)|Likely_pathogenic(3)|Uncertain_significance(1)	-1.02722	1.17834e-20	3142.87	FALSE	8	1461788	0	eas	1	39700	2.51889e-05	0	4	1643954	EUR	3.0303	1261230	2.40266e-06	6	628678	9.54384e-06	0	0	0	33480	0	0	0	44718
45332466	T	G	c.629A>C	p.Asn210Thr	c.713A>C	p.Asn238Thr	-1.02806	7.03963e-17	LOF	0.026306			VUS	VUS	x	x	Uncertain_significance	not_provided|Hereditary_cancer-predisposing_syndrome|Familial_adenomatous_polyposis_2	criteria_provided,_multiple_submitters,_no_conflicts		-1.02806	7.03963e-17	1441.08	FALSE
45332465	G	A	c.630C>T	p.Asn210Asn	c.714C>T	p.Asn238Asn				0.114063	4.24142e-05	4.44053e-05		B	B/LB	B/LB	Benign/Likely_benign	Hereditary_cancer-predisposing_syndrome|Familial_adenomatous_polyposis_2|MUTYH-related_disorder|not_specified|not_provided	criteria_provided,_multiple_submitters,_no_conflicts		0.445254	0.0962344	115.533	TRUE	62	1461774	0	eas	2	39700	5.03778e-05	0	73	1643948	SPA	3.05786	52462.7	5.82864e-05	15	628664	2.38601e-05	0	0	0	33480	0	1	2.23604e-05	44722
45332465	G	C	c.630C>G	p.Asn210Lys	c.714C>G	p.Asn238Lys	-1.03828	5.50176e-18	LOF	0.231359					x	x					-1.03828	5.50176e-18	911.869	FALSE
[truncated: 2,808 more rows]
[truncated: 114 more columns]
