# Supplementary material for: Saturation mapping of MUTYH variant effects using DNA repair reporters
Source: bioRxiv. 2025 Mar 6:2025.03.01.640912. Preprint. [Version 1] doi: 10.1101/2025.03.01.640912 (PMC11908140; doi:10.1101/2025.03.01.640912)
Supplement: Supplement 3 [file media-3.xlsx]

## Sheet: SuppTable 2 all scores
HGVSp	aa_num	aa_ref	aa_mut	varclass	aascore	variants	lfsr.neg	filtered_lowabund	lof_call
p.Met1*	1	M	*	NON	-1.01501	p.M1*	5.48123e-17	FALSE	LOF
p.Met1Ala	1	M	A	MIS	-0.858833	p.M1A	3.85957e-11	FALSE	LOF
p.Met1Cys	1	M	C	MIS	-1.10077	p.M1C	1.99164e-19	FALSE	LOF
p.Met1Glu	1	M	E	MIS	-1.01253	p.M1E	5.50896e-11	FALSE	LOF
p.Met1Phe	1	M	F	MIS	-0.880376	p.M1F	8.03565e-15	FALSE	LOF
p.Met1Gly	1	M	G	MIS	-1.00385	p.M1G	2.58007e-14	FALSE	LOF
p.Met1His	1	M	H	MIS		p.M1H	0.000803524	TRUE
p.Met1Ile	1	M	I	MIS	-0.327041	p.M1I	0.000900762	FALSE	INT
p.Met1Lys	1	M	K	MIS		p.M1K	0.00010651	TRUE
p.Met1Leu	1	M	L	MIS	-0.893519	p.M1L	8.04888e-14	FALSE	LOF
p.Met1Asn	1	M	N	MIS	-0.93451	p.M1N	8.38775e-09	FALSE	LOF
p.Met1Pro	1	M	P	MIS	-1.01723	p.M1P	8.01711e-07	FALSE	LOF
p.Met1Gln	1	M	Q	MIS	-1.1033	p.M1Q	1.21707e-08	FALSE	LOF
p.Met1Arg	1	M	R	MIS	-0.743555	p.M1R	4.84103e-09	FALSE	LOF
p.Met1Ser	1	M	S	MIS	-1.09118	p.M1S	6.00786e-16	FALSE	LOF
p.Met1Thr	1	M	T	MIS	-0.720799	p.M1T	0.000855217	FALSE	LOF
p.Met1Val	1	M	V	MIS	-0.7061	p.M1V	2.9175e-09	FALSE	LOF
p.Met1Trp	1	M	W	MIS	-1.12361	p.M1W	2.6095e-17	FALSE	LOF
p.Met1Tyr	1	M	Y	MIS	-0.91461	p.M1Y	3.84109e-07	FALSE	LOF
p.Arg2*	2	R	*	NON	-0.83846	p.R2*	1.5446e-10	FALSE	LOF
p.Arg2Ala	2	R	A	MIS	-0.0711195	p.R2A	0.125885	FALSE	NEU
p.Arg2Cys	2	R	C	MIS	-0.528922	p.R2C	2.42519e-07	FALSE	INT
p.Arg2Asp	2	R	D	MIS	-0.111892	p.R2D	0.129071	FALSE	NEU
p.Arg2Glu	2	R	E	MIS		p.R2E	0.720617	TRUE
p.Arg2Phe	2	R	F	MIS	0.0865898	p.R2F	0.797632	FALSE	NEU
p.Arg2Gly	2	R	G	MIS	0.121737	p.R2G	0.948917	FALSE	NEU
p.Arg2His	2	R	H	MIS	-0.00678361	p.R2H	0.429497	FALSE	NEU
p.Arg2Ile	2	R	I	MIS	0.124333	p.R2I	0.896986	FALSE	NEU
p.Arg2Lys	2	R	K	MIS	0.12454	p.R2K	0.919591	FALSE	NEU
p.Arg2Leu	2	R	L	MIS	-0.083985	p.R2L	0.121014	FALSE	NEU
p.Arg2Met	2	R	M	MIS	-0.168719	p.R2M	0.0386535	FALSE	NEU
p.Arg2Asn	2	R	N	MIS	0.107692	p.R2N	0.889897	FALSE	NEU
p.Arg2Pro	2	R	P	MIS	-0.00443571	p.R2P	0.405988	FALSE	NEU
p.Arg2Gln	2	R	Q	MIS	-0.0466088	p.R2Q	0.282947	FALSE	NEU
p.Arg2Arg	2	R	R	SYN		p.R2R	0.313149	TRUE
p.Arg2Ser	2	R	S	MIS	0.0490196	p.R2S	0.685328	FALSE	NEU
p.Arg2Thr	2	R	T	MIS	0.0193132	p.R2T	0.522372	FALSE	NEU
p.Arg2Val	2	R	V	MIS	0.0618075	p.R2V	0.733498	FALSE	NEU
p.Arg2Trp	2	R	W	MIS	-0.00848703	p.R2W	0.411991	FALSE	NEU
p.Arg2Tyr	2	R	Y	MIS	-0.155101	p.R2Y	0.075742	FALSE	NEU
p.Lys3*	3	K	*	NON	-0.874978	p.K3*	2.06248e-18	FALSE	LOF
p.Lys3Ala	3	K	A	MIS	0.108319	p.K3A	0.909511	FALSE	NEU
p.Lys3Cys	3	K	C	MIS	-0.0700666	p.K3C	0.151285	FALSE	NEU
p.Lys3Asp	3	K	D	MIS	-0.232823	p.K3D	0.00401081	FALSE	NEU
p.Lys3Glu	3	K	E	MIS	-0.17448	p.K3E	0.0172065	FALSE	NEU
p.Lys3Phe	3	K	F	MIS	0.00168913	p.K3F	0.437951	FALSE	NEU
p.Lys3Gly	3	K	G	MIS	0.00286865	p.K3G	0.43215	FALSE	NEU
p.Lys3His	3	K	H	MIS	0.0273016	p.K3H	0.5638	FALSE	NEU
p.Lys3Ile	3	K	I	MIS	-0.160506	p.K3I	0.0694419	FALSE	NEU
p.Lys3Lys	3	K	K	SYN		p.K3K	0.302429	TRUE
p.Lys3Leu	3	K	L	MIS	0.0858631	p.K3L	0.830711	FALSE	NEU
p.Lys3Met	3	K	M	MIS	-0.238232	p.K3M	0.0214109	FALSE	INT
p.Lys3Asn	3	K	N	MIS	0.00917951	p.K3N	0.47821	FALSE	NEU
p.Lys3Pro	3	K	P	MIS	0.0268456	p.K3P	0.56962	FALSE	NEU
p.Lys3Gln	3	K	Q	MIS	0.106756	p.K3Q	0.871206	FALSE	NEU
p.Lys3Arg	3	K	R	MIS	-0.0184058	p.K3R	0.32487	FALSE	NEU
p.Lys3Ser	3	K	S	MIS	-0.0765752	p.K3S	0.0743064	FALSE	NEU
p.Lys3Thr	3	K	T	MIS	0.1442	p.K3T	0.953858	FALSE	NEU
p.Lys3Val	3	K	V	MIS	-0.0443953	p.K3V	0.179742	FALSE	NEU
p.Lys3Trp	3	K	W	MIS	-0.0484391	p.K3W	0.322302	FALSE	NEU
p.Lys3Tyr	3	K	Y	MIS	0.13736	p.K3Y	0.969547	FALSE	NEU
p.Pro4*	4	P	*	NON	-0.825268	p.P4*	2.88387e-14	FALSE	LOF
p.Pro4Ala	4	P	A	MIS	0.0841256	p.P4A	0.842183	FALSE	NEU
p.Pro4Cys	4	P	C	MIS	-0.0883696	p.P4C	0.111355	FALSE	NEU
p.Pro4Asp	4	P	D	MIS	-0.038102	p.P4D	0.260312	FALSE	NEU
p.Pro4Glu	4	P	E	MIS	0.151449	p.P4E	0.987069	FALSE	NEU
p.Pro4Phe	4	P	F	MIS	0.143362	p.P4F	0.959395	FALSE	NEU
p.Pro4Gly	4	P	G	MIS	0.037843	p.P4G	0.646613	FALSE	NEU
p.Pro4His	4	P	H	MIS	0.0396345	p.P4H	0.671528	FALSE	NEU
p.Pro4Ile	4	P	I	MIS	0.0924075	p.P4I	0.880498	FALSE	NEU
p.Pro4Lys	4	P	K	MIS	-0.0234811	p.P4K	0.29888	FALSE	NEU
p.Pro4Leu	4	P	L	MIS	0.117375	p.P4L	0.973561	FALSE	NEU
p.Pro4Met	4	P	M	MIS	0.0413268	p.P4M	0.64195	FALSE	NEU
p.Pro4Asn	4	P	N	MIS	0.0941983	p.P4N	0.893795	FALSE	NEU
p.Pro4Pro	4	P	P	SYN	0.024781	p.P4P	0.575616	FALSE	NEU
p.Pro4Gln	4	P	Q	MIS	0.0210636	p.P4Q	0.532901	FALSE	NEU
p.Pro4Arg	4	P	R	MIS	0.0786645	p.P4R	0.868145	FALSE	NEU
p.Pro4Ser	4	P	S	MIS	0.0423436	p.P4S	0.686687	FALSE	NEU
p.Pro4Thr	4	P	T	MIS	0.0588364	p.P4T	0.787547	FALSE	NEU
p.Pro4Val	4	P	V	MIS	0.114018	p.P4V	0.966349	FALSE	NEU
p.Pro4Trp	4	P	W	MIS	0.126451	p.P4W	0.924383	FALSE	NEU
p.Pro4Tyr	4	P	Y	MIS	0.0622268	p.P4Y	0.766995	FALSE	NEU
p.Arg5*	5	R	*	NON	-0.943088	p.R5*	6.13737e-23	FALSE	LOF
p.Arg5Ala	5	R	A	MIS	0.0572609	p.R5A	0.771349	FALSE	NEU
p.Arg5Cys	5	R	C	MIS	0.141683	p.R5C	0.969799	FALSE	NEU
p.Arg5Asp	5	R	D	MIS	0.0686754	p.R5D	0.739981	FALSE	NEU
p.Arg5Glu	5	R	E	MIS	0.180442	p.R5E	0.99696	FALSE	NEU
p.Arg5Phe	5	R	F	MIS	-0.0469481	p.R5F	0.167685	FALSE	NEU
p.Arg5Gly	5	R	G	MIS	0.105489	p.R5G	0.920776	FALSE	NEU
p.Arg5His	5	R	H	MIS	0.141594	p.R5H	0.952749	FALSE	NEU
p.Arg5Ile	5	R	I	MIS	-0.0225227	p.R5I	0.296301	FALSE	NEU
p.Arg5Lys	5	R	K	MIS	-0.141105	p.R5K	0.0340683	FALSE	NEU
p.Arg5Leu	5	R	L	MIS	-0.0130582	p.R5L	0.324829	FALSE	NEU
p.Arg5Met	5	R	M	MIS	0.0322377	p.R5M	0.563556	FALSE	NEU
p.Arg5Asn	5	R	N	MIS	-0.00768426	p.R5N	0.394442	FALSE	NEU
p.Arg5Pro	5	R	P	MIS	0.154277	p.R5P	0.980483	FALSE	NEU
p.Arg5Gln	5	R	Q	MIS	0.0990011	p.R5Q	0.917746	FALSE	NEU
p.Arg5Arg	5	R	R	SYN	0.0170009	p.R5R	0.512952	FALSE	NEU
p.Arg5Ser	5	R	S	MIS	0.0979179	p.R5S	0.933785	FALSE	NEU
p.Arg5Thr	5	R	T	MIS	0.10329	p.R5T	0.931092	FALSE	NEU
p.Arg5Val	5	R	V	MIS	0.0473679	p.R5V	0.713947	FALSE	NEU
p.Arg5Trp	5	R	W	MIS	-0.307581	p.R5W	0.0036904	FALSE	INT
p.Arg5Tyr	5	R	Y	MIS	0.00371891	p.R5Y	0.430374	FALSE	NEU
p.Ala6*	6	A	*	NON	-0.959823	p.A6*	3.99404e-16	FALSE	LOF
p.Ala6Ala	6	A	A	SYN		p.A6A	0.465384	TRUE
p.Ala6Cys	6	A	C	MIS	-0.116519	p.A6C	0.0884926	FALSE	NEU
p.Ala6Asp	6	A	D	MIS	-0.149655	p.A6D	0.0496519	FALSE	NEU
p.Ala6Glu	6	A	E	MIS	0.137376	p.A6E	0.967305	FALSE	NEU
p.Ala6Phe	6	A	F	MIS	0.0517294	p.A6F	0.679859	FALSE	NEU
p.Ala6Gly	6	A	G	MIS	0.0165156	p.A6G	0.513194	FALSE	NEU
p.Ala6His	6	A	H	MIS	-0.0144925	p.A6H	0.388432	FALSE	NEU
p.Ala6Ile	6	A	I	MIS	-0.177364	p.A6I	0.00283813	FALSE	NEU
p.Ala6Lys	6	A	K	MIS	-0.0200817	p.A6K	0.306938	FALSE	NEU
p.Ala6Leu	6	A	L	MIS	0.0100244	p.A6L	0.476344	FALSE	NEU
p.Ala6Met	6	A	M	MIS	-0.168474	p.A6M	0.0327837	FALSE	NEU
p.Ala6Asn	6	A	N	MIS	-0.0265447	p.A6N	0.303966	FALSE	NEU
p.Ala6Pro	6	A	P	MIS	-0.0227488	p.A6P	0.321103	FALSE	NEU
p.Ala6Gln	6	A	Q	MIS	0.0111734	p.A6Q	0.485708	FALSE	NEU
p.Ala6Arg	6	A	R	MIS	-0.0746591	p.A6R	0.132297	FALSE	NEU
p.Ala6Ser	6	A	S	MIS	-0.116693	p.A6S	0.0380342	FALSE	NEU
p.Ala6Thr	6	A	T	MIS	0.0378602	p.A6T	0.655707	FALSE	NEU
p.Ala6Val	6	A	V	MIS	0.040489	p.A6V	0.660675	FALSE	NEU
p.Ala6Trp	6	A	W	MIS		p.A6W	0.831498	TRUE
p.Ala6Tyr	6	A	Y	MIS	-0.055198	p.A6Y	0.210608	FALSE	NEU
p.Ala7*	7	A	*	NON	-1.19497	p.A7*	1.37954e-17	FALSE	LOF
p.Ala7Ala	7	A	A	SYN		p.A7A	0.623908	TRUE
p.Ala7Cys	7	A	C	MIS	0.0332166	p.A7C	0.594784	FALSE	NEU
p.Ala7Asp	7	A	D	MIS	0.154668	p.A7D	0.965839	FALSE	NEU
p.Ala7Glu	7	A	E	MIS	0.23048	p.A7E	0.999908	FALSE	NEU
p.Ala7Phe	7	A	F	MIS	0.106509	p.A7F	0.912116	FALSE	NEU
p.Ala7Gly	7	A	G	MIS	0.0411628	p.A7G	0.658543	FALSE	NEU
p.Ala7His	7	A	H	MIS	0.00853718	p.A7H	0.478631	FALSE	NEU
p.Ala7Ile	7	A	I	MIS	0.241291	p.A7I	0.99996	FALSE	NEU
p.Ala7Lys	7	A	K	MIS	0.0320286	p.A7K	0.589563	FALSE	NEU
p.Ala7Leu	7	A	L	MIS	0.207067	p.A7L	0.999691	FALSE	NEU
p.Ala7Met	7	A	M	MIS	0.0491608	p.A7M	0.595085	FALSE	NEU
p.Ala7Asn	7	A	N	MIS	0.0452643	p.A7N	0.639072	FALSE	NEU
p.Ala7Pro	7	A	P	MIS	0.0268625	p.A7P	0.554234	FALSE	NEU
p.Ala7Gln	7	A	Q	MIS	0.292184	p.A7Q	0.999495	FALSE	NEU
p.Ala7Arg	7	A	R	MIS	-0.0558353	p.A7R	0.220767	FALSE	NEU
p.Ala7Ser	7	A	S	MIS	0.136339	p.A7S	0.961051	FALSE	NEU
p.Ala7Thr	7	A	T	MIS	0.106575	p.A7T	0.845601	FALSE	NEU
p.Ala7Val	7	A	V	MIS	0.0993877	p.A7V	0.905793	FALSE	NEU
p.Ala7Trp	7	A	W	MIS	0.0136888	p.A7W	0.498438	FALSE	NEU
p.Ala7Tyr	7	A	Y	MIS	0.0299829	p.A7Y	0.574194	FALSE	NEU
p.Val8*	8	V	*	NON	-1.05395	p.V8*	1.88417e-22	FALSE	LOF
p.Val8Ala	8	V	A	MIS	0.153017	p.V8A	0.964348	FALSE	NEU
p.Val8Cys	8	V	C	MIS	0.00821442	p.V8C	0.470765	FALSE	NEU
p.Val8Asp	8	V	D	MIS	0.0132591	p.V8D	0.496715	FALSE	NEU
p.Val8Glu	8	V	E	MIS	0.101916	p.V8E	0.892589	FALSE	NEU
p.Val8Phe	8	V	F	MIS	0.000766107	p.V8F	0.420471	FALSE	NEU
p.Val8Gly	8	V	G	MIS	0.207	p.V8G	0.999865	FALSE	NEU
p.Val8His	8	V	H	MIS	0.155609	p.V8H	0.951727	FALSE	NEU
p.Val8Ile	8	V	I	MIS	0.0295739	p.V8I	0.571835	FALSE	NEU
p.Val8Lys	8	V	K	MIS	0.155014	p.V8K	0.987462	FALSE	NEU
p.Val8Leu	8	V	L	MIS	0.0933101	p.V8L	0.914069	FALSE	NEU
p.Val8Met	8	V	M	MIS	0.0657156	p.V8M	0.677828	FALSE	NEU
p.Val8Asn	8	V	N	MIS	0.235655	p.V8N	1	FALSE	NEU
p.Val8Pro	8	V	P	MIS	0.1476	p.V8P	0.957929	FALSE	NEU
p.Val8Gln	8	V	Q	MIS	0.18902	p.V8Q	0.99024	FALSE	NEU
p.Val8Arg	8	V	R	MIS	0.173151	p.V8R	0.999109	FALSE	NEU
p.Val8Ser	8	V	S	MIS	0.0599063	p.V8S	0.754847	FALSE	NEU
p.Val8Thr	8	V	T	MIS		p.V8T	0.880847	TRUE
p.Val8Val	8	V	V	SYN	-0.00819591	p.V8V	0.348613	FALSE	NEU
p.Val8Trp	8	V	W	MIS	0.243611	p.V8W	0.999809	FALSE	NEU
p.Val8Tyr	8	V	Y	MIS	0.106857	p.V8Y	0.8959	FALSE	NEU
p.Gly9*	9	G	*	NON	-1.11796	p.G9*	7.00494e-22	FALSE	LOF
p.Gly9Ala	9	G	A	MIS	0.110814	p.G9A	0.956961	FALSE	NEU
p.Gly9Cys	9	G	C	MIS	0.151311	p.G9C	0.867694	FALSE	NEU
p.Gly9Asp	9	G	D	MIS	-0.0543514	p.G9D	0.224717	FALSE	NEU
p.Gly9Glu	9	G	E	MIS	0.111719	p.G9E	0.891386	FALSE	NEU
p.Gly9Phe	9	G	F	MIS	0.0786777	p.G9F	0.679182	FALSE	NEU
p.Gly9Gly	9	G	G	SYN		p.G9G	0.495177	TRUE
p.Gly9His	9	G	H	MIS	-0.0150695	p.G9H	0.363396	FALSE	NEU
p.Gly9Ile	9	G	I	MIS	0.1032	p.G9I	0.908169	FALSE	NEU
p.Gly9Lys	9	G	K	MIS	0.157281	p.G9K	0.983236	FALSE	NEU
p.Gly9Leu	9	G	L	MIS	0.0969059	p.G9L	0.897109	FALSE	NEU
p.Gly9Met	9	G	M	MIS	0.21043	p.G9M	0.999637	FALSE	NEU
p.Gly9Asn	9	G	N	MIS	0.122507	p.G9N	0.939246	FALSE	NEU
p.Gly9Pro	9	G	P	MIS	0.108166	p.G9P	0.901951	FALSE	NEU
p.Gly9Gln	9	G	Q	MIS	0.189635	p.G9Q	0.985883	FALSE	NEU
p.Gly9Arg	9	G	R	MIS	0.106937	p.G9R	0.95656	FALSE	NEU
p.Gly9Ser	9	G	S	MIS	0.139401	p.G9S	0.987925	FALSE	NEU
p.Gly9Thr	9	G	T	MIS	0.105118	p.G9T	0.952168	FALSE	NEU
p.Gly9Val	9	G	V	MIS	-0.0049703	p.G9V	0.400505	FALSE	NEU
p.Gly9Trp	9	G	W	MIS		p.G9W	0.408326	TRUE
p.Gly9Tyr	9	G	Y	MIS	0.0413692	p.G9Y	0.638311	FALSE	NEU
p.Ser10*	10	S	*	NON	-0.954185	p.S10*	4.38678e-18	FALSE	LOF
p.Ser10Ala	10	S	A	MIS	-0.0271721	p.S10A	0.282661	FALSE	NEU
p.Ser10Cys	10	S	C	MIS	0.130178	p.S10C	0.971473	FALSE	NEU
p.Ser10Asp	10	S	D	MIS	-0.0173623	p.S10D	0.382248	FALSE	NEU
p.Ser10Glu	10	S	E	MIS	0.231236	p.S10E	0.997912	FALSE	NEU
p.Ser10Phe	10	S	F	MIS	0.120923	p.S10F	0.874644	FALSE	NEU
p.Ser10Gly	10	S	G	MIS	0.0851692	p.S10G	0.902606	FALSE	NEU
p.Ser10His	10	S	H	MIS	-0.24473	p.S10H	0.015706	FALSE	INT
p.Ser10Ile	10	S	I	MIS	0.0390949	p.S10I	0.659665	FALSE	NEU
p.Ser10Lys	10	S	K	MIS	0.178822	p.S10K	0.994486	FALSE	NEU
p.Ser10Leu	10	S	L	MIS	0.0828502	p.S10L	0.856103	FALSE	NEU
p.Ser10Met	10	S	M	MIS	0.0192088	p.S10M	0.52077	FALSE	NEU
p.Ser10Asn	10	S	N	MIS	0.175758	p.S10N	0.995096	FALSE	NEU
p.Ser10Pro	10	S	P	MIS	0.0282342	p.S10P	0.570924	FALSE	NEU
p.Ser10Gln	10	S	Q	MIS		p.S10Q	0.956621	TRUE
p.Ser10Arg	10	S	R	MIS	0.0651814	p.S10R	0.807284	FALSE	NEU
p.Ser10Ser	10	S	S	SYN	0.0343855	p.S10S	0.593397	FALSE	NEU
p.Ser10Thr	10	S	T	MIS	0.0704955	p.S10T	0.814799	FALSE	NEU
p.Ser10Val	10	S	V	MIS	0.0989461	p.S10V	0.93817	FALSE	NEU
p.Ser10Trp	10	S	W	MIS	0.0863245	p.S10W	0.77454	FALSE	NEU
p.Ser10Tyr	10	S	Y	MIS		p.S10Y	0.602289	TRUE
p.Gly11*	11	G	*	NON	-1.04228	p.G11*	3.63136e-16	FALSE	LOF
p.Gly11Ala	11	G	A	MIS	0.0989162	p.G11A	0.912809	FALSE	NEU
p.Gly11Cys	11	G	C	MIS	0.0577753	p.G11C	0.712556	FALSE	NEU
p.Gly11Asp	11	G	D	MIS	-0.212723	p.G11D	0.00487557	FALSE	NEU
p.Gly11Glu	11	G	E	MIS	0.180054	p.G11E	0.995428	FALSE	NEU
p.Gly11Phe	11	G	F	MIS		p.G11F	0.999057	TRUE
p.Gly11Gly	11	G	G	SYN	-0.11421	p.G11G	0.106539	FALSE	NEU
p.Gly11His	11	G	H	MIS	-0.0896575	p.G11H	0.159993	FALSE	NEU
p.Gly11Ile	11	G	I	MIS	0.0703312	p.G11I	0.730417	FALSE	NEU
p.Gly11Lys	11	G	K	MIS	-0.0373726	p.G11K	0.27222	FALSE	NEU
p.Gly11Leu	11	G	L	MIS	0.0226271	p.G11L	0.543333	FALSE	NEU
p.Gly11Met	11	G	M	MIS	-0.210358	p.G11M	0.0127334	FALSE	NEU
p.Gly11Asn	11	G	N	MIS	0.0957644	p.G11N	0.831627	FALSE	NEU
p.Gly11Pro	11	G	P	MIS	0.168476	p.G11P	0.993085	FALSE	NEU
p.Gly11Gln	11	G	Q	MIS		p.G11Q	0.69141	TRUE
p.Gly11Arg	11	G	R	MIS	-0.0255568	p.G11R	0.292967	FALSE	NEU
p.Gly11Ser	11	G	S	MIS	-0.0215943	p.G11S	0.315202	FALSE	NEU
p.Gly11Thr	11	G	T	MIS	0.00240975	p.G11T	0.45033	FALSE	NEU
p.Gly11Val	11	G	V	MIS	0.0450839	p.G11V	0.665016	FALSE	NEU
p.Gly11Trp	11	G	W	MIS		p.G11W	0.992045	TRUE
p.Gly11Tyr	11	G	Y	MIS	-0.157027	p.G11Y	0.035801	FALSE	NEU
p.His12*	12	H	*	NON	-1.13263	p.H12*	4.62419e-20	FALSE	LOF
p.His12Ala	12	H	A	MIS	-0.238167	p.H12A	0.00285039	FALSE	INT
p.His12Cys	12	H	C	MIS	0.0248537	p.H12C	0.529272	FALSE	NEU
p.His12Asp	12	H	D	MIS	-0.127305	p.H12D	0.107434	FALSE	NEU
p.His12Glu	12	H	E	MIS	-0.114428	p.H12E	0.125637	FALSE	NEU
p.His12Phe	12	H	F	MIS	0.0467135	p.H12F	0.682266	FALSE	NEU
p.His12Gly	12	H	G	MIS	-0.0483418	p.H12G	0.175701	FALSE	NEU
p.His12His	12	H	H	SYN		p.H12H	0.326899	TRUE
p.His12Ile	12	H	I	MIS	-0.0488759	p.H12I	0.22638	FALSE	NEU
p.His12Lys	12	H	K	MIS	0.157983	p.H12K	0.925999	FALSE	NEU
p.His12Leu	12	H	L	MIS	-0.0291355	p.H12L	0.236577	FALSE	NEU
p.His12Met	12	H	M	MIS		p.H12M	0.988789	TRUE
p.His12Asn	12	H	N	MIS		p.H12N	0.627893	TRUE
p.His12Pro	12	H	P	MIS	-0.105945	p.H12P	0.0708709	FALSE	NEU
p.His12Gln	12	H	Q	MIS	0.196282	p.H12Q	0.99852	FALSE	NEU
p.His12Arg	12	H	R	MIS	0.0469936	p.H12R	0.698493	FALSE	NEU
p.His12Ser	12	H	S	MIS	0.0012036	p.H12S	0.429662	FALSE	NEU
p.His12Thr	12	H	T	MIS	-0.0905946	p.H12T	0.148472	FALSE	NEU
p.His12Val	12	H	V	MIS	-0.189129	p.H12V	0.0033182	FALSE	NEU
p.His12Trp	12	H	W	MIS	0.118445	p.H12W	0.903345	FALSE	NEU
p.His12Tyr	12	H	Y	MIS	-0.0302486	p.H12Y	0.296793	FALSE	NEU
p.Arg13*	13	R	*	NON	-0.900702	p.R13*	7.09837e-15	FALSE	LOF
p.Arg13Ala	13	R	A	MIS	0.0263126	p.R13A	0.57244	FALSE	NEU
p.Arg13Cys	13	R	C	MIS	0.0737061	p.R13C	0.810906	FALSE	NEU
p.Arg13Asp	13	R	D	MIS	0.0277822	p.R13D	0.57114	FALSE	NEU
p.Arg13Glu	13	R	E	MIS	0.00911963	p.R13E	0.468605	FALSE	NEU
p.Arg13Phe	13	R	F	MIS	-0.0137922	p.R13F	0.33183	FALSE	NEU
p.Arg13Gly	13	R	G	MIS	0.04864	p.R13G	0.738246	FALSE	NEU
p.Arg13His	13	R	H	MIS	-0.122247	p.R13H	0.0531606	FALSE	NEU
p.Arg13Ile	13	R	I	MIS	0.0174341	p.R13I	0.520989	FALSE	NEU
p.Arg13Lys	13	R	K	MIS	0.107971	p.R13K	0.883586	FALSE	NEU
p.Arg13Leu	13	R	L	MIS	-0.0836656	p.R13L	0.0566146	FALSE	NEU
p.Arg13Met	13	R	M	MIS	0.17005	p.R13M	0.954244	FALSE	NEU
p.Arg13Asn	13	R	N	MIS	-0.11187	p.R13N	0.186391	FALSE	NEU
p.Arg13Pro	13	R	P	MIS	-0.122306	p.R13P	0.0375476	FALSE	NEU
p.Arg13Gln	13	R	Q	MIS	-0.0874534	p.R13Q	0.0911172	FALSE	NEU
p.Arg13Arg	13	R	R	SYN	-0.0224569	p.R13R	0.331846	FALSE	NEU
p.Arg13Ser	13	R	S	MIS	0.0170671	p.R13S	0.520286	FALSE	NEU
p.Arg13Thr	13	R	T	MIS	-0.0494916	p.R13T	0.200766	FALSE	NEU
p.Arg13Val	13	R	V	MIS	0.0150465	p.R13V	0.50732	FALSE	NEU
p.Arg13Trp	13	R	W	MIS	-0.169543	p.R13W	0.0149561	FALSE	NEU
p.Arg13Tyr	13	R	Y	MIS	-0.108121	p.R13Y	0.0808429	FALSE	NEU
p.Lys14*	14	K	*	NON	-1.12052	p.K14*	1.77121e-17	FALSE	LOF
p.Lys14Ala	14	K	A	MIS	0.0987104	p.K14A	0.855728	FALSE	NEU
p.Lys14Cys	14	K	C	MIS	0.0200125	p.K14C	0.53041	FALSE	NEU
p.Lys14Asp	14	K	D	MIS	0.0760993	p.K14D	0.809151	FALSE	NEU
p.Lys14Glu	14	K	E	MIS	-0.238676	p.K14E	0.00560659	FALSE	INT
p.Lys14Phe	14	K	F	MIS	-0.203574	p.K14F	0.00577997	FALSE	NEU
p.Lys14Gly	14	K	G	MIS	-0.0164229	p.K14G	0.302826	FALSE	NEU
p.Lys14His	14	K	H	MIS		p.K14H	0.941379	TRUE
p.Lys14Ile	14	K	I	MIS	-0.0222322	p.K14I	0.289311	FALSE	NEU
p.Lys14Lys	14	K	K	SYN		p.K14K	0.510129	TRUE
p.Lys14Leu	14	K	L	MIS	0.0675689	p.K14L	0.759388	FALSE	NEU
p.Lys14Met	14	K	M	MIS	-0.0757572	p.K14M	0.173563	FALSE	NEU
p.Lys14Asn	14	K	N	MIS	0.088407	p.K14N	0.841065	FALSE	NEU
p.Lys14Pro	14	K	P	MIS	0.143602	p.K14P	0.969755	FALSE	NEU
p.Lys14Gln	14	K	Q	MIS	0.0734572	p.K14Q	0.687191	FALSE	NEU
p.Lys14Arg	14	K	R	MIS	0.0469555	p.K14R	0.70885	FALSE	NEU
p.Lys14Ser	14	K	S	MIS	0.0596993	p.K14S	0.780054	FALSE	NEU
p.Lys14Thr	14	K	T	MIS	0.10528	p.K14T	0.910713	FALSE	NEU
p.Lys14Val	14	K	V	MIS	0.0460683	p.K14V	0.677601	FALSE	NEU
p.Lys14Trp	14	K	W	MIS	0.0681111	p.K14W	0.743511	FALSE	NEU
p.Lys14Tyr	14	K	Y	MIS	-0.055825	p.K14Y	0.195885	FALSE	NEU
p.Gln15*	15	Q	*	NON	-0.909845	p.Q15*	5.40414e-17	FALSE	LOF
p.Gln15Ala	15	Q	A	MIS	0.010263	p.Q15A	0.476577	FALSE	NEU
p.Gln15Cys	15	Q	C	MIS	-0.0372752	p.Q15C	0.24031	FALSE	NEU
p.Gln15Asp	15	Q	D	MIS	-0.107897	p.Q15D	0.143854	FALSE	NEU
p.Gln15Glu	15	Q	E	MIS	0.0748132	p.Q15E	0.806131	FALSE	NEU
p.Gln15Phe	15	Q	F	MIS	0.0127178	p.Q15F	0.493323	FALSE	NEU
p.Gln15Gly	15	Q	G	MIS	-0.0110767	p.Q15G	0.344439	FALSE	NEU
p.Gln15His	15	Q	H	MIS	-0.035713	p.Q15H	0.289521	FALSE	NEU
p.Gln15Ile	15	Q	I	MIS	0.0292892	p.Q15I	0.58942	FALSE	NEU
p.Gln15Lys	15	Q	K	MIS	0.029362	p.Q15K	0.562604	FALSE	NEU
p.Gln15Leu	15	Q	L	MIS	0.120988	p.Q15L	0.963189	FALSE	NEU
p.Gln15Met	15	Q	M	MIS		p.Q15M	0.898439	TRUE
p.Gln15Asn	15	Q	N	MIS	-0.0282845	p.Q15N	0.338585	FALSE	NEU
p.Gln15Pro	15	Q	P	MIS	-0.0805418	p.Q15P	0.15726	FALSE	NEU
p.Gln15Gln	15	Q	Q	SYN		p.Q15Q	0.394799	TRUE
p.Gln15Arg	15	Q	R	MIS	0.0365298	p.Q15R	0.645551	FALSE	NEU
p.Gln15Ser	15	Q	S	MIS	-0.0814816	p.Q15S	0.0861048	FALSE	NEU
p.Gln15Thr	15	Q	T	MIS	-0.119311	p.Q15T	0.0584873	FALSE	NEU
p.Gln15Val	15	Q	V	MIS	-0.0013414	p.Q15V	0.403756	FALSE	NEU
p.Gln15Trp	15	Q	W	MIS	0.0785455	p.Q15W	0.814401	FALSE	NEU
p.Gln15Tyr	15	Q	Y	MIS	-0.0190278	p.Q15Y	0.336279	FALSE	NEU
p.Ala16*	16	A	*	NON	-1.14137	p.A16*	3.88034e-16	FALSE	LOF
p.Ala16Ala	16	A	A	SYN		p.A16A	0.532252	TRUE
p.Ala16Cys	16	A	C	MIS	-0.0896815	p.A16C	0.0761317	FALSE	NEU
p.Ala16Asp	16	A	D	MIS	-0.0351008	p.A16D	0.364955	FALSE	NEU
p.Ala16Glu	16	A	E	MIS	0.0163421	p.A16E	0.511211	FALSE	NEU
p.Ala16Phe	16	A	F	MIS	-0.0204305	p.A16F	0.334813	FALSE	NEU
p.Ala16Gly	16	A	G	MIS	-0.0551918	p.A16G	0.209803	FALSE	NEU
p.Ala16His	16	A	H	MIS		p.A16H	0.0456205	TRUE
p.Ala16Ile	16	A	I	MIS	-0.108913	p.A16I	0.0502398	FALSE	NEU
p.Ala16Lys	16	A	K	MIS	-0.0186104	p.A16K	0.358002	FALSE	NEU
p.Ala16Leu	16	A	L	MIS	0.0214323	p.A16L	0.548599	FALSE	NEU
p.Ala16Met	16	A	M	MIS		p.A16M	0.362091	TRUE
p.Ala16Asn	16	A	N	MIS	-0.145502	p.A16N	0.0505148	FALSE	NEU
p.Ala16Pro	16	A	P	MIS	0.0556352	p.A16P	0.683264	FALSE	NEU
p.Ala16Gln	16	A	Q	MIS	0.027719	p.A16Q	0.553127	FALSE	NEU
p.Ala16Arg	16	A	R	MIS	-0.0655394	p.A16R	0.132314	FALSE	NEU
p.Ala16Ser	16	A	S	MIS	-0.186026	p.A16S	0.00951203	FALSE	NEU
p.Ala16Thr	16	A	T	MIS	-0.207401	p.A16T	0.0013223	FALSE	NEU
p.Ala16Val	16	A	V	MIS	-0.101619	p.A16V	0.0397707	FALSE	NEU
p.Ala16Trp	16	A	W	MIS	-0.00736091	p.A16W	0.405953	FALSE	NEU
p.Ala16Tyr	16	A	Y	MIS	-0.13092	p.A16Y	0.0598616	FALSE	NEU
p.Ala17*	17	A	*	NON	-0.723929	p.A17*	2.09469e-10	FALSE	LOF
p.Ala17Ala	17	A	A	SYN	0.00998415	p.A17A	0.483891	FALSE	NEU
p.Ala17Cys	17	A	C	MIS	0.139036	p.A17C	0.970348	FALSE	NEU
p.Ala17Asp	17	A	D	MIS	0.241467	p.A17D	0.996746	FALSE	NEU
p.Ala17Glu	17	A	E	MIS	-0.0291983	p.A17E	0.293578	FALSE	NEU
p.Ala17Phe	17	A	F	MIS	-0.151388	p.A17F	0.0335285	FALSE	NEU
p.Ala17Gly	17	A	G	MIS	-0.0932445	p.A17G	0.0889443	FALSE	NEU
p.Ala17His	17	A	H	MIS	0.000638274	p.A17H	0.430337	FALSE	NEU
p.Ala17Ile	17	A	I	MIS	0.080888	p.A17I	0.827401	FALSE	NEU
p.Ala17Lys	17	A	K	MIS	-0.004387	p.A17K	0.409888	FALSE	NEU
p.Ala17Leu	17	A	L	MIS	-0.0190897	p.A17L	0.305008	FALSE	NEU
p.Ala17Met	17	A	M	MIS	0.0858999	p.A17M	0.724402	FALSE	NEU
p.Ala17Asn	17	A	N	MIS	0.100621	p.A17N	0.880877	FALSE	NEU
p.Ala17Pro	17	A	P	MIS	0.146833	p.A17P	0.970835	FALSE	NEU
p.Ala17Gln	17	A	Q	MIS	0.00811854	p.A17Q	0.476292	FALSE	NEU
p.Ala17Arg	17	A	R	MIS	0.0399749	p.A17R	0.652809	FALSE	NEU
p.Ala17Ser	17	A	S	MIS	0.0141686	p.A17S	0.500922	FALSE	NEU
p.Ala17Thr	17	A	T	MIS	0.0908304	p.A17T	0.875742	FALSE	NEU
p.Ala17Val	17	A	V	MIS	-0.0269922	p.A17V	0.268608	FALSE	NEU
p.Ala17Trp	17	A	W	MIS		p.A17W	0.982204	TRUE
p.Ala17Tyr	17	A	Y	MIS	-0.0437721	p.A17Y	0.281852	FALSE	NEU
p.Ser18*	18	S	*	NON	-0.888704	p.S18*	7.11673e-13	FALSE	LOF
p.Ser18Ala	18	S	A	MIS	-0.0451795	p.S18A	0.262598	FALSE	NEU
p.Ser18Cys	18	S	C	MIS	0.00387478	p.S18C	0.452255	FALSE	NEU
p.Ser18Asp	18	S	D	MIS	0.088881	p.S18D	0.835012	FALSE	NEU
p.Ser18Glu	18	S	E	MIS	-0.0507877	p.S18E	0.20589	FALSE	NEU
p.Ser18Phe	18	S	F	MIS	-0.118896	p.S18F	0.0829406	FALSE	NEU
p.Ser18Gly	18	S	G	MIS	0.030493	p.S18G	0.597037	FALSE	NEU
p.Ser18His	18	S	H	MIS	-0.204047	p.S18H	0.0853484	FALSE	NEU
p.Ser18Ile	18	S	I	MIS	-0.0450604	p.S18I	0.221211	FALSE	NEU
p.Ser18Lys	18	S	K	MIS	-0.0766712	p.S18K	0.196035	FALSE	NEU
p.Ser18Leu	18	S	L	MIS	-0.071828	p.S18L	0.111108	FALSE	NEU
p.Ser18Met	18	S	M	MIS	-0.195452	p.S18M	0.0983232	FALSE	NEU
p.Ser18Asn	18	S	N	MIS	-0.138638	p.S18N	0.0563811	FALSE	NEU
p.Ser18Pro	18	S	P	MIS	0.0028568	p.S18P	0.458226	FALSE	NEU
p.Ser18Gln	18	S	Q	MIS	0.0954585	p.S18Q	0.757704	FALSE	NEU
p.Ser18Arg	18	S	R	MIS	0.00720364	p.S18R	0.462557	FALSE	NEU
p.Ser18Ser	18	S	S	SYN	-0.0572907	p.S18S	0.261464	FALSE	NEU
p.Ser18Thr	18	S	T	MIS	-0.0849623	p.S18T	0.22952	FALSE	NEU
p.Ser18Val	18	S	V	MIS	-0.0309614	p.S18V	0.316993	FALSE	NEU
p.Ser18Trp	18	S	W	MIS	0.00160738	p.S18W	0.434387	FALSE	NEU
p.Ser18Tyr	18	S	Y	MIS	-0.0410334	p.S18Y	0.274147	FALSE	NEU
p.Gln19*	19	Q	*	NON	-1.07554	p.Q19*	1.38315e-16	FALSE	LOF
p.Gln19Ala	19	Q	A	MIS	-0.204885	p.Q19A	0.0157814	FALSE	NEU
p.Gln19Cys	19	Q	C	MIS	-0.0120133	p.Q19C	0.41174	FALSE	NEU
p.Gln19Asp	19	Q	D	MIS	-0.169199	p.Q19D	0.01243	FALSE	NEU
p.Gln19Glu	19	Q	E	MIS	0.180625	p.Q19E	0.980945	FALSE	NEU
p.Gln19Phe	19	Q	F	MIS	-0.071642	p.Q19F	0.147997	FALSE	NEU
p.Gln19Gly	19	Q	G	MIS	0.021786	p.Q19G	0.536224	FALSE	NEU
p.Gln19His	19	Q	H	MIS	0.0214113	p.Q19H	0.533315	FALSE	NEU
p.Gln19Ile	19	Q	I	MIS	-0.120733	p.Q19I	0.0430971	FALSE	NEU
p.Gln19Lys	19	Q	K	MIS	-0.0552109	p.Q19K	0.206101	FALSE	NEU
p.Gln19Leu	19	Q	L	MIS	-0.0414451	p.Q19L	0.220189	FALSE	NEU
p.Gln19Met	19	Q	M	MIS	-0.0981972	p.Q19M	0.167067	FALSE	NEU
p.Gln19Asn	19	Q	N	MIS	-0.0547307	p.Q19N	0.233642	FALSE	NEU
p.Gln19Pro	19	Q	P	MIS	-0.256919	p.Q19P	0.0567233	FALSE	NEU
p.Gln19Gln	19	Q	Q	SYN		p.Q19Q	0.629407	TRUE
p.Gln19Arg	19	Q	R	MIS	-0.0511813	p.Q19R	0.240801	FALSE	NEU
p.Gln19Ser	19	Q	S	MIS	-0.074656	p.Q19S	0.136082	FALSE	NEU
p.Gln19Thr	19	Q	T	MIS	0.102683	p.Q19T	0.904186	FALSE	NEU
p.Gln19Val	19	Q	V	MIS	-0.118893	p.Q19V	0.0516807	FALSE	NEU
p.Gln19Trp	19	Q	W	MIS	-0.297979	p.Q19W	0.0375167	FALSE	INT
p.Gln19Tyr	19	Q	Y	MIS	0.119226	p.Q19Y	0.885435	FALSE	NEU
p.Glu20*	20	E	*	NON	-1.10869	p.E20*	1.22773e-22	FALSE	LOF
p.Glu20Ala	20	E	A	MIS	-0.00824912	p.E20A	0.364362	FALSE	NEU
p.Glu20Cys	20	E	C	MIS	-0.0106372	p.E20C	0.376414	FALSE	NEU
p.Glu20Asp	20	E	D	MIS	-0.0191021	p.E20D	0.301095	FALSE	NEU
p.Glu20Glu	20	E	E	SYN		p.E20E	0.355897	TRUE
p.Glu20Phe	20	E	F	MIS	-0.0763252	p.E20F	0.115438	FALSE	NEU
p.Glu20Gly	20	E	G	MIS	0.0242813	p.E20G	0.569177	FALSE	NEU
p.Glu20His	20	E	H	MIS	-0.0144909	p.E20H	0.392741	FALSE	NEU
p.Glu20Ile	20	E	I	MIS	0.0563956	p.E20I	0.772031	FALSE	NEU
p.Glu20Lys	20	E	K	MIS	0.161102	p.E20K	0.986629	FALSE	NEU
p.Glu20Leu	20	E	L	MIS	-0.111906	p.E20L	0.023155	FALSE	NEU
p.Glu20Met	20	E	M	MIS	0.011562	p.E20M	0.486487	FALSE	NEU
p.Glu20Asn	20	E	N	MIS	-0.0393159	p.E20N	0.254641	FALSE	NEU
p.Glu20Pro	20	E	P	MIS	-0.115162	p.E20P	0.0430541	FALSE	NEU
p.Glu20Gln	20	E	Q	MIS	-0.0107321	p.E20Q	0.381072	FALSE	NEU
p.Glu20Arg	20	E	R	MIS	-0.0893018	p.E20R	0.080267	FALSE	NEU
p.Glu20Ser	20	E	S	MIS	0.0211995	p.E20S	0.547261	FALSE	NEU
p.Glu20Thr	20	E	T	MIS	-0.0246066	p.E20T	0.316093	FALSE	NEU
p.Glu20Val	20	E	V	MIS	-0.028813	p.E20V	0.232407	FALSE	NEU
p.Glu20Trp	20	E	W	MIS	-0.425173	p.E20W	0.000286681	FALSE	INT
p.Glu20Tyr	20	E	Y	MIS	0.0667501	p.E20Y	0.770973	FALSE	NEU
p.Gly21*	21	G	*	NON	-1.13682	p.G21*	3.78228e-24	FALSE	LOF
p.Gly21Ala	21	G	A	MIS	-0.0822084	p.G21A	0.0672752	FALSE	NEU
p.Gly21Cys	21	G	C	MIS	0.0391603	p.G21C	0.65196	FALSE	NEU
p.Gly21Asp	21	G	D	MIS	0.0992961	p.G21D	0.84097	FALSE	NEU
p.Gly21Glu	21	G	E	MIS	0.0126734	p.G21E	0.49425	FALSE	NEU
p.Gly21Phe	21	G	F	MIS	0.107104	p.G21F	0.915211	FALSE	NEU
p.Gly21Gly	21	G	G	SYN	0.0098657	p.G21G	0.471012	FALSE	NEU
p.Gly21His	21	G	H	MIS		p.G21H	0.678632	TRUE
p.Gly21Ile	21	G	I	MIS	0.00420313	p.G21I	0.44846	FALSE	NEU
p.Gly21Lys	21	G	K	MIS	0.0809018	p.G21K	0.78994	FALSE	NEU
p.Gly21Leu	21	G	L	MIS	-0.0266045	p.G21L	0.254115	FALSE	NEU
p.Gly21Met	21	G	M	MIS	0.0794938	p.G21M	0.810878	FALSE	NEU
p.Gly21Asn	21	G	N	MIS	0.195065	p.G21N	0.993344	FALSE	NEU
p.Gly21Pro	21	G	P	MIS	-0.0430704	p.G21P	0.232857	FALSE	NEU
p.Gly21Gln	21	G	Q	MIS	-0.189775	p.G21Q	0.0160693	FALSE	NEU
p.Gly21Arg	21	G	R	MIS	-5.51926e-05	p.G21R	0.41009	FALSE	NEU
p.Gly21Ser	21	G	S	MIS	-0.0560368	p.G21S	0.134588	FALSE	NEU
p.Gly21Thr	21	G	T	MIS	-0.0204326	p.G21T	0.329408	FALSE	NEU
p.Gly21Val	21	G	V	MIS	0.0277785	p.G21V	0.59012	FALSE	NEU
p.Gly21Trp	21	G	W	MIS	-0.0188078	p.G21W	0.336727	FALSE	NEU
p.Gly21Tyr	21	G	Y	MIS	-0.138766	p.G21Y	0.0445245	FALSE	NEU
p.Arg22*	22	R	*	NON	-0.926298	p.R22*	9.04803e-18	FALSE	LOF
p.Arg22Ala	22	R	A	MIS	-0.0634341	p.R22A	0.188185	FALSE	NEU
p.Arg22Cys	22	R	C	MIS	-0.0748482	p.R22C	0.135633	FALSE	NEU
p.Arg22Asp	22	R	D	MIS	-0.0794392	p.R22D	0.166556	FALSE	NEU
p.Arg22Glu	22	R	E	MIS	0.0600797	p.R22E	0.731495	FALSE	NEU
p.Arg22Phe	22	R	F	MIS	-0.116721	p.R22F	0.0483162	FALSE	NEU
p.Arg22Gly	22	R	G	MIS	0.151935	p.R22G	0.97824	FALSE	NEU
p.Arg22His	22	R	H	MIS	0.043862	p.R22H	0.64191	FALSE	NEU
p.Arg22Ile	22	R	I	MIS	-0.0623221	p.R22I	0.187998	FALSE	NEU
p.Arg22Lys	22	R	K	MIS	0.143186	p.R22K	0.976458	FALSE	NEU
p.Arg22Leu	22	R	L	MIS	0.0019821	p.R22L	0.424184	FALSE	NEU
p.Arg22Met	22	R	M	MIS	0.068804	p.R22M	0.74168	FALSE	NEU
p.Arg22Asn	22	R	N	MIS	0.124901	p.R22N	0.956775	FALSE	NEU
p.Arg22Pro	22	R	P	MIS	0.0549951	p.R22P	0.703334	FALSE	NEU
p.Arg22Gln	22	R	Q	MIS	-0.00781577	p.R22Q	0.392687	FALSE	NEU
p.Arg22Arg	22	R	R	SYN		p.R22R	0.359477	TRUE
p.Arg22Ser	22	R	S	MIS	-0.0877778	p.R22S	0.0729125	FALSE	NEU
p.Arg22Thr	22	R	T	MIS	-0.0224608	p.R22T	0.291279	FALSE	NEU
p.Arg22Val	22	R	V	MIS	0.0479571	p.R22V	0.668012	FALSE	NEU
p.Arg22Trp	22	R	W	MIS	-0.0468948	p.R22W	0.277432	FALSE	NEU
p.Arg22Tyr	22	R	Y	MIS	0.0862258	p.R22Y	0.895161	FALSE	NEU
p.Gln23*	23	Q	*	NON	-0.8138	p.Q23*	4.96059e-15	FALSE	LOF
p.Gln23Ala	23	Q	A	MIS	0.0396114	p.Q23A	0.654251	FALSE	NEU
p.Gln23Cys	23	Q	C	MIS	-0.103368	p.Q23C	0.0897722	FALSE	NEU
p.Gln23Asp	23	Q	D	MIS	0.0515668	p.Q23D	0.673419	FALSE	NEU
p.Gln23Glu	23	Q	E	MIS	-0.110724	p.Q23E	0.061537	FALSE	NEU
p.Gln23Phe	23	Q	F	MIS	-0.0173401	p.Q23F	0.347209	FALSE	NEU
p.Gln23Gly	23	Q	G	MIS	-0.0122295	p.Q23G	0.332708	FALSE	NEU
p.Gln23His	23	Q	H	MIS		p.Q23H	0.610203	TRUE
p.Gln23Ile	23	Q	I	MIS	0.109714	p.Q23I	0.915582	FALSE	NEU
p.Gln23Lys	23	Q	K	MIS	0.107082	p.Q23K	0.910126	FALSE	NEU
p.Gln23Leu	23	Q	L	MIS	-0.070927	p.Q23L	0.126797	FALSE	NEU
p.Gln23Met	23	Q	M	MIS	0.144145	p.Q23M	0.908872	FALSE	NEU
p.Gln23Asn	23	Q	N	MIS	0.0365234	p.Q23N	0.565816	FALSE	NEU
p.Gln23Pro	23	Q	P	MIS	0.0040879	p.Q23P	0.44564	FALSE	NEU
p.Gln23Gln	23	Q	Q	SYN		p.Q23Q	0.337542	TRUE
p.Gln23Arg	23	Q	R	MIS	0.10759	p.Q23R	0.937667	FALSE	NEU
p.Gln23Ser	23	Q	S	MIS	0.0386748	p.Q23S	0.661351	FALSE	NEU
p.Gln23Thr	23	Q	T	MIS	-0.132965	p.Q23T	0.0447866	FALSE	NEU
p.Gln23Val	23	Q	V	MIS	0.00709151	p.Q23V	0.45555	FALSE	NEU
p.Gln23Trp	23	Q	W	MIS	0.052538	p.Q23W	0.702115	FALSE	NEU
p.Gln23Tyr	23	Q	Y	MIS	0.115463	p.Q23Y	0.890905	FALSE	NEU
p.Lys24*	24	K	*	NON	-1.09318	p.K24*	3.61346e-27	FALSE	LOF
p.Lys24Ala	24	K	A	MIS	0.0750025	p.K24A	0.80518	FALSE	NEU
p.Lys24Cys	24	K	C	MIS	0.0894244	p.K24C	0.855287	FALSE	NEU
p.Lys24Asp	24	K	D	MIS	0.00948081	p.K24D	0.481483	FALSE	NEU
p.Lys24Glu	24	K	E	MIS	0.0385223	p.K24E	0.614438	FALSE	NEU
p.Lys24Phe	24	K	F	MIS	0.0467873	p.K24F	0.678869	FALSE	NEU
p.Lys24Gly	24	K	G	MIS	0.0948962	p.K24G	0.913547	FALSE	NEU
p.Lys24His	24	K	H	MIS	0.163936	p.K24H	0.888298	FALSE	NEU
p.Lys24Ile	24	K	I	MIS	0.00372397	p.K24I	0.442026	FALSE	NEU
p.Lys24Lys	24	K	K	SYN		p.K24K	0.618196	TRUE
p.Lys24Leu	24	K	L	MIS	0.0738602	p.K24L	0.853744	FALSE	NEU
p.Lys24Met	24	K	M	MIS	-0.0343292	p.K24M	0.325335	FALSE	NEU
p.Lys24Asn	24	K	N	MIS	0.0369781	p.K24N	0.590361	FALSE	NEU
p.Lys24Pro	24	K	P	MIS	0.0811435	p.K24P	0.73891	FALSE	NEU
p.Lys24Gln	24	K	Q	MIS	-0.212814	p.K24Q	0.0136084	FALSE	NEU
p.Lys24Arg	24	K	R	MIS	-0.00533123	p.K24R	0.390866	FALSE	NEU
p.Lys24Ser	24	K	S	MIS	0.0858197	p.K24S	0.862592	FALSE	NEU
p.Lys24Thr	24	K	T	MIS	0.133291	p.K24T	0.933527	FALSE	NEU
p.Lys24Val	24	K	V	MIS	0.0138684	p.K24V	0.499096	FALSE	NEU
p.Lys24Trp	24	K	W	MIS	0.0880945	p.K24W	0.807379	FALSE	NEU
p.Lys24Tyr	24	K	Y	MIS	0.0271615	p.K24Y	0.559198	FALSE	NEU
p.His25*	25	H	*	NON	-1	p.H25*	3.10773e-17	FALSE	LOF
p.His25Ala	25	H	A	MIS	-0.113155	p.H25A	0.0357552	FALSE	NEU
p.His25Cys	25	H	C	MIS	0.0771883	p.H25C	0.816302	FALSE	NEU
p.His25Asp	25	H	D	MIS		p.H25D	0.362284	TRUE
p.His25Glu	25	H	E	MIS	-0.0377044	p.H25E	0.304912	FALSE	NEU
p.His25Phe	25	H	F	MIS	0.0557504	p.H25F	0.768849	FALSE	NEU
p.His25Gly	25	H	G	MIS	0.069461	p.H25G	0.816987	FALSE	NEU
p.His25His	25	H	H	SYN		p.H25H	0.284776	TRUE
p.His25Ile	25	H	I	MIS	0.13334	p.H25I	0.9584	FALSE	NEU
p.His25Lys	25	H	K	MIS	-0.0365944	p.H25K	0.316452	FALSE	NEU
p.His25Leu	25	H	L	MIS	0.0492777	p.H25L	0.719544	FALSE	NEU
p.His25Met	25	H	M	MIS	0.0143525	p.H25M	0.5016	FALSE	NEU
p.His25Asn	25	H	N	MIS	-0.0886494	p.H25N	0.253504	FALSE	NEU
p.His25Pro	25	H	P	MIS	0.130421	p.H25P	0.972566	FALSE	NEU
p.His25Gln	25	H	Q	MIS	0.0833751	p.H25Q	0.75909	FALSE	NEU
p.His25Arg	25	H	R	MIS	0.072086	p.H25R	0.847357	FALSE	NEU
p.His25Ser	25	H	S	MIS	0.0623051	p.H25S	0.803073	FALSE	NEU
p.His25Thr	25	H	T	MIS	-0.0171509	p.H25T	0.350856	FALSE	NEU
p.His25Val	25	H	V	MIS	0.00355657	p.H25V	0.431353	FALSE	NEU
p.His25Trp	25	H	W	MIS	0.192431	p.H25W	0.997671	FALSE	NEU
p.His25Tyr	25	H	Y	MIS	0.0245989	p.H25Y	0.550863	FALSE	NEU
p.Ala26*	26	A	*	NON	-0.80523	p.A26*	3.83895e-09	FALSE	LOF
p.Ala26Ala	26	A	A	SYN	0.0327907	p.A26A	0.632363	FALSE	NEU
p.Ala26Cys	26	A	C	MIS	0.0191714	p.A26C	0.522747	FALSE	NEU
p.Ala26Asp	26	A	D	MIS	0.130739	p.A26D	0.90374	FALSE	NEU
p.Ala26Glu	26	A	E	MIS		p.A26E	0.644597	TRUE
p.Ala26Phe	26	A	F	MIS	-0.0449772	p.A26F	0.204374	FALSE	NEU
p.Ala26Gly	26	A	G	MIS	0.137561	p.A26G	0.969318	FALSE	NEU
p.Ala26His	26	A	H	MIS	0.115014	p.A26H	0.845123	FALSE	NEU
p.Ala26Ile	26	A	I	MIS	0.0163056	p.A26I	0.511959	FALSE	NEU
p.Ala26Lys	26	A	K	MIS	0.114145	p.A26K	0.898073	FALSE	NEU
p.Ala26Leu	26	A	L	MIS	-0.0293995	p.A26L	0.251537	FALSE	NEU
p.Ala26Met	26	A	M	MIS	-0.110849	p.A26M	0.114354	FALSE	NEU
p.Ala26Asn	26	A	N	MIS	0.109164	p.A26N	0.883109	FALSE	NEU
p.Ala26Pro	26	A	P	MIS	-0.025268	p.A26P	0.311171	FALSE	NEU
p.Ala26Gln	26	A	Q	MIS	-0.0163722	p.A26Q	0.37323	FALSE	NEU
p.Ala26Arg	26	A	R	MIS	0.0433486	p.A26R	0.67145	FALSE	NEU
p.Ala26Ser	26	A	S	MIS	0.0423922	p.A26S	0.673539	FALSE	NEU
p.Ala26Thr	26	A	T	MIS	0.16683	p.A26T	0.995314	FALSE	NEU
p.Ala26Val	26	A	V	MIS	0.0125601	p.A26V	0.491415	FALSE	NEU
p.Ala26Trp	26	A	W	MIS	0.049812	p.A26W	0.683712	FALSE	NEU
p.Ala26Tyr	26	A	Y	MIS	0.149482	p.A26Y	0.982396	FALSE	NEU
p.Lys27*	27	K	*	NON	-0.98086	p.K27*	2.34835e-16	FALSE	LOF
p.Lys27Ala	27	K	A	MIS	-0.180277	p.K27A	0.0191693	FALSE	NEU
p.Lys27Cys	27	K	C	MIS	0.0615838	p.K27C	0.745697	FALSE	NEU
p.Lys27Asp	27	K	D	MIS	0.00776676	p.K27D	0.468074	FALSE	NEU
p.Lys27Glu	27	K	E	MIS	-0.0439101	p.K27E	0.273382	FALSE	NEU
p.Lys27Phe	27	K	F	MIS	0.0400867	p.K27F	0.606572	FALSE	NEU
p.Lys27Gly	27	K	G	MIS	0.0324689	p.K27G	0.621723	FALSE	NEU
p.Lys27His	27	K	H	MIS	0.0737646	p.K27H	0.734077	FALSE	NEU
p.Lys27Ile	27	K	I	MIS	-0.0191855	p.K27I	0.307812	FALSE	NEU
p.Lys27Lys	27	K	K	SYN		p.K27K	0.504218	TRUE
p.Lys27Leu	27	K	L	MIS	0.0106137	p.K27L	0.477705	FALSE	NEU
p.Lys27Met	27	K	M	MIS	-0.194015	p.K27M	0.0422554	FALSE	NEU
p.Lys27Asn	27	K	N	MIS	0.211621	p.K27N	0.997911	FALSE	NEU
p.Lys27Pro	27	K	P	MIS	0.245441	p.K27P	1	FALSE	NEU
p.Lys27Gln	27	K	Q	MIS	0.273826	p.K27Q	0.995163	FALSE	NEU
p.Lys27Arg	27	K	R	MIS	-0.0749877	p.K27R	0.109541	FALSE	NEU
p.Lys27Ser	27	K	S	MIS	-0.0224059	p.K27S	0.313842	FALSE	NEU
p.Lys27Thr	27	K	T	MIS	-0.153254	p.K27T	0.0316889	FALSE	NEU
p.Lys27Val	27	K	V	MIS	-0.0248468	p.K27V	0.266786	FALSE	NEU
p.Lys27Trp	27	K	W	MIS	0.0354102	p.K27W	0.556193	FALSE	NEU
p.Lys27Tyr	27	K	Y	MIS	-0.0637928	p.K27Y	0.186213	FALSE	NEU
p.Asn28*	28	N	*	NON	-1.02985	p.N28*	1.01664e-22	FALSE	LOF
p.Asn28Ala	28	N	A	MIS	-0.152273	p.N28A	0.0232298	FALSE	NEU
p.Asn28Cys	28	N	C	MIS	-0.0973706	p.N28C	0.22784	FALSE	NEU
p.Asn28Asp	28	N	D	MIS	-0.158474	p.N28D	0.0526403	FALSE	NEU
p.Asn28Glu	28	N	E	MIS	-0.0574866	p.N28E	0.175277	FALSE	NEU
p.Asn28Phe	28	N	F	MIS	-0.127354	p.N28F	0.0525009	FALSE	NEU
p.Asn28Gly	28	N	G	MIS	0.0663818	p.N28G	0.782702	FALSE	NEU
p.Asn28His	28	N	H	MIS	-0.0958091	p.N28H	0.239727	FALSE	NEU
p.Asn28Ile	28	N	I	MIS	0.146944	p.N28I	0.991374	FALSE	NEU
p.Asn28Lys	28	N	K	MIS	-0.0361186	p.N28K	0.263148	FALSE	NEU
p.Asn28Leu	28	N	L	MIS	-0.0151462	p.N28L	0.314608	FALSE	NEU
p.Asn28Met	28	N	M	MIS	-0.172224	p.N28M	0.0153464	FALSE	NEU
p.Asn28Asn	28	N	N	SYN		p.N28N	0.373797	TRUE
p.Asn28Pro	28	N	P	MIS	0.0136813	p.N28P	0.498506	FALSE	NEU
p.Asn28Gln	28	N	Q	MIS	-0.0492187	p.N28Q	0.263219	FALSE	NEU
p.Asn28Arg	28	N	R	MIS	-0.0420433	p.N28R	0.213605	FALSE	NEU
p.Asn28Ser	28	N	S	MIS	-0.0507864	p.N28S	0.152301	FALSE	NEU
p.Asn28Thr	28	N	T	MIS	-0.169334	p.N28T	0.0262022	FALSE	NEU
p.Asn28Val	28	N	V	MIS	0.00383563	p.N28V	0.43848	FALSE	NEU
p.Asn28Trp	28	N	W	MIS	0.010875	p.N28W	0.484852	FALSE	NEU
p.Asn28Tyr	28	N	Y	MIS	0.0237328	p.N28Y	0.553022	FALSE	NEU
p.Asn29*	29	N	*	NON	-0.605095	p.N29*	1.50856e-08	FALSE	LOF
p.Asn29Ala	29	N	A	MIS	-0.265474	p.N29A	0.00087501	FALSE	INT
p.Asn29Cys	29	N	C	MIS	0.00650763	p.N29C	0.456689	FALSE	NEU
p.Asn29Asp	29	N	D	MIS	-0.116988	p.N29D	0.074306	FALSE	NEU
p.Asn29Glu	29	N	E	MIS	-0.123516	p.N29E	0.113092	FALSE	NEU
p.Asn29Phe	29	N	F	MIS	-0.121964	p.N29F	0.0252876	FALSE	NEU
p.Asn29Gly	29	N	G	MIS	0.0374784	p.N29G	0.639692	FALSE	NEU
p.Asn29His	29	N	H	MIS	-0.0897129	p.N29H	0.150034	FALSE	NEU
p.Asn29Ile	29	N	I	MIS	0.0176884	p.N29I	0.523832	FALSE	NEU
p.Asn29Lys	29	N	K	MIS	-0.122699	p.N29K	0.054814	FALSE	NEU
p.Asn29Leu	29	N	L	MIS	0.0665989	p.N29L	0.827098	FALSE	NEU
p.Asn29Met	29	N	M	MIS	-0.240775	p.N29M	0.0105561	FALSE	INT
p.Asn29Asn	29	N	N	SYN		p.N29N	0.193365	TRUE
p.Asn29Pro	29	N	P	MIS	-0.176323	p.N29P	0.0301698	FALSE	NEU
p.Asn29Gln	29	N	Q	MIS	0.121944	p.N29Q	0.88209	FALSE	NEU
p.Asn29Arg	29	N	R	MIS	-0.0411015	p.N29R	0.189371	FALSE	NEU
p.Asn29Ser	29	N	S	MIS	-0.0699297	p.N29S	0.098473	FALSE	NEU
p.Asn29Thr	29	N	T	MIS	-0.104991	p.N29T	0.0351821	FALSE	NEU
p.Asn29Val	29	N	V	MIS	-0.0762868	p.N29V	0.0983821	FALSE	NEU
p.Asn29Trp	29	N	W	MIS	0.0292168	p.N29W	0.582485	FALSE	NEU
p.Asn29Tyr	29	N	Y	MIS	0.0235024	p.N29Y	0.545671	FALSE	NEU
p.Ser30*	30	S	*	NON	-1.01688	p.S30*	2.59312e-15	FALSE	LOF
p.Ser30Ala	30	S	A	MIS	-0.177975	p.S30A	0.0466893	FALSE	NEU
p.Ser30Cys	30	S	C	MIS	-0.147315	p.S30C	0.0337374	FALSE	NEU
p.Ser30Asp	30	S	D	MIS	-0.159528	p.S30D	0.0636552	FALSE	NEU
p.Ser30Glu	30	S	E	MIS		p.S30E	0.108308	TRUE
p.Ser30Phe	30	S	F	MIS	0.00333421	p.S30F	0.442216	FALSE	NEU
p.Ser30Gly	30	S	G	MIS	0.0285314	p.S30G	0.592389	FALSE	NEU
p.Ser30His	30	S	H	MIS	0.0387281	p.S30H	0.606056	FALSE	NEU
p.Ser30Ile	30	S	I	MIS	0.057564	p.S30I	0.7708	FALSE	NEU
p.Ser30Lys	30	S	K	MIS	-0.0457466	p.S30K	0.274548	FALSE	NEU
p.Ser30Leu	30	S	L	MIS	0.0724799	p.S30L	0.830145	FALSE	NEU
p.Ser30Met	30	S	M	MIS	0.0188512	p.S30M	0.522089	FALSE	NEU
p.Ser30Asn	30	S	N	MIS	0.0537893	p.S30N	0.69244	FALSE	NEU
p.Ser30Pro	30	S	P	MIS	0.115611	p.S30P	0.858251	FALSE	NEU
p.Ser30Gln	30	S	Q	MIS	-0.191624	p.S30Q	0.109787	FALSE	NEU
p.Ser30Arg	30	S	R	MIS	0.0685068	p.S30R	0.830136	FALSE	NEU
p.Ser30Ser	30	S	S	SYN	0.00940629	p.S30S	0.482495	FALSE	NEU
p.Ser30Thr	30	S	T	MIS	0.158383	p.S30T	0.989508	FALSE	NEU
p.Ser30Val	30	S	V	MIS	-0.0045327	p.S30V	0.391833	FALSE	NEU
p.Ser30Trp	30	S	W	MIS	-0.0629829	p.S30W	0.180949	FALSE	NEU
p.Ser30Tyr	30	S	Y	MIS	-0.279572	p.S30Y	0.000543559	FALSE	INT
p.Gln31*	31	Q	*	NON	-1.03468	p.Q31*	6.42473e-18	FALSE	LOF
p.Gln31Ala	31	Q	A	MIS	0.0888257	p.Q31A	0.864206	FALSE	NEU
p.Gln31Cys	31	Q	C	MIS	0.135678	p.Q31C	0.948969	FALSE	NEU
p.Gln31Asp	31	Q	D	MIS	-0.00638584	p.Q31D	0.398064	FALSE	NEU
p.Gln31Glu	31	Q	E	MIS	0.1145	p.Q31E	0.945663	FALSE	NEU
p.Gln31Phe	31	Q	F	MIS	0.172907	p.Q31F	0.992048	FALSE	NEU
p.Gln31Gly	31	Q	G	MIS	-0.0797017	p.Q31G	0.08815	FALSE	NEU
p.Gln31His	31	Q	H	MIS	0.0932215	p.Q31H	0.861974	FALSE	NEU
p.Gln31Ile	31	Q	I	MIS	0.0672812	p.Q31I	0.755164	FALSE	NEU
p.Gln31Lys	31	Q	K	MIS	0.085196	p.Q31K	0.808507	FALSE	NEU
p.Gln31Leu	31	Q	L	MIS	-0.0702869	p.Q31L	0.12334	FALSE	NEU
p.Gln31Met	31	Q	M	MIS	-0.0347387	p.Q31M	0.330163	FALSE	NEU
p.Gln31Asn	31	Q	N	MIS	0.153771	p.Q31N	0.947409	FALSE	NEU
p.Gln31Pro	31	Q	P	MIS	0.0201772	p.Q31P	0.531436	FALSE	NEU
p.Gln31Gln	31	Q	Q	SYN		p.Q31Q	0.346745	TRUE
p.Gln31Arg	31	Q	R	MIS	-0.100178	p.Q31R	0.0624501	FALSE	NEU
p.Gln31Ser	31	Q	S	MIS	-0.00599832	p.Q31S	0.374067	FALSE	NEU
p.Gln31Thr	31	Q	T	MIS	0.145171	p.Q31T	0.978581	FALSE	NEU
p.Gln31Val	31	Q	V	MIS	0.0537256	p.Q31V	0.716741	FALSE	NEU
p.Gln31Trp	31	Q	W	MIS	-0.141604	p.Q31W	0.0310597	FALSE	NEU
p.Gln31Tyr	31	Q	Y	MIS	0.0907716	p.Q31Y	0.878616	FALSE	NEU
p.Ala32*	32	A	*	NON	-1.05003	p.A32*	3.5988e-19	FALSE	LOF
p.Ala32Ala	32	A	A	SYN	0.0138577	p.A32A	0.498996	FALSE	NEU
p.Ala32Cys	32	A	C	MIS	0.0275282	p.A32C	0.579336	FALSE	NEU
p.Ala32Asp	32	A	D	MIS	0.0779217	p.A32D	0.803766	FALSE	NEU
p.Ala32Glu	32	A	E	MIS	0.0317543	p.A32E	0.595172	FALSE	NEU
p.Ala32Phe	32	A	F	MIS	0.119318	p.A32F	0.922858	FALSE	NEU
p.Ala32Gly	32	A	G	MIS	0.0362538	p.A32G	0.635634	FALSE	NEU
p.Ala32His	32	A	H	MIS	0.141292	p.A32H	0.975605	FALSE	NEU
p.Ala32Ile	32	A	I	MIS	0.16228	p.A32I	0.997516	FALSE	NEU
p.Ala32Lys	32	A	K	MIS	0.144863	p.A32K	0.980488	FALSE	NEU
p.Ala32Leu	32	A	L	MIS	0.0215243	p.A32L	0.548884	FALSE	NEU
p.Ala32Met	32	A	M	MIS	0.0137511	p.A32M	0.498694	FALSE	NEU
p.Ala32Asn	32	A	N	MIS	0.105685	p.A32N	0.869942	FALSE	NEU
p.Ala32Pro	32	A	P	MIS	0.0473558	p.A32P	0.665326	FALSE	NEU
p.Ala32Gln	32	A	Q	MIS	0.0714974	p.A32Q	0.764396	FALSE	NEU
p.Ala32Arg	32	A	R	MIS	0.175578	p.A32R	0.99881	FALSE	NEU
p.Ala32Ser	32	A	S	MIS	0.0432544	p.A32S	0.692923	FALSE	NEU
p.Ala32Thr	32	A	T	MIS	-0.0798892	p.A32T	0.0736587	FALSE	NEU
p.Ala32Val	32	A	V	MIS	0.00666253	p.A32V	0.449582	FALSE	NEU
p.Ala32Trp	32	A	W	MIS	-0.0469932	p.A32W	0.297279	FALSE	NEU
p.Ala32Tyr	32	A	Y	MIS	0.102455	p.A32Y	0.873132	FALSE	NEU
p.Lys33*	33	K	*	NON	-0.949807	p.K33*	1.80329e-22	FALSE	LOF
p.Lys33Ala	33	K	A	MIS	-0.00551448	p.K33A	0.404736	FALSE	NEU
p.Lys33Cys	33	K	C	MIS	-0.0982148	p.K33C	0.0805775	FALSE	NEU
p.Lys33Asp	33	K	D	MIS	-0.0497717	p.K33D	0.185753	FALSE	NEU
p.Lys33Glu	33	K	E	MIS	-0.01646	p.K33E	0.335617	FALSE	NEU
p.Lys33Phe	33	K	F	MIS	-0.0584938	p.K33F	0.194736	FALSE	NEU
p.Lys33Gly	33	K	G	MIS	0.0565272	p.K33G	0.763233	FALSE	NEU
p.Lys33His	33	K	H	MIS	-0.0281224	p.K33H	0.373019	FALSE	NEU
p.Lys33Ile	33	K	I	MIS	0.00786175	p.K33I	0.467105	FALSE	NEU
p.Lys33Lys	33	K	K	SYN		p.K33K	0.575563	TRUE
p.Lys33Leu	33	K	L	MIS	0.0239836	p.K33L	0.566999	FALSE	NEU
p.Lys33Met	33	K	M	MIS	-0.372427	p.K33M	0.000305593	FALSE	INT
p.Lys33Asn	33	K	N	MIS	0.0660451	p.K33N	0.723402	FALSE	NEU
p.Lys33Pro	33	K	P	MIS		p.K33P	0.402561	TRUE
p.Lys33Gln	33	K	Q	MIS	-0.0920216	p.K33Q	0.104691	FALSE	NEU
p.Lys33Arg	33	K	R	MIS	0.116761	p.K33R	0.932493	FALSE	NEU
p.Lys33Ser	33	K	S	MIS	-0.035466	p.K33S	0.265527	FALSE	NEU
p.Lys33Thr	33	K	T	MIS	0.0226064	p.K33T	0.531404	FALSE	NEU
p.Lys33Val	33	K	V	MIS	0.0664743	p.K33V	0.79478	FALSE	NEU
p.Lys33Trp	33	K	W	MIS	-0.03205	p.K33W	0.295755	FALSE	NEU
p.Lys33Tyr	33	K	Y	MIS	-0.0435098	p.K33Y	0.250739	FALSE	NEU
p.Pro34*	34	P	*	NON	-1.0046	p.P34*	4.80839e-17	FALSE	LOF
p.Pro34Ala	34	P	A	MIS	-0.0390326	p.P34A	0.220967	FALSE	NEU
p.Pro34Cys	34	P	C	MIS	0.0156101	p.P34C	0.507122	FALSE	NEU
p.Pro34Asp	34	P	D	MIS	0.127844	p.P34D	0.890637	FALSE	NEU
p.Pro34Glu	34	P	E	MIS	0.0964907	p.P34E	0.894095	FALSE	NEU
p.Pro34Phe	34	P	F	MIS		p.P34F	0.953035	TRUE
p.Pro34Gly	34	P	G	MIS	-0.0669204	p.P34G	0.141697	FALSE	NEU
p.Pro34His	34	P	H	MIS	0.141592	p.P34H	0.966714	FALSE	NEU
p.Pro34Ile	34	P	I	MIS	-0.0341533	p.P34I	0.268486	FALSE	NEU
p.Pro34Lys	34	P	K	MIS	0.166422	p.P34K	0.983062	FALSE	NEU
p.Pro34Leu	34	P	L	MIS	0.130622	p.P34L	0.986326	FALSE	NEU
p.Pro34Met	34	P	M	MIS	0.1765	p.P34M	0.978995	FALSE	NEU
p.Pro34Asn	34	P	N	MIS	0.07666	p.P34N	0.815636	FALSE	NEU
p.Pro34Pro	34	P	P	SYN	-0.031278	p.P34P	0.359245	FALSE	NEU
p.Pro34Gln	34	P	Q	MIS	0.146495	p.P34Q	0.955149	FALSE	NEU
p.Pro34Arg	34	P	R	MIS	0.0768895	p.P34R	0.852575	FALSE	NEU
p.Pro34Ser	34	P	S	MIS	0.0874179	p.P34S	0.878676	FALSE	NEU
p.Pro34Thr	34	P	T	MIS	-0.0244965	p.P34T	0.274202	FALSE	NEU
p.Pro34Val	34	P	V	MIS	-0.0895504	p.P34V	0.0734921	FALSE	NEU
p.Pro34Trp	34	P	W	MIS	0.133208	p.P34W	0.821211	FALSE	NEU
p.Pro34Tyr	34	P	Y	MIS		p.P34Y	0.856346	TRUE
p.Ser35*	35	S	*	NON	-0.893167	p.S35*	4.91372e-14	FALSE	LOF
p.Ser35Ala	35	S	A	MIS	0.0325051	p.S35A	0.592564	FALSE	NEU
p.Ser35Cys	35	S	C	MIS	-0.0473362	p.S35C	0.210859	FALSE	NEU
p.Ser35Asp	35	S	D	MIS	-0.0689169	p.S35D	0.151055	FALSE	NEU
p.Ser35Glu	35	S	E	MIS	0.164862	p.S35E	0.965757	FALSE	NEU
p.Ser35Phe	35	S	F	MIS	0.0886771	p.S35F	0.848145	FALSE	NEU
p.Ser35Gly	35	S	G	MIS	0.158125	p.S35G	0.988657	FALSE	NEU
p.Ser35His	35	S	H	MIS	0.0374202	p.S35H	0.584837	FALSE	NEU
p.Ser35Ile	35	S	I	MIS	0.0894416	p.S35I	0.769729	FALSE	NEU
p.Ser35Lys	35	S	K	MIS	0.110159	p.S35K	0.920721	FALSE	NEU
p.Ser35Leu	35	S	L	MIS	0.0609833	p.S35L	0.730028	FALSE	NEU
p.Ser35Met	35	S	M	MIS		p.S35M	0.316512	TRUE
p.Ser35Asn	35	S	N	MIS	0.162373	p.S35N	0.991572	FALSE	NEU
p.Ser35Pro	35	S	P	MIS	0.0508031	p.S35P	0.664877	FALSE	NEU
p.Ser35Gln	35	S	Q	MIS	-0.0625277	p.S35Q	0.199777	FALSE	NEU
p.Ser35Arg	35	S	R	MIS	-0.195624	p.S35R	0.00816757	FALSE	NEU
p.Ser35Ser	35	S	S	SYN	-0.0320548	p.S35S	0.340196	FALSE	NEU
p.Ser35Thr	35	S	T	MIS	0.12658	p.S35T	0.973194	FALSE	NEU
p.Ser35Val	35	S	V	MIS	0.128121	p.S35V	0.930225	FALSE	NEU
p.Ser35Trp	35	S	W	MIS	-0.13258	p.S35W	0.0670121	FALSE	NEU
p.Ser35Tyr	35	S	Y	MIS	0.0637954	p.S35Y	0.751344	FALSE	NEU
p.Ala36*	36	A	*	NON	-0.930807	p.A36*	5.95467e-14	FALSE	LOF
p.Ala36Ala	36	A	A	SYN	0.00594854	p.A36A	0.467338	FALSE	NEU
p.Ala36Cys	36	A	C	MIS	0.0660068	p.A36C	0.769273	FALSE	NEU
p.Ala36Asp	36	A	D	MIS	-0.0510942	p.A36D	0.332124	FALSE	NEU
p.Ala36Glu	36	A	E	MIS	0.00158536	p.A36E	0.434352	FALSE	NEU
p.Ala36Phe	36	A	F	MIS	0.0951464	p.A36F	0.841755	FALSE	NEU
p.Ala36Gly	36	A	G	MIS	-0.0110102	p.A36G	0.355249	FALSE	NEU
p.Ala36His	36	A	H	MIS	0.145599	p.A36H	0.973809	FALSE	NEU
p.Ala36Ile	36	A	I	MIS	-0.0892552	p.A36I	0.122166	FALSE	NEU
p.Ala36Lys	36	A	K	MIS	-0.186721	p.A36K	0.0520332	FALSE	NEU
p.Ala36Leu	36	A	L	MIS	-0.0485864	p.A36L	0.181205	FALSE	NEU
p.Ala36Met	36	A	M	MIS	-0.0760401	p.A36M	0.143945	FALSE	NEU
p.Ala36Asn	36	A	N	MIS	-0.0203061	p.A36N	0.385745	FALSE	NEU
p.Ala36Pro	36	A	P	MIS	0.00993787	p.A36P	0.488498	FALSE	NEU
p.Ala36Gln	36	A	Q	MIS	-0.0643544	p.A36Q	0.188755	FALSE	NEU
p.Ala36Arg	36	A	R	MIS	-0.150182	p.A36R	0.0273041	FALSE	NEU
p.Ala36Ser	36	A	S	MIS	-0.0112587	p.A36S	0.376044	FALSE	NEU
p.Ala36Thr	36	A	T	MIS	0.118271	p.A36T	0.897606	FALSE	NEU
p.Ala36Val	36	A	V	MIS	0.089623	p.A36V	0.894916	FALSE	NEU
p.Ala36Trp	36	A	W	MIS	-0.0680882	p.A36W	0.24649	FALSE	NEU
p.Ala36Tyr	36	A	Y	MIS		p.A36Y	0.293487	TRUE
p.Cys37*	37	C	*	NON	-0.754073	p.C37*	1.1347e-07	FALSE	LOF
p.Cys37Ala	37	C	A	MIS	0.123815	p.C37A	0.951835	FALSE	NEU
p.Cys37Cys	37	C	C	SYN		p.C37C	0.713648	TRUE
p.Cys37Asp	37	C	D	MIS	-0.0807305	p.C37D	0.169316	FALSE	NEU
p.Cys37Glu	37	C	E	MIS	0.0125371	p.C37E	0.493403	FALSE	NEU
p.Cys37Phe	37	C	F	MIS	-0.046578	p.C37F	0.229096	FALSE	NEU
p.Cys37Gly	37	C	G	MIS	-0.0244475	p.C37G	0.352609	FALSE	NEU
p.Cys37His	37	C	H	MIS	-0.220949	p.C37H	0.0112204	FALSE	NEU
p.Cys37Ile	37	C	I	MIS	0.100857	p.C37I	0.894195	FALSE	NEU
p.Cys37Lys	37	C	K	MIS	0.168576	p.C37K	0.984889	FALSE	NEU
p.Cys37Leu	37	C	L	MIS	-0.0383328	p.C37L	0.240213	FALSE	NEU
p.Cys37Met	37	C	M	MIS	0.0704771	p.C37M	0.773196	FALSE	NEU
p.Cys37Asn	37	C	N	MIS	0.185696	p.C37N	0.993906	FALSE	NEU
p.Cys37Pro	37	C	P	MIS	-0.0830507	p.C37P	0.116278	FALSE	NEU
p.Cys37Gln	37	C	Q	MIS		p.C37Q	0.997457	TRUE
p.Cys37Arg	37	C	R	MIS	0.104189	p.C37R	0.905773	FALSE	NEU
p.Cys37Ser	37	C	S	MIS	0.0780308	p.C37S	0.837448	FALSE	NEU
p.Cys37Thr	37	C	T	MIS	0.137925	p.C37T	0.982225	FALSE	NEU
p.Cys37Val	37	C	V	MIS	-0.169426	p.C37V	0.0214723	FALSE	NEU
p.Cys37Trp	37	C	W	MIS	0.212384	p.C37W	0.973161	FALSE	NEU
p.Cys37Tyr	37	C	Y	MIS		p.C37Y	0.403052	TRUE
p.Asp38*	38	D	*	NON	-0.854643	p.D38*	2.58167e-12	FALSE	LOF
p.Asp38Ala	38	D	A	MIS	0.0941635	p.D38A	0.858772	FALSE	NEU
p.Asp38Cys	38	D	C	MIS	0.294151	p.D38C	0.999998	FALSE	NEU
p.Asp38Asp	38	D	D	SYN		p.D38D	0.473794	TRUE
p.Asp38Glu	38	D	E	MIS	0.126722	p.D38E	0.967611	FALSE	NEU
p.Asp38Phe	38	D	F	MIS	-0.0138657	p.D38F	0.379957	FALSE	NEU
p.Asp38Gly	38	D	G	MIS	0.0168696	p.D38G	0.518949	FALSE	NEU
p.Asp38His	38	D	H	MIS		p.D38H	0.654094	TRUE
p.Asp38Ile	38	D	I	MIS	-0.0483593	p.D38I	0.218859	FALSE	NEU
p.Asp38Lys	38	D	K	MIS	0.119931	p.D38K	0.923272	FALSE	NEU
p.Asp38Leu	38	D	L	MIS	0.131604	p.D38L	0.946928	FALSE	NEU
p.Asp38Met	38	D	M	MIS	0.115557	p.D38M	0.844807	FALSE	NEU
p.Asp38Asn	38	D	N	MIS	0.129491	p.D38N	0.953217	FALSE	NEU
p.Asp38Pro	38	D	P	MIS	-0.0374253	p.D38P	0.262319	FALSE	NEU
p.Asp38Gln	38	D	Q	MIS	0.208647	p.D38Q	0.987064	FALSE	NEU
p.Asp38Arg	38	D	R	MIS	0.0727016	p.D38R	0.805158	FALSE	NEU
p.Asp38Ser	38	D	S	MIS	0.107971	p.D38S	0.896173	FALSE	NEU
p.Asp38Thr	38	D	T	MIS	0.0101827	p.D38T	0.477655	FALSE	NEU
p.Asp38Val	38	D	V	MIS	0.00682576	p.D38V	0.458453	FALSE	NEU
p.Asp38Trp	38	D	W	MIS		p.D38W	1	TRUE
p.Asp38Tyr	38	D	Y	MIS	0.218138	p.D38Y	0.986591	FALSE	NEU
p.Gly39*	39	G	*	NON	-0.615294	p.G39*	7.47398e-07	FALSE	LOF
p.Gly39Ala	39	G	A	MIS	0.100981	p.G39A	0.870181	FALSE	NEU
p.Gly39Cys	39	G	C	MIS	-0.0253994	p.G39C	0.317023	FALSE	NEU
p.Gly39Asp	39	G	D	MIS	0.118374	p.G39D	0.904725	FALSE	NEU
p.Gly39Glu	39	G	E	MIS	0.0198653	p.G39E	0.527835	FALSE	NEU
p.Gly39Phe	39	G	F	MIS	0.0449828	p.G39F	0.671683	FALSE	NEU
p.Gly39Gly	39	G	G	SYN	-0.0164916	p.G39G	0.364854	FALSE	NEU
p.Gly39His	39	G	H	MIS	-0.440158	p.G39H	0.000302434	FALSE	INT
p.Gly39Ile	39	G	I	MIS	-0.0353063	p.G39I	0.290808	FALSE	NEU
p.Gly39Lys	39	G	K	MIS	0.121331	p.G39K	0.92841	FALSE	NEU
p.Gly39Leu	39	G	L	MIS	0.0564772	p.G39L	0.72384	FALSE	NEU
p.Gly39Met	39	G	M	MIS	0.24043	p.G39M	0.999779	FALSE	NEU
p.Gly39Asn	39	G	N	MIS	0.240755	p.G39N	0.998963	FALSE	NEU
p.Gly39Pro	39	G	P	MIS	0.0274438	p.G39P	0.562434	FALSE	NEU
p.Gly39Gln	39	G	Q	MIS		p.G39Q	0.999986	TRUE
p.Gly39Arg	39	G	R	MIS	0.05577	p.G39R	0.702947	FALSE	NEU
p.Gly39Ser	39	G	S	MIS	0.0657603	p.G39S	0.749287	FALSE	NEU
p.Gly39Thr	39	G	T	MIS	0.102811	p.G39T	0.836405	FALSE	NEU
p.Gly39Val	39	G	V	MIS	0.0273927	p.G39V	0.582702	FALSE	NEU
p.Gly39Trp	39	G	W	MIS		p.G39W	0.871933	TRUE
p.Gly39Tyr	39	G	Y	MIS	-0.0345955	p.G39Y	0.278858	FALSE	NEU
p.Leu40*	40	L	*	NON	-1.07836	p.L40*	1.59848e-20	FALSE	LOF
p.Leu40Ala	40	L	A	MIS	0.139287	p.L40A	0.992116	FALSE	NEU
p.Leu40Cys	40	L	C	MIS	-0.0146483	p.L40C	0.361102	FALSE	NEU
p.Leu40Asp	40	L	D	MIS	0.209987	p.L40D	0.998481	FALSE	NEU
p.Leu40Glu	40	L	E	MIS	0.0137659	p.L40E	0.498702	FALSE	NEU
p.Leu40Phe	40	L	F	MIS	0.133774	p.L40F	0.96038	FALSE	NEU
p.Leu40Gly	40	L	G	MIS	0.0938842	p.L40G	0.881994	FALSE	NEU
p.Leu40His	40	L	H	MIS	0.00146778	p.L40H	0.443002	FALSE	NEU
p.Leu40Ile	40	L	I	MIS	-0.0463502	p.L40I	0.192189	FALSE	NEU
p.Leu40Lys	40	L	K	MIS	0.127281	p.L40K	0.955712	FALSE	NEU
p.Leu40Leu	40	L	L	SYN	-0.0336498	p.L40L	0.307679	FALSE	NEU
p.Leu40Met	40	L	M	MIS	0.227287	p.L40M	0.999877	FALSE	NEU
p.Leu40Asn	40	L	N	MIS	0.0420012	p.L40N	0.652237	FALSE	NEU
p.Leu40Pro	40	L	P	MIS	0.00593862	p.L40P	0.449233	FALSE	NEU
p.Leu40Gln	40	L	Q	MIS	0.0732608	p.L40Q	0.802485	FALSE	NEU
p.Leu40Arg	40	L	R	MIS	0.0698269	p.L40R	0.82909	FALSE	NEU
p.Leu40Ser	40	L	S	MIS	0.0730009	p.L40S	0.847566	FALSE	NEU
p.Leu40Thr	40	L	T	MIS	0.0870247	p.L40T	0.907893	FALSE	NEU
p.Leu40Val	40	L	V	MIS	0.0895537	p.L40V	0.8958	FALSE	NEU
p.Leu40Trp	40	L	W	MIS	0.122862	p.L40W	0.932844	FALSE	NEU
p.Leu40Tyr	40	L	Y	MIS	0.178833	p.L40Y	0.995792	FALSE	NEU
p.Ala41*	41	A	*	NON	-1.09418	p.A41*	3.18435e-20	FALSE	LOF
p.Ala41Ala	41	A	A	SYN	-0.11112	p.A41A	0.0928632	FALSE	NEU
p.Ala41Cys	41	A	C	MIS	-0.0569323	p.A41C	0.204925	FALSE	NEU
p.Ala41Asp	41	A	D	MIS	-0.0561347	p.A41D	0.222611	FALSE	NEU
p.Ala41Glu	41	A	E	MIS	-0.0689344	p.A41E	0.161214	FALSE	NEU
p.Ala41Phe	41	A	F	MIS	0.0354982	p.A41F	0.618884	FALSE	NEU
p.Ala41Gly	41	A	G	MIS	-0.0656268	p.A41G	0.164358	FALSE	NEU
p.Ala41His	41	A	H	MIS	-0.0883604	p.A41H	0.101269	FALSE	NEU
p.Ala41Ile	41	A	I	MIS	0.090903	p.A41I	0.896106	FALSE	NEU
p.Ala41Lys	41	A	K	MIS	-0.0537134	p.A41K	0.198383	FALSE	NEU
p.Ala41Leu	41	A	L	MIS	-0.0575368	p.A41L	0.128459	FALSE	NEU
p.Ala41Met	41	A	M	MIS	-0.0226858	p.A41M	0.324045	FALSE	NEU
p.Ala41Asn	41	A	N	MIS	0.081274	p.A41N	0.819884	FALSE	NEU
p.Ala41Pro	41	A	P	MIS	0.00903556	p.A41P	0.47242	FALSE	NEU
p.Ala41Gln	41	A	Q	MIS	0.168291	p.A41Q	0.968261	FALSE	NEU
p.Ala41Arg	41	A	R	MIS	0.0859448	p.A41R	0.909005	FALSE	NEU
p.Ala41Ser	41	A	S	MIS	-0.0480106	p.A41S	0.158698	FALSE	NEU
p.Ala41Thr	41	A	T	MIS	0.0139245	p.A41T	0.499519	FALSE	NEU
p.Ala41Val	41	A	V	MIS	-0.0754317	p.A41V	0.0782247	FALSE	NEU
p.Ala41Trp	41	A	W	MIS	-0.0975971	p.A41W	0.183366	FALSE	NEU
p.Ala41Tyr	41	A	Y	MIS	-0.107353	p.A41Y	0.0704358	FALSE	NEU
p.Arg42*	42	R	*	NON	-0.891624	p.R42*	7.97171e-15	FALSE	LOF
p.Arg42Ala	42	R	A	MIS	0.111861	p.R42A	0.920502	FALSE	NEU
p.Arg42Cys	42	R	C	MIS	0.0323805	p.R42C	0.606062	FALSE	NEU
p.Arg42Asp	42	R	D	MIS	0.0284312	p.R42D	0.57739	FALSE	NEU
p.Arg42Glu	42	R	E	MIS	0.0210406	p.R42E	0.536254	FALSE	NEU
p.Arg42Phe	42	R	F	MIS	0.00894013	p.R42F	0.469881	FALSE	NEU
p.Arg42Gly	42	R	G	MIS	0.011189	p.R42G	0.479814	FALSE	NEU
p.Arg42His	42	R	H	MIS	0.0288554	p.R42H	0.563379	FALSE	NEU
p.Arg42Ile	42	R	I	MIS	-0.0055186	p.R42I	0.383727	FALSE	NEU
p.Arg42Lys	42	R	K	MIS	0.0775732	p.R42K	0.795227	FALSE	NEU
p.Arg42Leu	42	R	L	MIS	-0.0704739	p.R42L	0.0899717	FALSE	NEU
p.Arg42Met	42	R	M	MIS	-0.196315	p.R42M	0.00956954	FALSE	NEU
p.Arg42Asn	42	R	N	MIS	0.0413185	p.R42N	0.627547	FALSE	NEU
p.Arg42Pro	42	R	P	MIS	-0.175733	p.R42P	0.0248387	FALSE	NEU
p.Arg42Gln	42	R	Q	MIS	0.102426	p.R42Q	0.866153	FALSE	NEU
p.Arg42Arg	42	R	R	SYN	-0.0472765	p.R42R	0.250565	FALSE	NEU
p.Arg42Ser	42	R	S	MIS	0.0234815	p.R42S	0.565916	FALSE	NEU
p.Arg42Thr	42	R	T	MIS	-0.0608975	p.R42T	0.139204	FALSE	NEU
p.Arg42Val	42	R	V	MIS	0.0780805	p.R42V	0.882651	FALSE	NEU
p.Arg42Trp	42	R	W	MIS	0.0270922	p.R42W	0.566185	FALSE	NEU
p.Arg42Tyr	42	R	Y	MIS	0.0171994	p.R42Y	0.51888	FALSE	NEU
p.Gln43*	43	Q	*	NON	-1.16902	p.Q43*	6.81095e-30	FALSE	LOF
p.Gln43Ala	43	Q	A	MIS	0.0602926	p.Q43A	0.799461	FALSE	NEU
p.Gln43Cys	43	Q	C	MIS	0.137585	p.Q43C	0.965081	FALSE	NEU
p.Gln43Asp	43	Q	D	MIS	0.0131029	p.Q43D	0.495495	FALSE	NEU
p.Gln43Glu	43	Q	E	MIS	0.0951131	p.Q43E	0.905593	FALSE	NEU
p.Gln43Phe	43	Q	F	MIS	0.0373985	p.Q43F	0.639811	FALSE	NEU
p.Gln43Gly	43	Q	G	MIS	-0.0204163	p.Q43G	0.285344	FALSE	NEU
p.Gln43His	43	Q	H	MIS	0.0801648	p.Q43H	0.7869	FALSE	NEU
p.Gln43Ile	43	Q	I	MIS	0.099076	p.Q43I	0.940487	FALSE	NEU
p.Gln43Lys	43	Q	K	MIS	0.0478895	p.Q43K	0.684883	FALSE	NEU
p.Gln43Leu	43	Q	L	MIS	0.0947766	p.Q43L	0.935564	FALSE	NEU
p.Gln43Met	43	Q	M	MIS	0.0732833	p.Q43M	0.775647	FALSE	NEU
p.Gln43Asn	43	Q	N	MIS	-0.0613662	p.Q43N	0.121165	FALSE	NEU
p.Gln43Pro	43	Q	P	MIS	0.0540304	p.Q43P	0.726942	FALSE	NEU
p.Gln43Gln	43	Q	Q	SYN		p.Q43Q	0.468497	TRUE
p.Gln43Arg	43	Q	R	MIS	0.0791116	p.Q43R	0.870764	FALSE	NEU
p.Gln43Ser	43	Q	S	MIS	-0.0281265	p.Q43S	0.244346	FALSE	NEU
p.Gln43Thr	43	Q	T	MIS	0.0244535	p.Q43T	0.561085	FALSE	NEU
p.Gln43Val	43	Q	V	MIS	-0.0463505	p.Q43V	0.179949	FALSE	NEU
p.Gln43Trp	43	Q	W	MIS	-0.0383862	p.Q43W	0.283276	FALSE	NEU
p.Gln43Tyr	43	Q	Y	MIS	-0.0469341	p.Q43Y	0.212598	FALSE	NEU
p.Pro44*	44	P	*	NON	-0.874021	p.P44*	2.90121e-19	FALSE	LOF
p.Pro44Ala	44	P	A	MIS	-0.14156	p.P44A	0.0268431	FALSE	NEU
p.Pro44Cys	44	P	C	MIS	-0.246817	p.P44C	0.0226239	FALSE	INT
p.Pro44Asp	44	P	D	MIS	-0.119365	p.P44D	0.115838	FALSE	NEU
p.Pro44Glu	44	P	E	MIS	-0.0551548	p.P44E	0.196095	FALSE	NEU
p.Pro44Phe	44	P	F	MIS	-0.201812	p.P44F	0.00727644	FALSE	NEU
p.Pro44Gly	44	P	G	MIS	-0.110648	p.P44G	0.0414662	FALSE	NEU
p.Pro44His	44	P	H	MIS	-0.038585	p.P44H	0.249304	FALSE	NEU
p.Pro44Ile	44	P	I	MIS	-0.165071	p.P44I	0.0149897	FALSE	NEU
p.Pro44Lys	44	P	K	MIS	0.00377291	p.P44K	0.436456	FALSE	NEU
p.Pro44Leu	44	P	L	MIS	-0.13347	p.P44L	0.0133589	FALSE	NEU
p.Pro44Met	44	P	M	MIS	-0.106517	p.P44M	0.0677997	FALSE	NEU
p.Pro44Asn	44	P	N	MIS	-0.0777923	p.P44N	0.105616	FALSE	NEU
p.Pro44Pro	44	P	P	SYN	-0.0322294	p.P44P	0.336471	FALSE	NEU
p.Pro44Gln	44	P	Q	MIS	-0.113256	p.P44Q	0.0472385	FALSE	NEU
p.Pro44Arg	44	P	R	MIS	-0.0645851	p.P44R	0.110908	FALSE	NEU
p.Pro44Ser	44	P	S	MIS	-0.106511	p.P44S	0.0418934	FALSE	NEU
p.Pro44Thr	44	P	T	MIS	0.165993	p.P44T	0.992692	FALSE	NEU
p.Pro44Val	44	P	V	MIS	-0.077383	p.P44V	0.0965639	FALSE	NEU
p.Pro44Trp	44	P	W	MIS	-0.101816	p.P44W	0.0566126	FALSE	NEU
p.Pro44Tyr	44	P	Y	MIS	-0.212191	p.P44Y	0.00785135	FALSE	NEU
p.Glu45*	45	E	*	NON	-0.761472	p.E45*	3.28574e-11	FALSE	LOF
p.Glu45Ala	45	E	A	MIS	-0.0240378	p.E45A	0.267773	FALSE	NEU
p.Glu45Cys	45	E	C	MIS	-0.0211232	p.E45C	0.341422	FALSE	NEU
p.Glu45Asp	45	E	D	MIS	0.155466	p.E45D	0.988208	FALSE	NEU
p.Glu45Glu	45	E	E	SYN		p.E45E	0.32841	TRUE
p.Glu45Phe	45	E	F	MIS	-0.0590499	p.E45F	0.190815	FALSE	NEU
p.Glu45Gly	45	E	G	MIS	0.129936	p.E45G	0.959372	FALSE	NEU
p.Glu45His	45	E	H	MIS	0.0965475	p.E45H	0.872746	FALSE	NEU
p.Glu45Ile	45	E	I	MIS	-0.0124619	p.E45I	0.338758	FALSE	NEU
p.Glu45Lys	45	E	K	MIS	-0.0451126	p.E45K	0.253916	FALSE	NEU
p.Glu45Leu	45	E	L	MIS	-0.0561198	p.E45L	0.130945	FALSE	NEU
p.Glu45Met	45	E	M	MIS	0.00455615	p.E45M	0.450335	FALSE	NEU
p.Glu45Asn	45	E	N	MIS	0.0100501	p.E45N	0.478241	FALSE	NEU
p.Glu45Pro	45	E	P	MIS	-0.080203	p.E45P	0.0988002	FALSE	NEU
p.Glu45Gln	45	E	Q	MIS	-0.0405188	p.E45Q	0.254232	FALSE	NEU
p.Glu45Arg	45	E	R	MIS	0.0409109	p.E45R	0.664848	FALSE	NEU
p.Glu45Ser	45	E	S	MIS	-0.0822196	p.E45S	0.0785511	FALSE	NEU
p.Glu45Thr	45	E	T	MIS	0.0747791	p.E45T	0.851844	FALSE	NEU
p.Glu45Val	45	E	V	MIS	-0.122378	p.E45V	0.0163974	FALSE	NEU
p.Glu45Trp	45	E	W	MIS		p.E45W	0.252051	TRUE
p.Glu45Tyr	45	E	Y	MIS	0.0285659	p.E45Y	0.56106	FALSE	NEU
p.Glu46*	46	E	*	NON	-1.07003	p.E46*	6.69729e-22	FALSE	LOF
p.Glu46Ala	46	E	A	MIS	0.0651303	p.E46A	0.766713	FALSE	NEU
p.Glu46Cys	46	E	C	MIS	0.0656173	p.E46C	0.792802	FALSE	NEU
p.Glu46Asp	46	E	D	MIS	0.0496112	p.E46D	0.699485	FALSE	NEU
p.Glu46Glu	46	E	E	SYN		p.E46E	0.677103	TRUE
p.Glu46Phe	46	E	F	MIS	0.0911333	p.E46F	0.827474	FALSE	NEU
p.Glu46Gly	46	E	G	MIS	-0.0545273	p.E46G	0.135966	FALSE	NEU
p.Glu46His	46	E	H	MIS	-0.0875024	p.E46H	0.102466	FALSE	NEU
p.Glu46Ile	46	E	I	MIS	0.0225155	p.E46I	0.546968	FALSE	NEU
p.Glu46Lys	46	E	K	MIS	-0.0382709	p.E46K	0.258289	FALSE	NEU
p.Glu46Leu	46	E	L	MIS	-0.210542	p.E46L	0.000681436	FALSE	NEU
p.Glu46Met	46	E	M	MIS	-0.119374	p.E46M	0.111527	FALSE	NEU
p.Glu46Asn	46	E	N	MIS	-0.0763826	p.E46N	0.0945153	FALSE	NEU
p.Glu46Pro	46	E	P	MIS	0.0495253	p.E46P	0.720877	FALSE	NEU
p.Glu46Gln	46	E	Q	MIS	0.0687617	p.E46Q	0.724831	FALSE	NEU
p.Glu46Arg	46	E	R	MIS	0.0932516	p.E46R	0.926048	FALSE	NEU
p.Glu46Ser	46	E	S	MIS	-0.0996244	p.E46S	0.0411682	FALSE	NEU
p.Glu46Thr	46	E	T	MIS	0.133983	p.E46T	0.952432	FALSE	NEU
p.Glu46Val	46	E	V	MIS	0.052785	p.E46V	0.741363	FALSE	NEU
p.Glu46Trp	46	E	W	MIS	-0.00640242	p.E46W	0.387066	FALSE	NEU
p.Glu46Tyr	46	E	Y	MIS	-0.0657101	p.E46Y	0.164912	FALSE	NEU
p.Val47*	47	V	*	NON	-0.88728	p.V47*	1.09707e-14	FALSE	LOF
p.Val47Ala	47	V	A	MIS	0.101204	p.V47A	0.883724	FALSE	NEU
p.Val47Cys	47	V	C	MIS	0.0227105	p.V47C	0.546301	FALSE	NEU
p.Val47Asp	47	V	D	MIS	-0.0274421	p.V47D	0.336329	FALSE	NEU
p.Val47Glu	47	V	E	MIS	-0.115756	p.V47E	0.0560171	FALSE	NEU
p.Val47Phe	47	V	F	MIS	0.0441745	p.V47F	0.67809	FALSE	NEU
p.Val47Gly	47	V	G	MIS	-0.066809	p.V47G	0.160487	FALSE	NEU
p.Val47His	47	V	H	MIS	0.0521537	p.V47H	0.729419	FALSE	NEU
p.Val47Ile	47	V	I	MIS	0.0706254	p.V47I	0.827789	FALSE	NEU
p.Val47Lys	47	V	K	MIS	0.00868404	p.V47K	0.472136	FALSE	NEU
p.Val47Leu	47	V	L	MIS	-0.135291	p.V47L	0.0148537	FALSE	NEU
p.Val47Met	47	V	M	MIS	-0.0811924	p.V47M	0.15595	FALSE	NEU
p.Val47Asn	47	V	N	MIS	0.010751	p.V47N	0.482006	FALSE	NEU
p.Val47Pro	47	V	P	MIS	-0.0987625	p.V47P	0.0482758	FALSE	NEU
p.Val47Gln	47	V	Q	MIS	-0.0400636	p.V47Q	0.240418	FALSE	NEU
p.Val47Arg	47	V	R	MIS	-0.00231035	p.V47R	0.393011	FALSE	NEU
p.Val47Ser	47	V	S	MIS	-0.0698084	p.V47S	0.0861668	FALSE	NEU
p.Val47Thr	47	V	T	MIS	-0.0192449	p.V47T	0.330623	FALSE	NEU
p.Val47Val	47	V	V	SYN	0.0157046	p.V47V	0.511889	FALSE	NEU
p.Val47Trp	47	V	W	MIS	0.0190544	p.V47W	0.526557	FALSE	NEU
p.Val47Tyr	47	V	Y	MIS	-0.0242336	p.V47Y	0.30782	FALSE	NEU
p.Val48*	48	V	*	NON	-1.10859	p.V48*	2.96638e-17	FALSE	LOF
p.Val48Ala	48	V	A	MIS	0.00435473	p.V48A	0.43621	FALSE	NEU
p.Val48Cys	48	V	C	MIS	0.0424207	p.V48C	0.628655	FALSE	NEU
p.Val48Asp	48	V	D	MIS	0.0961314	p.V48D	0.732218	FALSE	NEU
p.Val48Glu	48	V	E	MIS	-0.121526	p.V48E	0.0504205	FALSE	NEU
p.Val48Phe	48	V	F	MIS	-0.0263038	p.V48F	0.321098	FALSE	NEU
p.Val48Gly	48	V	G	MIS	0.0278646	p.V48G	0.593455	FALSE	NEU
p.Val48His	48	V	H	MIS	0.0666434	p.V48H	0.756333	FALSE	NEU
p.Val48Ile	48	V	I	MIS	0.0881791	p.V48I	0.823143	FALSE	NEU
p.Val48Lys	48	V	K	MIS	0.118518	p.V48K	0.922853	FALSE	NEU
p.Val48Leu	48	V	L	MIS	-0.0248933	p.V48L	0.263081	FALSE	NEU
p.Val48Met	48	V	M	MIS	-0.06482	p.V48M	0.195273	FALSE	NEU
p.Val48Asn	48	V	N	MIS	0.0431219	p.V48N	0.650466	FALSE	NEU
p.Val48Pro	48	V	P	MIS	-0.11015	p.V48P	0.0458441	FALSE	NEU
p.Val48Gln	48	V	Q	MIS	0.0497286	p.V48Q	0.69449	FALSE	NEU
p.Val48Arg	48	V	R	MIS	0.041798	p.V48R	0.687424	FALSE	NEU
p.Val48Ser	48	V	S	MIS	-0.014777	p.V48S	0.323533	FALSE	NEU
p.Val48Thr	48	V	T	MIS	-0.0154259	p.V48T	0.346598	FALSE	NEU
p.Val48Val	48	V	V	SYN	-0.0128378	p.V48V	0.396137	FALSE	NEU
p.Val48Trp	48	V	W	MIS	0.0773821	p.V48W	0.772422	FALSE	NEU
p.Val48Tyr	48	V	Y	MIS	-0.141472	p.V48Y	0.0377353	FALSE	NEU
p.Leu49*	49	L	*	NON	-1.07851	p.L49*	1.48992e-20	FALSE	LOF
p.Leu49Ala	49	L	A	MIS	0.021931	p.L49A	0.545584	FALSE	NEU
p.Leu49Cys	49	L	C	MIS	0.124868	p.L49C	0.9368	FALSE	NEU
p.Leu49Asp	49	L	D	MIS	0.0266282	p.L49D	0.565613	FALSE	NEU
p.Leu49Glu	49	L	E	MIS	0.058208	p.L49E	0.728915	FALSE	NEU
p.Leu49Phe	49	L	F	MIS	-0.0824835	p.L49F	0.107441	FALSE	NEU
p.Leu49Gly	49	L	G	MIS	-0.0270093	p.L49G	0.259873	FALSE	NEU
p.Leu49His	49	L	H	MIS	0.0564163	p.L49H	0.713888	FALSE	NEU
p.Leu49Ile	49	L	I	MIS	-0.0224411	p.L49I	0.329679	FALSE	NEU
p.Leu49Lys	49	L	K	MIS	-0.235991	p.L49K	0.00924339	FALSE	NEU
p.Leu49Leu	49	L	L	SYN	0.00400893	p.L49L	0.465143	FALSE	NEU
p.Leu49Met	49	L	M	MIS	0.2326	p.L49M	0.997896	FALSE	NEU
p.Leu49Asn	49	L	N	MIS	0.241116	p.L49N	0.999985	FALSE	NEU
p.Leu49Pro	49	L	P	MIS	0.10858	p.L49P	0.918684	FALSE	NEU
p.Leu49Gln	49	L	Q	MIS	-0.00357529	p.L49Q	0.408286	FALSE	NEU
p.Leu49Arg	49	L	R	MIS	0.00838094	p.L49R	0.46197	FALSE	NEU
p.Leu49Ser	49	L	S	MIS	0.0270249	p.L49S	0.587131	FALSE	NEU
p.Leu49Thr	49	L	T	MIS	0.0602343	p.L49T	0.721398	FALSE	NEU
p.Leu49Val	49	L	V	MIS	-0.0831286	p.L49V	0.0766299	FALSE	NEU
p.Leu49Trp	49	L	W	MIS	-0.109334	p.L49W	0.0583439	FALSE	NEU
p.Leu49Tyr	49	L	Y	MIS	-0.0308677	p.L49Y	0.283273	FALSE	NEU
p.Gln50*	50	Q	*	NON	-1.08359	p.Q50*	2.35225e-25	FALSE	LOF
p.Gln50Ala	50	Q	A	MIS	-0.00978236	p.Q50A	0.37216	FALSE	NEU
p.Gln50Cys	50	Q	C	MIS	0.0151081	p.Q50C	0.506045	FALSE	NEU
p.Gln50Asp	50	Q	D	MIS	0.0879695	p.Q50D	0.854244	FALSE	NEU
p.Gln50Glu	50	Q	E	MIS	0.0121962	p.Q50E	0.490837	FALSE	NEU
p.Gln50Phe	50	Q	F	MIS	-0.0562699	p.Q50F	0.202116	FALSE	NEU
p.Gln50Gly	50	Q	G	MIS	-0.0797975	p.Q50G	0.0745232	FALSE	NEU
p.Gln50His	50	Q	H	MIS	-0.0434657	p.Q50H	0.227891	FALSE	NEU
p.Gln50Ile	50	Q	I	MIS	-0.134929	p.Q50I	0.0209497	FALSE	NEU
p.Gln50Lys	50	Q	K	MIS	0.0672958	p.Q50K	0.760827	FALSE	NEU
p.Gln50Leu	50	Q	L	MIS	-0.0732568	p.Q50L	0.137719	FALSE	NEU
p.Gln50Met	50	Q	M	MIS	-0.0658838	p.Q50M	0.176109	FALSE	NEU
p.Gln50Asn	50	Q	N	MIS	0.00104845	p.Q50N	0.428469	FALSE	NEU
p.Gln50Pro	50	Q	P	MIS	0.12584	p.Q50P	0.975891	FALSE	NEU
p.Gln50Gln	50	Q	Q	SYN		p.Q50Q	0.73528	TRUE
p.Gln50Arg	50	Q	R	MIS	0.02844	p.Q50R	0.595125	FALSE	NEU
p.Gln50Ser	50	Q	S	MIS	0.0939018	p.Q50S	0.934791	FALSE	NEU
p.Gln50Thr	50	Q	T	MIS	-0.146888	p.Q50T	0.0349225	FALSE	NEU
p.Gln50Val	50	Q	V	MIS	-0.0512508	p.Q50V	0.192248	FALSE	NEU
p.Gln50Trp	50	Q	W	MIS	0.013979	p.Q50W	0.499889	FALSE	NEU
p.Gln50Tyr	50	Q	Y	MIS	-0.0626183	p.Q50Y	0.122233	FALSE	NEU
p.Ala51*	51	A	*	NON	-1.4293	p.A51*	5.0636e-16	FALSE	LOF
p.Ala51Ala	51	A	A	SYN	0.0255057	p.A51A	0.579635	FALSE	NEU
p.Ala51Cys	51	A	C	MIS	0.0297464	p.A51C	0.577755	FALSE	NEU
p.Ala51Asp	51	A	D	MIS	0.0289744	p.A51D	0.589522	FALSE	NEU
p.Ala51Glu	51	A	E	MIS	0.0221983	p.A51E	0.54838	FALSE	NEU
p.Ala51Phe	51	A	F	MIS	-0.116276	p.A51F	0.0871761	FALSE	NEU
p.Ala51Gly	51	A	G	MIS	-0.0112629	p.A51G	0.339922	FALSE	NEU
p.Ala51His	51	A	H	MIS	0.0321811	p.A51H	0.606879	FALSE	NEU
p.Ala51Ile	51	A	I	MIS	-0.0409838	p.A51I	0.252383	FALSE	NEU
p.Ala51Lys	51	A	K	MIS	0.123527	p.A51K	0.933409	FALSE	NEU
p.Ala51Leu	51	A	L	MIS	-0.0360058	p.A51L	0.209186	FALSE	NEU
p.Ala51Met	51	A	M	MIS	-0.607467	p.A51M	1.0382e-05	FALSE	LOF
p.Ala51Asn	51	A	N	MIS	-0.00640827	p.A51N	0.408033	FALSE	NEU
p.Ala51Pro	51	A	P	MIS	0.141656	p.A51P	0.831063	FALSE	NEU
p.Ala51Gln	51	A	Q	MIS	0.214133	p.A51Q	0.996222	FALSE	NEU
p.Ala51Arg	51	A	R	MIS	0.00956979	p.A51R	0.472152	FALSE	NEU
p.Ala51Ser	51	A	S	MIS	0.0658867	p.A51S	0.781108	FALSE	NEU
p.Ala51Thr	51	A	T	MIS		p.A51T	0.290253	TRUE
p.Ala51Val	51	A	V	MIS	0.073776	p.A51V	0.852788	FALSE	NEU
p.Ala51Trp	51	A	W	MIS	0.100636	p.A51W	0.845541	FALSE	NEU
p.Ala51Tyr	51	A	Y	MIS	0.00467778	p.A51Y	0.454232	FALSE	NEU
p.Ser52*	52	S	*	NON	-0.2847	p.S52*	0.0646585	FALSE	NEU
p.Ser52Ala	52	S	A	MIS	0.00623189	p.S52A	0.897416	FALSE	NEU
p.Ser52Cys	52	S	C	MIS	-0.0301671	p.S52C	0.456761	FALSE	NEU
p.Ser52Asp	52	S	D	MIS	-0.0110567	p.S52D	0.602671	FALSE	NEU
p.Ser52Glu	52	S	E	MIS	-0.000640025	p.S52E	0.929314	FALSE	NEU
p.Ser52Phe	52	S	F	MIS	-0.0244518	p.S52F	0.477218	FALSE	NEU
p.Ser52Gly	52	S	G	MIS	-0.000570198	p.S52G	0.733408	FALSE	NEU
p.Ser52His	52	S	H	MIS	-0.0254801	p.S52H	0.479097	FALSE	NEU
p.Ser52Ile	52	S	I	MIS	-0.0155242	p.S52I	0.556858	FALSE	NEU
p.Ser52Lys	52	S	K	MIS	0.00660468	p.S52K	0.770899	FALSE	NEU
p.Ser52Leu	52	S	L	MIS	0.00142432	p.S52L	0.769183	FALSE	NEU
p.Ser52Met	52	S	M	MIS	-0.00302906	p.S52M	0.675006	FALSE	NEU
p.Ser52Asn	52	S	N	MIS	-0.0834306	p.S52N	0.213577	FALSE	NEU
p.Ser52Pro	52	S	P	MIS	-0.0117924	p.S52P	0.563475	FALSE	NEU
p.Ser52Gln	52	S	Q	MIS	-0.0208269	p.S52Q	0.5046	FALSE	NEU
p.Ser52Arg	52	S	R	MIS	0.00314107	p.S52R	0.969075	FALSE	NEU
p.Ser52Ser	52	S	S	SYN	-0.0490744	p.S52S	0.27314	FALSE	NEU
p.Ser52Thr	52	S	T	MIS	0.00677008	p.S52T	0.910239	FALSE	NEU
p.Ser52Val	52	S	V	MIS	-0.00118824	p.S52V	0.983291	FALSE	NEU
p.Ser52Trp	52	S	W	MIS	-0.00265	p.S52W	0.880896	FALSE	NEU
p.Ser52Tyr	52	S	Y	MIS	0.00529658	p.S52Y	0.724279	FALSE	NEU
p.Val53*	53	V	*	NON	-0.450695	p.V53*	0.0173382	FALSE	INT
p.Val53Ala	53	V	A	MIS	0.00104091	p.V53A	0.852576	FALSE	NEU
p.Val53Cys	53	V	C	MIS	0.000964969	p.V53C	0.770131	FALSE	NEU
p.Val53Asp	53	V	D	MIS	0.00694246	p.V53D	0.883506	FALSE	NEU
p.Val53Glu	53	V	E	MIS	0.00192726	p.V53E	0.713017	FALSE	NEU
p.Val53Phe	53	V	F	MIS	-0.0075358	p.V53F	0.963954	FALSE	NEU
p.Val53Gly	53	V	G	MIS	-0.0540561	p.V53G	0.275541	FALSE	NEU
p.Val53His	53	V	H	MIS	0.0059384	p.V53H	0.822905	FALSE	NEU
p.Val53Ile	53	V	I	MIS	-0.0188368	p.V53I	0.981113	FALSE	NEU
p.Val53Lys	53	V	K	MIS	-0.00929911	p.V53K	0.991682	FALSE	NEU
p.Val53Leu	53	V	L	MIS	-0.0239934	p.V53L	0.478152	FALSE	NEU
p.Val53Met	53	V	M	MIS	-0.111681	p.V53M	0.234017	FALSE	NEU
p.Val53Asn	53	V	N	MIS	-0.0892212	p.V53N	0.273572	FALSE	NEU
p.Val53Pro	53	V	P	MIS	-0.254471	p.V53P	0.0207816	FALSE	INT
p.Val53Gln	53	V	Q	MIS	-0.0248145	p.V53Q	0.484764	FALSE	NEU
p.Val53Arg	53	V	R	MIS	0.00693701	p.V53R	0.908938	FALSE	NEU
p.Val53Ser	53	V	S	MIS	0.00307008	p.V53S	0.940073	FALSE	NEU
p.Val53Thr	53	V	T	MIS	-0.0126398	p.V53T	0.549291	FALSE	NEU
p.Val53Val	53	V	V	SYN	-0.0340109	p.V53V	0.384812	FALSE	NEU
p.Val53Trp	53	V	W	MIS	-0.275689	p.V53W	0.013782	FALSE	INT
p.Val53Tyr	53	V	Y	MIS	-0.0141522	p.V53Y	0.565037	FALSE	NEU
p.Ser54*	54	S	*	NON	-0.575595	p.S54*	0.00907491	FALSE	INT
p.Ser54Ala	54	S	A	MIS	0.00533192	p.S54A	0.909069	FALSE	NEU
p.Ser54Cys	54	S	C	MIS	0.0052479	p.S54C	0.936028	FALSE	NEU
p.Ser54Asp	54	S	D	MIS	-0.0290064	p.S54D	0.449611	FALSE	NEU
p.Ser54Glu	54	S	E	MIS	0.00655614	p.S54E	0.852163	FALSE	NEU
p.Ser54Phe	54	S	F	MIS	-0.0663695	p.S54F	0.268545	FALSE	NEU
p.Ser54Gly	54	S	G	MIS	0.00441319	p.S54G	0.817163	FALSE	NEU
p.Ser54His	54	S	H	MIS	0.00579767	p.S54H	0.815506	FALSE	NEU
p.Ser54Ile	54	S	I	MIS	-0.00478603	p.S54I	0.603724	FALSE	NEU
p.Ser54Lys	54	S	K	MIS	-0.0582761	p.S54K	0.946119	FALSE	NEU
p.Ser54Leu	54	S	L	MIS	0.0061904	p.S54L	0.864134	FALSE	NEU
p.Ser54Met	54	S	M	MIS	-0.0178587	p.S54M	0.519985	FALSE	NEU
p.Ser54Asn	54	S	N	MIS	-0.00347823	p.S54N	0.666646	FALSE	NEU
p.Ser54Pro	54	S	P	MIS	0.00681663	p.S54P	0.857048	FALSE	NEU
p.Ser54Gln	54	S	Q	MIS	0.00388545	p.S54Q	0.78661	FALSE	NEU
p.Ser54Arg	54	S	R	MIS	-0.017379	p.S54R	0.541986	FALSE	NEU
p.Ser54Ser	54	S	S	SYN	-0.033168	p.S54S	0.390832	FALSE	NEU
p.Ser54Thr	54	S	T	MIS	-0.0216594	p.S54T	0.500182	FALSE	NEU
p.Ser54Val	54	S	V	MIS	-0.0293652	p.S54V	0.435187	FALSE	NEU
p.Ser54Trp	54	S	W	MIS	-0.423356	p.S54W	0.0262104	FALSE	INT
p.Ser54Tyr	54	S	Y	MIS	0.00242965	p.S54Y	0.745003	FALSE	NEU
p.Ser55*	55	S	*	NON	-0.573356	p.S55*	0.011686	FALSE	INT
p.Ser55Ala	55	S	A	MIS	0.0028261	p.S55A	0.681916	FALSE	NEU
p.Ser55Cys	55	S	C	MIS	-0.0429972	p.S55C	0.347632	FALSE	NEU
p.Ser55Asp	55	S	D	MIS	0.002221	p.S55D	0.642945	FALSE	NEU
p.Ser55Glu	55	S	E	MIS	-0.00704198	p.S55E	0.58146	FALSE	NEU
p.Ser55Phe	55	S	F	MIS	-0.000222617	p.S55F	0.706536	FALSE	NEU
p.Ser55Gly	55	S	G	MIS	0.00135136	p.S55G	0.77591	FALSE	NEU
p.Ser55His	55	S	H	MIS	-0.00673145	p.S55H	0.57441	FALSE	NEU
p.Ser55Ile	55	S	I	MIS	-0.0166002	p.S55I	0.543595	FALSE	NEU
p.Ser55Lys	55	S	K	MIS	0.000876329	p.S55K	0.839822	FALSE	NEU
p.Ser55Leu	55	S	L	MIS	-0.148638	p.S55L	0.0536412	FALSE	NEU
p.Ser55Met	55	S	M	MIS	-0.0230909	p.S55M	0.492952	FALSE	NEU
p.Ser55Asn	55	S	N	MIS	0.00187756	p.S55N	0.838524	FALSE	NEU
p.Ser55Pro	55	S	P	MIS	-0.273525	p.S55P	0.114557	FALSE	NEU
p.Ser55Gln	55	S	Q	MIS	0.00444802	p.S55Q	0.681378	FALSE	NEU
p.Ser55Arg	55	S	R	MIS	-0.0153042	p.S55R	0.561908	FALSE	NEU
p.Ser55Ser	55	S	S	SYN	-0.0344549	p.S55S	0.379309	FALSE	NEU
p.Ser55Thr	55	S	T	MIS	0.00522957	p.S55T	0.834564	FALSE	NEU
p.Ser55Val	55	S	V	MIS	0.00565655	p.S55V	0.825482	FALSE	NEU
p.Ser55Trp	55	S	W	MIS	-0.0142037	p.S55W	0.557886	FALSE	NEU
p.Ser55Tyr	55	S	Y	MIS	0.00049557	p.S55Y	0.63611	FALSE	NEU
p.Tyr56*	56	Y	*	NON	-0.470142	p.Y56*	0.0160938	FALSE	INT
p.Tyr56Ala	56	Y	A	MIS	-0.0244534	p.Y56A	0.477139	FALSE	NEU
p.Tyr56Cys	56	Y	C	MIS	-0.0129494	p.Y56C	0.55907	FALSE	NEU
p.Tyr56Asp	56	Y	D	MIS	-0.0984982	p.Y56D	0.244425	FALSE	NEU
p.Tyr56Glu	56	Y	E	MIS	-0.0123216	p.Y56E	0.551376	FALSE	NEU
p.Tyr56Phe	56	Y	F	MIS	0.00469706	p.Y56F	0.957138	FALSE	NEU
p.Tyr56Gly	56	Y	G	MIS	-0.0482214	p.Y56G	0.315517	FALSE	NEU
p.Tyr56His	56	Y	H	MIS	-0.00594771	p.Y56H	0.593956	FALSE	NEU
p.Tyr56Ile	56	Y	I	MIS	-0.000993889	p.Y56I	0.722485	FALSE	NEU
p.Tyr56Lys	56	Y	K	MIS	-0.0454857	p.Y56K	0.400713	FALSE	NEU
p.Tyr56Leu	56	Y	L	MIS	0.00636896	p.Y56L	0.943469	FALSE	NEU
p.Tyr56Met	56	Y	M	MIS	0.00204638	p.Y56M	0.835888	FALSE	NEU
p.Tyr56Asn	56	Y	N	MIS	-0.0497251	p.Y56N	0.332374	FALSE	NEU
p.Tyr56Pro	56	Y	P	MIS	-0.0565892	p.Y56P	0.348676	FALSE	NEU
p.Tyr56Gln	56	Y	Q	MIS	-0.0234029	p.Y56Q	0.491695	FALSE	NEU
p.Tyr56Arg	56	Y	R	MIS	-0.048338	p.Y56R	0.313096	FALSE	NEU
p.Tyr56Ser	56	Y	S	MIS	-0.0460731	p.Y56S	0.335638	FALSE	NEU
p.Tyr56Thr	56	Y	T	MIS	-0.0109867	p.Y56T	0.567121	FALSE	NEU
p.Tyr56Val	56	Y	V	MIS	-0.0149853	p.Y56V	0.558285	FALSE	NEU
p.Tyr56Trp	56	Y	W	MIS	0.00661674	p.Y56W	0.747749	FALSE	NEU
p.Tyr56Tyr	56	Y	Y	SYN	-0.0355174	p.Y56Y	0.372917	FALSE	NEU
p.His57*	57	H	*	NON	-1.19007	p.H57*	1.59852e-12	FALSE	LOF
p.His57Ala	57	H	A	MIS	-0.797461	p.H57A	3.76567e-08	FALSE	LOF
p.His57Cys	57	H	C	MIS	-0.641524	p.H57C	6.05967e-07	FALSE	LOF
p.His57Asp	57	H	D	MIS	-0.823806	p.H57D	1.37943e-08	FALSE	LOF
p.His57Glu	57	H	E	MIS	-0.739867	p.H57E	0.000190867	FALSE	LOF
p.His57Phe	57	H	F	MIS	-0.750923	p.H57F	7.55087e-07	FALSE	LOF
p.His57Gly	57	H	G	MIS	-0.606512	p.H57G	2.32662e-06	FALSE	LOF
p.His57His	57	H	H	SYN	-0.0329442	p.H57H	0.394332	FALSE	NEU
p.His57Ile	57	H	I	MIS	-0.613171	p.H57I	1.67954e-06	FALSE	LOF
p.His57Lys	57	H	K	MIS	-0.664183	p.H57K	3.27087e-08	FALSE	LOF
p.His57Leu	57	H	L	MIS	-0.733599	p.H57L	5.14265e-09	FALSE	LOF
p.His57Met	57	H	M	MIS	-1.63011	p.H57M	3.95234e-06	FALSE	LOF
p.His57Asn	57	H	N	MIS	-0.728909	p.H57N	8.87347e-08	FALSE	LOF
p.His57Pro	57	H	P	MIS	-0.792902	p.H57P	1.30167e-07	FALSE	LOF
p.His57Gln	57	H	Q	MIS	-0.656659	p.H57Q	0.000611507	FALSE	LOF
p.His57Arg	57	H	R	MIS	-0.473465	p.H57R	1.21449e-05	FALSE	INT
p.His57Ser	57	H	S	MIS	-0.711048	p.H57S	1.34464e-09	FALSE	LOF
p.His57Thr	57	H	T	MIS	-0.764762	p.H57T	7.6924e-09	FALSE	LOF
p.His57Val	57	H	V	MIS	-0.61259	p.H57V	1.76714e-07	FALSE	LOF
p.His57Trp	57	H	W	MIS	-1.08593	p.H57W	0.000133848	FALSE	LOF
p.His57Tyr	57	H	Y	MIS	-0.569488	p.H57Y	5.08204e-06	FALSE	INT
p.Leu58*	58	L	*	NON	-0.937512	p.L58*	5.65753e-08	FALSE	LOF
p.Leu58Ala	58	L	A	MIS	0.00209215	p.L58A	0.967583	FALSE	NEU
p.Leu58Cys	58	L	C	MIS	-0.0121705	p.L58C	0.597108	FALSE	NEU
p.Leu58Asp	58	L	D	MIS	-0.00785954	p.L58D	0.642452	FALSE	NEU
p.Leu58Glu	58	L	E	MIS	0.00559511	p.L58E	0.944159	FALSE	NEU
p.Leu58Phe	58	L	F	MIS	0.00426267	p.L58F	0.784507	FALSE	NEU
p.Leu58Gly	58	L	G	MIS	0.00575405	p.L58G	0.960621	FALSE	NEU
p.Leu58His	58	L	H	MIS	0.00604682	p.L58H	0.841594	FALSE	NEU
p.Leu58Ile	58	L	I	MIS	-0.00475378	p.L58I	0.686762	FALSE	NEU
p.Leu58Lys	58	L	K	MIS	-0.0209936	p.L58K	0.505468	FALSE	NEU
p.Leu58Leu	58	L	L	SYN	-0.0352822	p.L58L	0.372622	FALSE	NEU
p.Leu58Met	58	L	M	MIS	-0.0211043	p.L58M	0.505501	FALSE	NEU
p.Leu58Asn	58	L	N	MIS	0.00327273	p.L58N	0.754913	FALSE	NEU
p.Leu58Pro	58	L	P	MIS	-0.621947	p.L58P	8.54751e-05	FALSE	LOF
p.Leu58Gln	58	L	Q	MIS	-0.00261433	p.L58Q	0.66652	FALSE	NEU
p.Leu58Arg	58	L	R	MIS	0.0069337	p.L58R	0.913675	FALSE	NEU
p.Leu58Ser	58	L	S	MIS	-0.0154508	p.L58S	0.994511	FALSE	NEU
p.Leu58Thr	58	L	T	MIS	-0.0284335	p.L58T	0.455436	FALSE	NEU
p.Leu58Val	58	L	V	MIS	-0.00997177	p.L58V	0.631242	FALSE	NEU
p.Leu58Trp	58	L	W	MIS	0.0052896	p.L58W	0.929201	FALSE	NEU
p.Leu58Tyr	58	L	Y	MIS	-0.0186979	p.L58Y	0.525487	FALSE	NEU
p.Phe59*	59	F	*	NON	-1.32496	p.F59*	3.2648e-15	FALSE	LOF
p.Phe59Ala	59	F	A	MIS	-0.359074	p.F59A	0.000229316	FALSE	INT
p.Phe59Cys	59	F	C	MIS	-0.367076	p.F59C	0.00347456	FALSE	INT
p.Phe59Asp	59	F	D	MIS	-0.583296	p.F59D	1.49104e-06	FALSE	INT
p.Phe59Glu	59	F	E	MIS	-0.767784	p.F59E	1.1128e-08	FALSE	LOF
p.Phe59Phe	59	F	F	SYN		p.F59F	0.571825	TRUE
p.Phe59Gly	59	F	G	MIS	-0.925388	p.F59G	1.36833e-10	FALSE	LOF
p.Phe59His	59	F	H	MIS	-0.439458	p.F59H	0.000975628	FALSE	INT
p.Phe59Ile	59	F	I	MIS	-0.136793	p.F59I	0.0433515	FALSE	NEU
p.Phe59Lys	59	F	K	MIS	-1.42565	p.F59K	2.80539e-15	FALSE	LOF
p.Phe59Leu	59	F	L	MIS	-0.0950216	p.F59L	0.0999993	FALSE	NEU
p.Phe59Met	59	F	M	MIS	-0.120736	p.F59M	0.0923659	FALSE	NEU
p.Phe59Asn	59	F	N	MIS	-0.953768	p.F59N	4.19446e-09	FALSE	LOF
p.Phe59Pro	59	F	P	MIS	-0.371125	p.F59P	0.00029046	FALSE	INT
p.Phe59Gln	59	F	Q	MIS	-0.967025	p.F59Q	5.40964e-08	FALSE	LOF
p.Phe59Arg	59	F	R	MIS	-0.752805	p.F59R	6.24782e-09	FALSE	LOF
p.Phe59Ser	59	F	S	MIS	-0.560846	p.F59S	1.4176e-06	FALSE	INT
p.Phe59Thr	59	F	T	MIS	-0.579128	p.F59T	2.05533e-06	FALSE	INT
p.Phe59Val	59	F	V	MIS	-0.240465	p.F59V	0.00255861	FALSE	INT
p.Phe59Trp	59	F	W	MIS	-0.249645	p.F59W	0.0891037	FALSE	NEU
p.Phe59Tyr	59	F	Y	MIS	-0.160558	p.F59Y	0.0581032	FALSE	NEU
p.Arg60*	60	R	*	NON	-0.839079	p.R60*	3.42345e-06	FALSE	LOF
p.Arg60Ala	60	R	A	MIS	-0.0134556	p.R60A	0.582385	FALSE	NEU
p.Arg60Cys	60	R	C	MIS	-0.0809783	p.R60C	0.183725	FALSE	NEU
p.Arg60Asp	60	R	D	MIS	-0.0770981	p.R60D	0.250662	FALSE	NEU
p.Arg60Glu	60	R	E	MIS	-0.127291	p.R60E	0.167641	FALSE	NEU
p.Arg60Phe	60	R	F	MIS	-0.0888554	p.R60F	0.135132	FALSE	NEU
p.Arg60Gly	60	R	G	MIS	-0.0377543	p.R60G	0.382007	FALSE	NEU
p.Arg60His	60	R	H	MIS	-0.195595	p.R60H	0.169115	FALSE	NEU
p.Arg60Ile	60	R	I	MIS	-0.0738171	p.R60I	0.205581	FALSE	NEU
p.Arg60Lys	60	R	K	MIS	-0.0178584	p.R60K	0.5252	FALSE	NEU
p.Arg60Leu	60	R	L	MIS	0.00645196	p.R60L	0.888394	FALSE	NEU
p.Arg60Met	60	R	M	MIS	0.0046786	p.R60M	0.729419	FALSE	NEU
p.Arg60Asn	60	R	N	MIS	0.00564576	p.R60N	0.827918	FALSE	NEU
p.Arg60Pro	60	R	P	MIS	-0.0757062	p.R60P	0.306362	FALSE	NEU
p.Arg60Gln	60	R	Q	MIS	-0.692482	p.R60Q	0.00723919	FALSE	LOF
p.Arg60Arg	60	R	R	SYN		p.R60R	0.59531	TRUE
p.Arg60Ser	60	R	S	MIS	0.00105915	p.R60S	0.780079	FALSE	NEU
p.Arg60Thr	60	R	T	MIS	0.00687754	p.R60T	0.869157	FALSE	NEU
p.Arg60Val	60	R	V	MIS	0.00595326	p.R60V	0.865213	FALSE	NEU
p.Arg60Trp	60	R	W	MIS	-0.564127	p.R60W	0.0105201	FALSE	INT
p.Arg60Tyr	60	R	Y	MIS	-0.0139973	p.R60Y	0.573443	FALSE	NEU
p.Asp61*	61	D	*	NON	-3.23425	p.D61*	1.62241e-08	FALSE	LOF
p.Asp61Ala	61	D	A	MIS	-0.0921073	p.D61A	0.195609	FALSE	NEU
p.Asp61Cys	61	D	C	MIS	-0.0188878	p.D61C	0.513809	FALSE	NEU
p.Asp61Asp	61	D	D	SYN		p.D61D	0.639692	TRUE
p.Asp61Glu	61	D	E	MIS	-0.0493493	p.D61E	0.353847	FALSE	NEU
p.Asp61Phe	61	D	F	MIS	-0.794413	p.D61F	0.00938184	FALSE	LOF
p.Asp61Gly	61	D	G	MIS	0.00587409	p.D61G	0.940908	FALSE	NEU
p.Asp61His	61	D	H	MIS	-0.207916	p.D61H	0.0446084	FALSE	NEU
p.Asp61Ile	61	D	I	MIS	-0.0218638	p.D61I	0.499351	FALSE	NEU
p.Asp61Lys	61	D	K	MIS	0.006754	p.D61K	0.733351	FALSE	NEU
p.Asp61Leu	61	D	L	MIS	0.00217514	p.D61L	0.758398	FALSE	NEU
p.Asp61Met	61	D	M	MIS	-0.00523274	p.D61M	0.568785	FALSE	NEU
p.Asp61Asn	61	D	N	MIS	-0.0108416	p.D61N	0.58248	FALSE	NEU
p.Asp61Pro	61	D	P	MIS	-0.00103358	p.D61P	0.674296	FALSE	NEU
p.Asp61Gln	61	D	Q	MIS	-0.0777603	p.D61Q	0.305831	FALSE	NEU
p.Asp61Arg	61	D	R	MIS	-0.0369968	p.D61R	0.377829	FALSE	NEU
p.Asp61Ser	61	D	S	MIS	-0.0129511	p.D61S	0.989574	FALSE	NEU
p.Asp61Thr	61	D	T	MIS	0.00690746	p.D61T	0.800262	FALSE	NEU
p.Asp61Val	61	D	V	MIS	-0.137273	p.D61V	0.0685571	FALSE	NEU
p.Asp61Trp	61	D	W	MIS	-0.126551	p.D61W	0.230592	FALSE	NEU
p.Asp61Tyr	61	D	Y	MIS	-0.0853301	p.D61Y	0.296856	FALSE	NEU
p.Val62*	62	V	*	NON	-1.90933	p.V62*	1.60759e-11	FALSE	LOF
p.Val62Ala	62	V	A	MIS	-0.00200941	p.V62A	0.692084	FALSE	NEU
p.Val62Cys	62	V	C	MIS	-0.00555862	p.V62C	0.66144	FALSE	NEU
p.Val62Asp	62	V	D	MIS	-0.0780584	p.V62D	0.18723	FALSE	NEU
p.Val62Glu	62	V	E	MIS	-0.456143	p.V62E	0.00795757	FALSE	INT
p.Val62Phe	62	V	F	MIS	0.00406144	p.V62F	0.885736	FALSE	NEU
p.Val62Gly	62	V	G	MIS	0.00520012	p.V62G	0.824174	FALSE	NEU
p.Val62His	62	V	H	MIS	-0.0065977	p.V62H	0.641239	FALSE	NEU
p.Val62Ile	62	V	I	MIS	-0.00659071	p.V62I	0.975527	FALSE	NEU
p.Val62Lys	62	V	K	MIS	0.00654687	p.V62K	0.86672	FALSE	NEU
p.Val62Leu	62	V	L	MIS	0.00583168	p.V62L	0.855979	FALSE	NEU
p.Val62Met	62	V	M	MIS	-0.00891275	p.V62M	0.90026	FALSE	NEU
p.Val62Asn	62	V	N	MIS	0.00415505	p.V62N	0.819561	FALSE	NEU
p.Val62Pro	62	V	P	MIS	0.00101403	p.V62P	0.755557	FALSE	NEU
p.Val62Gln	62	V	Q	MIS	-0.0155635	p.V62Q	0.987666	FALSE	NEU
p.Val62Arg	62	V	R	MIS	-0.0030645	p.V62R	0.985961	FALSE	NEU
p.Val62Ser	62	V	S	MIS	0.00492983	p.V62S	0.959299	FALSE	NEU
p.Val62Thr	62	V	T	MIS	0.00595247	p.V62T	0.866854	FALSE	NEU
p.Val62Val	62	V	V	SYN		p.V62V	0.569364	TRUE
p.Val62Trp	62	V	W	MIS	-0.0134924	p.V62W	0.556855	FALSE	NEU
p.Val62Tyr	62	V	Y	MIS	0.0069424	p.V62Y	0.899293	FALSE	NEU
p.Ala63*	63	A	*	NON	-1.23693	p.A63*	1.31383e-12	FALSE	LOF
p.Ala63Ala	63	A	A	SYN	-0.00128667	p.A63A	0.754967	FALSE	NEU
p.Ala63Cys	63	A	C	MIS	-0.014129	p.A63C	0.572474	FALSE	NEU
p.Ala63Asp	63	A	D	MIS	0.00575682	p.A63D	0.72925	FALSE	NEU
p.Ala63Glu	63	A	E	MIS	-0.0091072	p.A63E	0.61934	FALSE	NEU
p.Ala63Phe	63	A	F	MIS	-0.141521	p.A63F	0.0515792	FALSE	NEU
p.Ala63Gly	63	A	G	MIS	-0.0574796	p.A63G	0.252094	FALSE	NEU
p.Ala63His	63	A	H	MIS	-0.0821772	p.A63H	0.232442	FALSE	NEU
p.Ala63Ile	63	A	I	MIS	-0.0351188	p.A63I	0.386654	FALSE	NEU
p.Ala63Lys	63	A	K	MIS	-0.00172458	p.A63K	0.704091	FALSE	NEU
p.Ala63Leu	63	A	L	MIS	-0.0096815	p.A63L	0.635558	FALSE	NEU
p.Ala63Met	63	A	M	MIS	-0.0356609	p.A63M	0.396886	FALSE	NEU
p.Ala63Asn	63	A	N	MIS	-0.101041	p.A63N	0.161156	FALSE	NEU
p.Ala63Pro	63	A	P	MIS	-0.0203825	p.A63P	0.512534	FALSE	NEU
p.Ala63Gln	63	A	Q	MIS	-0.105213	p.A63Q	0.999723	FALSE	NEU
p.Ala63Arg	63	A	R	MIS	0.00494177	p.A63R	0.848736	FALSE	NEU
p.Ala63Ser	63	A	S	MIS	0.00278852	p.A63S	0.812302	FALSE	NEU
p.Ala63Thr	63	A	T	MIS	0.0028403	p.A63T	0.774584	FALSE	NEU
p.Ala63Val	63	A	V	MIS	-0.0122351	p.A63V	0.598985	FALSE	NEU
p.Ala63Trp	63	A	W	MIS	-0.00487535	p.A63W	0.638726	FALSE	NEU
p.Ala63Tyr	63	A	Y	MIS	-0.0560414	p.A63Y	0.312964	FALSE	NEU
p.Glu64*	64	E	*	NON	-0.657869	p.E64*	0.0122982	FALSE	LOF
p.Glu64Ala	64	E	A	MIS	-0.0112916	p.E64A	0.595005	FALSE	NEU
p.Glu64Cys	64	E	C	MIS	-0.0896978	p.E64C	0.191897	FALSE	NEU
p.Glu64Asp	64	E	D	MIS	-0.0138825	p.E64D	0.556986	FALSE	NEU
p.Glu64Glu	64	E	E	SYN		p.E64E	0.774156	TRUE
p.Glu64Phe	64	E	F	MIS	-1.96851	p.E64F	9.68791e-06	FALSE	LOF
p.Glu64Gly	64	E	G	MIS	-0.0591906	p.E64G	0.259573	FALSE	NEU
p.Glu64His	64	E	H	MIS	-0.0871141	p.E64H	0.136352	FALSE	NEU
p.Glu64Ile	64	E	I	MIS	-0.192614	p.E64I	0.0496547	FALSE	NEU
p.Glu64Lys	64	E	K	MIS	-0.115182	p.E64K	0.256807	FALSE	NEU
p.Glu64Leu	64	E	L	MIS	-0.040512	p.E64L	0.366255	FALSE	NEU
p.Glu64Met	64	E	M	MIS		p.E64M	0.444503	TRUE
p.Glu64Asn	64	E	N	MIS	-0.058543	p.E64N	0.389112	FALSE	NEU
p.Glu64Pro	64	E	P	MIS	-0.283545	p.E64P	0.0576903	FALSE	NEU
p.Glu64Gln	64	E	Q	MIS	0.0033423	p.E64Q	0.677545	FALSE	NEU
p.Glu64Arg	64	E	R	MIS	-0.102998	p.E64R	0.106796	FALSE	NEU
p.Glu64Ser	64	E	S	MIS	-0.158488	p.E64S	0.0589252	FALSE	NEU
p.Glu64Thr	64	E	T	MIS	0.00694143	p.E64T	0.736965	FALSE	NEU
p.Glu64Val	64	E	V	MIS	-0.0293361	p.E64V	0.443981	FALSE	NEU
p.Glu64Trp	64	E	W	MIS	-0.21899	p.E64W	0.0993007	FALSE	NEU
p.Glu64Tyr	64	E	Y	MIS	-0.980385	p.E64Y	0.000421788	FALSE	LOF
p.Val65*	65	V	*	NON	-1.43895	p.V65*	9.46332e-12	FALSE	LOF
p.Val65Ala	65	V	A	MIS	-0.138375	p.V65A	0.103146	FALSE	NEU
p.Val65Cys	65	V	C	MIS	-0.00739293	p.V65C	0.640646	FALSE	NEU
p.Val65Asp	65	V	D	MIS	-0.226114	p.V65D	0.0782346	FALSE	NEU
p.Val65Glu	65	V	E	MIS	-0.196184	p.V65E	0.102225	FALSE	NEU
p.Val65Phe	65	V	F	MIS	-0.0274378	p.V65F	0.450197	FALSE	NEU
p.Val65Gly	65	V	G	MIS	-0.206061	p.V65G	0.00935572	FALSE	NEU
p.Val65His	65	V	H	MIS	-0.0853389	p.V65H	0.270812	FALSE	NEU
p.Val65Ile	65	V	I	MIS	-0.00059795	p.V65I	0.745941	FALSE	NEU
p.Val65Lys	65	V	K	MIS	0.00609461	p.V65K	0.910745	FALSE	NEU
p.Val65Leu	65	V	L	MIS	-0.010906	p.V65L	0.616997	FALSE	NEU
p.Val65Met	65	V	M	MIS	-0.139016	p.V65M	0.118413	FALSE	NEU
p.Val65Asn	65	V	N	MIS	-0.207635	p.V65N	0.101334	FALSE	NEU
p.Val65Pro	65	V	P	MIS	-0.196081	p.V65P	0.0756111	FALSE	NEU
p.Val65Gln	65	V	Q	MIS	-0.0644349	p.V65Q	0.220392	FALSE	NEU
p.Val65Arg	65	V	R	MIS	-0.022862	p.V65R	0.488506	FALSE	NEU
p.Val65Ser	65	V	S	MIS	-0.0751165	p.V65S	0.169835	FALSE	NEU
p.Val65Thr	65	V	T	MIS	-0.00404284	p.V65T	0.666796	FALSE	NEU
p.Val65Val	65	V	V	SYN		p.V65V	0.621652	TRUE
p.Val65Trp	65	V	W	MIS	-0.114136	p.V65W	0.0710537	FALSE	NEU
p.Val65Tyr	65	V	Y	MIS	-0.0273514	p.V65Y	0.471076	FALSE	NEU
p.Thr66*	66	T	*	NON	-1.8358	p.T66*	8.85823e-05	FALSE	LOF
p.Thr66Ala	66	T	A	MIS	-0.0147509	p.T66A	0.55881	FALSE	NEU
p.Thr66Cys	66	T	C	MIS	0.00591186	p.T66C	0.694841	FALSE	NEU
p.Thr66Asp	66	T	D	MIS	0.00573498	p.T66D	0.701412	FALSE	NEU
p.Thr66Glu	66	T	E	MIS	0.00466512	p.T66E	0.825216	FALSE	NEU
p.Thr66Phe	66	T	F	MIS	-0.00932003	p.T66F	0.568513	FALSE	NEU
p.Thr66Gly	66	T	G	MIS	-0.0191711	p.T66G	0.517254	FALSE	NEU
p.Thr66His	66	T	H	MIS	-0.0909911	p.T66H	0.297458	FALSE	NEU
p.Thr66Ile	66	T	I	MIS	-0.0285433	p.T66I	0.459997	FALSE	NEU
p.Thr66Lys	66	T	K	MIS	-0.0706228	p.T66K	0.337614	FALSE	NEU
p.Thr66Leu	66	T	L	MIS	-0.00253369	p.T66L	0.711631	FALSE	NEU
p.Thr66Met	66	T	M	MIS	-0.00660033	p.T66M	0.813842	FALSE	NEU
p.Thr66Asn	66	T	N	MIS	-0.037552	p.T66N	0.429543	FALSE	NEU
p.Thr66Pro	66	T	P	MIS	-0.115381	p.T66P	0.111164	FALSE	NEU
p.Thr66Gln	66	T	Q	MIS	0.00332239	p.T66Q	0.861841	FALSE	NEU
p.Thr66Arg	66	T	R	MIS	-0.0901637	p.T66R	0.162073	FALSE	NEU
p.Thr66Ser	66	T	S	MIS	-0.0427654	p.T66S	0.336898	FALSE	NEU
p.Thr66Thr	66	T	T	SYN		p.T66T	0.820156	TRUE
p.Thr66Val	66	T	V	MIS	0.00407778	p.T66V	0.787659	FALSE	NEU
p.Thr66Trp	66	T	W	MIS		p.T66W	0.999223	TRUE
p.Thr66Tyr	66	T	Y	MIS	-0.0094186	p.T66Y	0.563707	FALSE	NEU
p.Ala67*	67	A	*	NON	-1	p.A67*	0.000103113	FALSE	LOF
p.Ala67Ala	67	A	A	SYN		p.A67A	0.524974	TRUE
p.Ala67Cys	67	A	C	MIS	0.00688976	p.A67C	0.85223	FALSE	NEU
p.Ala67Asp	67	A	D	MIS	0.00532029	p.A67D	0.810886	FALSE	NEU
p.Ala67Glu	67	A	E	MIS	-0.0141384	p.A67E	0.539484	FALSE	NEU
p.Ala67Phe	67	A	F	MIS	-0.0806803	p.A67F	0.188209	FALSE	NEU
p.Ala67Gly	67	A	G	MIS	-0.0738881	p.A67G	0.190484	FALSE	NEU
p.Ala67His	67	A	H	MIS	-0.0347534	p.A67H	0.44147	FALSE	NEU
p.Ala67Ile	67	A	I	MIS	-0.0242262	p.A67I	0.477351	FALSE	NEU
p.Ala67Lys	67	A	K	MIS	-0.0224848	p.A67K	0.496395	FALSE	NEU
p.Ala67Leu	67	A	L	MIS	-0.0838229	p.A67L	0.149323	FALSE	NEU
p.Ala67Met	67	A	M	MIS	-0.117618	p.A67M	0.228834	FALSE	NEU
p.Ala67Asn	67	A	N	MIS	-0.0206161	p.A67N	0.505816	FALSE	NEU
p.Ala67Pro	67	A	P	MIS	-0.143388	p.A67P	0.164405	FALSE	NEU
p.Ala67Gln	67	A	Q	MIS	-0.481227	p.A67Q	0.0319579	FALSE	INT
p.Ala67Arg	67	A	R	MIS	0.00598692	p.A67R	0.864776	FALSE	NEU
p.Ala67Ser	67	A	S	MIS	0.00133364	p.A67S	0.773851	FALSE	NEU
p.Ala67Thr	67	A	T	MIS	0.00197582	p.A67T	0.955557	FALSE	NEU
p.Ala67Val	67	A	V	MIS	-0.000601773	p.A67V	0.722954	FALSE	NEU
p.Ala67Trp	67	A	W	MIS	-0.0846156	p.A67W	0.252234	FALSE	NEU
p.Ala67Tyr	67	A	Y	MIS	0.0069107	p.A67Y	0.838949	FALSE	NEU
p.Phe68*	68	F	*	NON	-1.60128	p.F68*	2.16383e-10	FALSE	LOF
p.Phe68Ala	68	F	A	MIS	-0.233514	p.F68A	0.046043	FALSE	NEU
p.Phe68Cys	68	F	C	MIS	-0.544539	p.F68C	3.02361e-05	FALSE	INT
p.Phe68Asp	68	F	D	MIS	-1.8712	p.F68D	6.06887e-07	FALSE	LOF
p.Phe68Glu	68	F	E	MIS	-1.50163	p.F68E	2.36487e-05	FALSE	LOF
p.Phe68Phe	68	F	F	SYN		p.F68F	0.585362	TRUE
p.Phe68Gly	68	F	G	MIS	-1.41395	p.F68G	1.55571e-14	FALSE	LOF
p.Phe68His	68	F	H	MIS	-1.10236	p.F68H	0.00132439	FALSE	LOF
p.Phe68Ile	68	F	I	MIS	-0.125775	p.F68I	0.073986	FALSE	NEU
p.Phe68Lys	68	F	K	MIS	-0.961673	p.F68K	2.424e-06	FALSE	LOF
p.Phe68Leu	68	F	L	MIS	-0.140626	p.F68L	0.0466526	FALSE	NEU
p.Phe68Met	68	F	M	MIS	-0.0967364	p.F68M	0.145812	FALSE	NEU
p.Phe68Asn	68	F	N	MIS	-1.1202	p.F68N	0.000111525	FALSE	LOF
p.Phe68Pro	68	F	P	MIS	-1.60322	p.F68P	2.63715e-05	FALSE	LOF
p.Phe68Gln	68	F	Q	MIS	-0.906402	p.F68Q	0.003712	FALSE	LOF
p.Phe68Arg	68	F	R	MIS	-1.29072	p.F68R	1.19644e-10	FALSE	LOF
p.Phe68Ser	68	F	S	MIS	-1.34497	p.F68S	3.31915e-14	FALSE	LOF
p.Phe68Thr	68	F	T	MIS	-0.393342	p.F68T	0.000647966	FALSE	INT
p.Phe68Val	68	F	V	MIS	-0.0136327	p.F68V	0.578572	FALSE	NEU
p.Phe68Trp	68	F	W	MIS	-0.369004	p.F68W	0.0643643	FALSE	NEU
p.Phe68Tyr	68	F	Y	MIS	-0.0443934	p.F68Y	0.347982	FALSE	NEU
p.Arg69*	69	R	*	NON	-0.992948	p.R69*	0.00177967	FALSE	LOF
p.Arg69Ala	69	R	A	MIS	-1.45541	p.R69A	7.90279e-05	FALSE	LOF
p.Arg69Cys	69	R	C	MIS	-0.32984	p.R69C	0.0985092	FALSE	NEU
p.Arg69Asp	69	R	D	MIS	-1.40324	p.R69D	0.000197269	FALSE	LOF
p.Arg69Glu	69	R	E	MIS	-3.19295	p.R69E	1.55578e-08	FALSE	LOF
p.Arg69Phe	69	R	F	MIS	-1.52967	p.R69F	9.85302e-06	FALSE	LOF
p.Arg69Gly	69	R	G	MIS	-0.281371	p.R69G	0.00281696	FALSE	INT
p.Arg69His	69	R	H	MIS	-1.89366	p.R69H	2.33836e-05	FALSE	LOF
p.Arg69Ile	69	R	I	MIS	-3.34581	p.R69I	2.59139e-10	FALSE	LOF
p.Arg69Lys	69	R	K	MIS	-0.297644	p.R69K	0.0803378	FALSE	NEU
p.Arg69Leu	69	R	L	MIS	-1.24344	p.R69L	1.67572e-13	FALSE	LOF
p.Arg69Met	69	R	M	MIS	-3.11046	p.R69M	8.55822e-07	FALSE	LOF
p.Arg69Asn	69	R	N	MIS	-1.55529	p.R69N	0.000950119	FALSE	LOF
p.Arg69Pro	69	R	P	MIS	-1.42043	p.R69P	9.77563e-05	FALSE	LOF
p.Arg69Gln	69	R	Q	MIS	-0.518957	p.R69Q	0.0602179	FALSE	NEU
p.Arg69Arg	69	R	R	SYN		p.R69R	0.677958	TRUE
p.Arg69Ser	69	R	S	MIS	-0.0909075	p.R69S	0.140665	FALSE	NEU
p.Arg69Thr	69	R	T	MIS	-0.171644	p.R69T	0.0353886	FALSE	NEU
p.Arg69Val	69	R	V	MIS	-0.212343	p.R69V	0.0912546	FALSE	NEU
p.Arg69Trp	69	R	W	MIS	-3.43022	p.R69W	1.91972e-08	FALSE	LOF
p.Arg69Tyr	69	R	Y	MIS	-0.420786	p.R69Y	0.0891076	FALSE	NEU
p.Gly70*	70	G	*	NON	-2.44164	p.G70*	1.22525e-05	FALSE	LOF
p.Gly70Ala	70	G	A	MIS	-0.0222222	p.G70A	0.498091	FALSE	NEU
p.Gly70Cys	70	G	C	MIS	0.00567124	p.G70C	0.703726	FALSE	NEU
p.Gly70Asp	70	G	D	MIS	-0.368801	p.G70D	0.994402	FALSE	INT
p.Gly70Glu	70	G	E	MIS	-0.0876449	p.G70E	0.323528	FALSE	NEU
p.Gly70Phe	70	G	F	MIS	-0.115462	p.G70F	0.279037	FALSE	NEU
p.Gly70Gly	70	G	G	SYN	0.000254611	p.G70G	0.782164	FALSE	NEU
p.Gly70His	70	G	H	MIS		p.G70H	1	TRUE
p.Gly70Ile	70	G	I	MIS	-0.00773884	p.G70I	0.945777	FALSE	NEU
p.Gly70Lys	70	G	K	MIS		p.G70K	0.541744	TRUE
p.Gly70Leu	70	G	L	MIS	-0.0189337	p.G70L	0.520068	FALSE	NEU
p.Gly70Met	70	G	M	MIS	-0.00742639	p.G70M	0.564124	FALSE	NEU
p.Gly70Asn	70	G	N	MIS		p.G70N	0.984674	TRUE
p.Gly70Pro	70	G	P	MIS	-0.126055	p.G70P	0.301506	FALSE	NEU
p.Gly70Gln	70	G	Q	MIS	-0.527729	p.G70Q	0.989696	FALSE	INT
p.Gly70Arg	70	G	R	MIS	0.0041595	p.G70R	0.935684	FALSE	NEU
p.Gly70Ser	70	G	S	MIS	-0.00559557	p.G70S	0.585145	FALSE	NEU
p.Gly70Thr	70	G	T	MIS	-0.692519	p.G70T	0.0199792	FALSE	LOF
p.Gly70Val	70	G	V	MIS	0.00549521	p.G70V	0.777165	FALSE	NEU
p.Gly70Trp	70	G	W	MIS		p.G70W	0.088462	TRUE
p.Gly70Tyr	70	G	Y	MIS		p.G70Y	0.427479	TRUE
p.Ser71*	71	S	*	NON	-0.944462	p.S71*	3.57699e-08	FALSE	LOF
p.Ser71Ala	71	S	A	MIS	-0.0235561	p.S71A	0.484784	FALSE	NEU
p.Ser71Cys	71	S	C	MIS	-0.00534068	p.S71C	0.951687	FALSE	NEU
p.Ser71Asp	71	S	D	MIS	-0.0971877	p.S71D	0.141032	FALSE	NEU
p.Ser71Glu	71	S	E	MIS	-0.0479024	p.S71E	0.368577	FALSE	NEU
p.Ser71Phe	71	S	F	MIS	0.00684264	p.S71F	0.910725	FALSE	NEU
p.Ser71Gly	71	S	G	MIS	-0.000984858	p.S71G	0.687524	FALSE	NEU
p.Ser71His	71	S	H	MIS	-0.0345947	p.S71H	0.436868	FALSE	NEU
p.Ser71Ile	71	S	I	MIS	-0.12488	p.S71I	0.0593896	FALSE	NEU
p.Ser71Lys	71	S	K	MIS	-0.0254069	p.S71K	0.472814	FALSE	NEU
p.Ser71Leu	71	S	L	MIS	-0.00671061	p.S71L	0.668402	FALSE	NEU
p.Ser71Met	71	S	M	MIS	0.00635146	p.S71M	0.815977	FALSE	NEU
p.Ser71Asn	71	S	N	MIS	-0.00566191	p.S71N	0.626251	FALSE	NEU
p.Ser71Pro	71	S	P	MIS	-0.0398402	p.S71P	0.417006	FALSE	NEU
p.Ser71Gln	71	S	Q	MIS	-0.0211249	p.S71Q	0.504689	FALSE	NEU
p.Ser71Arg	71	S	R	MIS	-0.0148348	p.S71R	0.992654	FALSE	NEU
p.Ser71Ser	71	S	S	SYN		p.S71S	0.569413	TRUE
p.Ser71Thr	71	S	T	MIS	-0.0759088	p.S71T	0.225615	FALSE	NEU
p.Ser71Val	71	S	V	MIS	0.00531362	p.S71V	0.845575	FALSE	NEU
p.Ser71Trp	71	S	W	MIS	0.000734715	p.S71W	0.638617	FALSE	NEU
p.Ser71Tyr	71	S	Y	MIS	-0.0583715	p.S71Y	0.273786	FALSE	NEU
p.Leu72*	72	L	*	NON	-1.74145	p.L72*	1.61312e-19	FALSE	LOF
p.Leu72Ala	72	L	A	MIS	-0.207345	p.L72A	0.0196536	FALSE	NEU
p.Leu72Cys	72	L	C	MIS	-0.229389	p.L72C	0.00981671	FALSE	NEU
p.Leu72Asp	72	L	D	MIS	-1.10774	p.L72D	0.000864043	FALSE	LOF
p.Leu72Glu	72	L	E	MIS	-1.21269	p.L72E	0.00120086	FALSE	LOF
p.Leu72Phe	72	L	F	MIS	-1.07877	p.L72F	9.98267e-11	FALSE	LOF
p.Leu72Gly	72	L	G	MIS	-1.16958	p.L72G	7.12416e-05	FALSE	LOF
p.Leu72His	72	L	H	MIS	-1.0819	p.L72H	0.000258251	FALSE	LOF
p.Leu72Ile	72	L	I	MIS	-0.0958562	p.L72I	0.152835	FALSE	NEU
p.Leu72Lys	72	L	K	MIS	-1.10194	p.L72K	0.000334627	FALSE	LOF
p.Leu72Leu	72	L	L	SYN	0.00687917	p.L72L	0.799914	FALSE	NEU
p.Leu72Met	72	L	M	MIS	-0.73247	p.L72M	0.0129419	FALSE	LOF
p.Leu72Asn	72	L	N	MIS	-2.41359	p.L72N	2.76763e-06	FALSE	LOF
p.Leu72Pro	72	L	P	MIS	-1.33749	p.L72P	4.98173e-12	FALSE	LOF
p.Leu72Gln	72	L	Q	MIS	-1.44376	p.L72Q	4.2908e-05	FALSE	LOF
p.Leu72Arg	72	L	R	MIS	-1.65324	p.L72R	1.78394e-18	FALSE	LOF
p.Leu72Ser	72	L	S	MIS	-0.775386	p.L72S	3.97531e-08	FALSE	LOF
p.Leu72Thr	72	L	T	MIS	-0.205779	p.L72T	0.0208734	FALSE	NEU
p.Leu72Val	72	L	V	MIS	-0.446209	p.L72V	0.000977933	FALSE	INT
p.Leu72Trp	72	L	W	MIS	-0.993812	p.L72W	0.000819955	FALSE	LOF
p.Leu72Tyr	72	L	Y	MIS	-1.02733	p.L72Y	3.87992e-07	FALSE	LOF
p.Leu73*	73	L	*	NON	-1.63462	p.L73*	1.85509e-18	FALSE	LOF
p.Leu73Ala	73	L	A	MIS	-0.307053	p.L73A	0.00103255	FALSE	INT
p.Leu73Cys	73	L	C	MIS	-0.0699466	p.L73C	0.354256	FALSE	NEU
p.Leu73Asp	73	L	D	MIS	-1.01158	p.L73D	3.03792e-07	FALSE	LOF
p.Leu73Glu	73	L	E	MIS	-0.460119	p.L73E	0.0399092	FALSE	INT
p.Leu73Phe	73	L	F	MIS	-0.26086	p.L73F	0.0469122	FALSE	INT
p.Leu73Gly	73	L	G	MIS	-0.786291	p.L73G	4.59597e-08	FALSE	LOF
p.Leu73His	73	L	H	MIS	-0.343549	p.L73H	0.0557412	FALSE	NEU
p.Leu73Ile	73	L	I	MIS	-0.0678707	p.L73I	0.222809	FALSE	NEU
p.Leu73Lys	73	L	K	MIS	-0.453453	p.L73K	0.017759	FALSE	INT
p.Leu73Leu	73	L	L	SYN	0.00435603	p.L73L	0.72002	FALSE	NEU
p.Leu73Met	73	L	M	MIS	-0.010833	p.L73M	0.582978	FALSE	NEU
p.Leu73Asn	73	L	N	MIS	-0.717656	p.L73N	0.00419288	FALSE	LOF
p.Leu73Pro	73	L	P	MIS	-1.56547	p.L73P	1.71965e-05	FALSE	LOF
p.Leu73Gln	73	L	Q	MIS	-0.235683	p.L73Q	0.107927	FALSE	NEU
p.Leu73Arg	73	L	R	MIS	-0.592569	p.L73R	1.44839e-06	FALSE	INT
p.Leu73Ser	73	L	S	MIS	-0.594222	p.L73S	2.86955e-06	FALSE	LOF
p.Leu73Thr	73	L	T	MIS	-0.136415	p.L73T	0.0529043	FALSE	NEU
p.Leu73Val	73	L	V	MIS	-0.108372	p.L73V	0.0913151	FALSE	NEU
p.Leu73Trp	73	L	W	MIS	-0.823666	p.L73W	0.00235164	FALSE	LOF
p.Leu73Tyr	73	L	Y	MIS	-2.07858	p.L73Y	1.54557e-07	FALSE	LOF
p.Ser74*	74	S	*	NON	-0.777554	p.S74*	3.59233e-05	FALSE	LOF
p.Ser74Ala	74	S	A	MIS		p.S74A	0.690279	TRUE
p.Ser74Cys	74	S	C	MIS	-0.00369699	p.S74C	0.597299	FALSE	NEU
p.Ser74Asp	74	S	D	MIS	-0.132098	p.S74D	0.0716171	FALSE	NEU
p.Ser74Glu	74	S	E	MIS	0.00141036	p.S74E	0.731216	FALSE	NEU
p.Ser74Phe	74	S	F	MIS	-0.018198	p.S74F	0.530988	FALSE	NEU
p.Ser74Gly	74	S	G	MIS	-0.00225553	p.S74G	0.717475	FALSE	NEU
p.Ser74His	74	S	H	MIS	0.002294	p.S74H	0.68025	FALSE	NEU
p.Ser74Ile	74	S	I	MIS	-0.0693656	p.S74I	0.200308	FALSE	NEU
p.Ser74Lys	74	S	K	MIS	-0.0252787	p.S74K	0.473571	FALSE	NEU
p.Ser74Leu	74	S	L	MIS	-0.0187217	p.S74L	0.529361	FALSE	NEU
p.Ser74Met	74	S	M	MIS	0.00604613	p.S74M	0.768979	FALSE	NEU
p.Ser74Asn	74	S	N	MIS	-0.0111842	p.S74N	0.600096	FALSE	NEU
p.Ser74Pro	74	S	P	MIS	0.00277656	p.S74P	0.738351	FALSE	NEU
p.Ser74Gln	74	S	Q	MIS	0.00637362	p.S74Q	0.823134	FALSE	NEU
p.Ser74Arg	74	S	R	MIS	0.00425307	p.S74R	0.957664	FALSE	NEU
p.Ser74Ser	74	S	S	SYN		p.S74S	0.612467	TRUE
p.Ser74Thr	74	S	T	MIS	-0.00890073	p.S74T	0.609379	FALSE	NEU
p.Ser74Val	74	S	V	MIS	-0.0222756	p.S74V	0.494355	FALSE	NEU
p.Ser74Trp	74	S	W	MIS	-0.0126945	p.S74W	0.905931	FALSE	NEU
p.Ser74Tyr	74	S	Y	MIS	0.00544	p.S74Y	0.783509	FALSE	NEU
p.Trp75*	75	W	*	NON	-2.69764	p.W75*	5.22202e-15	FALSE	LOF
p.Trp75Ala	75	W	A	MIS	-1.30194	p.W75A	0.000148612	FALSE	LOF
p.Trp75Cys	75	W	C	MIS	-1.25325	p.W75C	6.54567e-05	FALSE	LOF
p.Trp75Asp	75	W	D	MIS	-3.6977	p.W75D	1.4642e-10	FALSE	LOF
p.Trp75Glu	75	W	E	MIS	-1.56848	p.W75E	2.52397e-06	FALSE	LOF
p.Trp75Phe	75	W	F	MIS	-0.210412	p.W75F	0.0418168	FALSE	NEU
p.Trp75Gly	75	W	G	MIS	-1.19844	p.W75G	1.28743e-12	FALSE	LOF
p.Trp75His	75	W	H	MIS	-0.412012	p.W75H	0.0419989	FALSE	INT
p.Trp75Ile	75	W	I	MIS	-2.40841	p.W75I	5.74798e-26	FALSE	LOF
p.Trp75Lys	75	W	K	MIS	-1.19626	p.W75K	9.94828e-09	FALSE	LOF
p.Trp75Leu	75	W	L	MIS	-2.03632	p.W75L	6.37975e-22	FALSE	LOF
p.Trp75Met	75	W	M	MIS	-1.05	p.W75M	0.00152483	FALSE	LOF
p.Trp75Asn	75	W	N	MIS	-2.90777	p.W75N	2.69156e-07	FALSE	LOF
p.Trp75Pro	75	W	P	MIS	-3.80312	p.W75P	2.04855e-10	FALSE	LOF
p.Trp75Gln	75	W	Q	MIS	-1.46381	p.W75Q	0.000100491	FALSE	LOF
p.Trp75Arg	75	W	R	MIS	-1.13001	p.W75R	1.26894e-12	FALSE	LOF
p.Trp75Ser	75	W	S	MIS	-1.5771	p.W75S	1.29111e-14	FALSE	LOF
p.Trp75Thr	75	W	T	MIS	-3.63462	p.W75T	7.22386e-10	FALSE	LOF
p.Trp75Val	75	W	V	MIS	-1.77687	p.W75V	2.92565e-19	FALSE	LOF
p.Trp75Tyr	75	W	Y	MIS	-0.448193	p.W75Y	0.0250092	FALSE	INT
p.Tyr76*	76	Y	*	NON	-0.941744	p.Y76*	4.68757e-07	FALSE	LOF
p.Tyr76Ala	76	Y	A	MIS	-1.05216	p.Y76A	9.8805e-11	FALSE	LOF
p.Tyr76Cys	76	Y	C	MIS	-1.48459	p.Y76C	2.3495e-06	FALSE	LOF
p.Tyr76Asp	76	Y	D	MIS	-1.25145	p.Y76D	0.000215756	FALSE	LOF
p.Tyr76Glu	76	Y	E	MIS	-1.49774	p.Y76E	4.47036e-06	FALSE	LOF
p.Tyr76Phe	76	Y	F	MIS	-0.0268122	p.Y76F	0.457192	FALSE	NEU
p.Tyr76Gly	76	Y	G	MIS	-1.14012	p.Y76G	1.13834e-12	FALSE	LOF
p.Tyr76His	76	Y	H	MIS	-0.270441	p.Y76H	0.0165948	FALSE	INT
p.Tyr76Ile	76	Y	I	MIS	-1.27569	p.Y76I	1.28246e-14	FALSE	LOF
p.Tyr76Lys	76	Y	K	MIS	-1.41049	p.Y76K	6.07346e-06	FALSE	LOF
p.Tyr76Leu	76	Y	L	MIS	-1.16915	p.Y76L	1.13916e-14	FALSE	LOF
p.Tyr76Met	76	Y	M	MIS	-1.20067	p.Y76M	1.636e-05	FALSE	LOF
p.Tyr76Asn	76	Y	N	MIS	-1.0955	p.Y76N	7.73282e-08	FALSE	LOF
p.Tyr76Pro	76	Y	P	MIS	-1.80219	p.Y76P	7.5433e-21	FALSE	LOF
p.Tyr76Gln	76	Y	Q	MIS	-1.5251	p.Y76Q	5.79306e-05	FALSE	LOF
p.Tyr76Arg	76	Y	R	MIS	-1.37233	p.Y76R	2.85487e-15	FALSE	LOF
p.Tyr76Ser	76	Y	S	MIS	-1.16463	p.Y76S	4.25572e-14	FALSE	LOF
p.Tyr76Thr	76	Y	T	MIS	-1.065	p.Y76T	5.37434e-08	FALSE	LOF
p.Tyr76Val	76	Y	V	MIS	-1.40842	p.Y76V	4.94878e-16	FALSE	LOF
p.Tyr76Trp	76	Y	W	MIS	-0.136202	p.Y76W	0.0832792	FALSE	NEU
p.Tyr76Tyr	76	Y	Y	SYN		p.Y76Y	0.755109	TRUE
p.Asp77*	77	D	*	NON	-0.604121	p.D77*	0.00112926	FALSE	LOF
p.Asp77Ala	77	D	A	MIS	-0.0462816	p.D77A	0.319391	FALSE	NEU
p.Asp77Cys	77	D	C	MIS	-0.0753612	p.D77C	0.287759	FALSE	NEU
p.Asp77Asp	77	D	D	SYN		p.D77D	0.558398	TRUE
p.Asp77Glu	77	D	E	MIS	-0.0614894	p.D77E	0.266248	FALSE	NEU
p.Asp77Phe	77	D	F	MIS	-0.035533	p.D77F	0.409408	FALSE	NEU
p.Asp77Gly	77	D	G	MIS	-0.0367845	p.D77G	0.374188	FALSE	NEU
p.Asp77His	77	D	H	MIS	-0.228041	p.D77H	0.0305259	FALSE	NEU
p.Asp77Ile	77	D	I	MIS	-0.095419	p.D77I	0.130361	FALSE	NEU
p.Asp77Lys	77	D	K	MIS	-0.0636802	p.D77K	0.338782	FALSE	NEU
p.Asp77Leu	77	D	L	MIS	-0.130764	p.D77L	0.0450852	FALSE	NEU
p.Asp77Met	77	D	M	MIS	-0.0781867	p.D77M	0.288656	FALSE	NEU
p.Asp77Asn	77	D	N	MIS	-0.121823	p.D77N	0.15278	FALSE	NEU
p.Asp77Pro	77	D	P	MIS	-0.46361	p.D77P	0.00060749	FALSE	INT
p.Asp77Gln	77	D	Q	MIS	-0.0294057	p.D77Q	0.457943	FALSE	NEU
p.Asp77Arg	77	D	R	MIS	-0.121656	p.D77R	0.0838525	FALSE	NEU
p.Asp77Ser	77	D	S	MIS	-0.0758025	p.D77S	0.198629	FALSE	NEU
p.Asp77Thr	77	D	T	MIS	-0.0415427	p.D77T	0.401924	FALSE	NEU
p.Asp77Val	77	D	V	MIS	-0.083501	p.D77V	0.12549	FALSE	NEU
p.Asp77Trp	77	D	W	MIS	-0.0696076	p.D77W	0.312612	FALSE	NEU
p.Asp77Tyr	77	D	Y	MIS	-0.0402145	p.D77Y	0.348788	FALSE	NEU
p.Gln78*	78	Q	*	NON	-0.600578	p.Q78*	0.00881027	FALSE	LOF
p.Gln78Ala	78	Q	A	MIS	-0.00817465	p.Q78A	0.576	FALSE	NEU
p.Gln78Cys	78	Q	C	MIS	-0.996471	p.Q78C	0.000752165	FALSE	LOF
p.Gln78Asp	78	Q	D	MIS	-0.00767562	p.Q78D	0.577797	FALSE	NEU
p.Gln78Glu	78	Q	E	MIS	0.00685261	p.Q78E	0.742295	FALSE	NEU
p.Gln78Phe	78	Q	F	MIS	-0.0455153	p.Q78F	0.339158	FALSE	NEU
p.Gln78Gly	78	Q	G	MIS	-0.0331032	p.Q78G	0.407196	FALSE	NEU
p.Gln78His	78	Q	H	MIS	-0.0657605	p.Q78H	0.350458	FALSE	NEU
p.Gln78Ile	78	Q	I	MIS	-0.00974345	p.Q78I	0.590531	FALSE	NEU
p.Gln78Lys	78	Q	K	MIS	-0.0832932	p.Q78K	0.298695	FALSE	NEU
p.Gln78Leu	78	Q	L	MIS	-0.0195706	p.Q78L	0.51964	FALSE	NEU
p.Gln78Met	78	Q	M	MIS	-0.517325	p.Q78M	0.0272511	FALSE	INT
p.Gln78Asn	78	Q	N	MIS	-0.104767	p.Q78N	0.245961	FALSE	NEU
p.Gln78Pro	78	Q	P	MIS	-0.138069	p.Q78P	0.238288	FALSE	NEU
p.Gln78Gln	78	Q	Q	SYN		p.Q78Q	0.774424	TRUE
p.Gln78Arg	78	Q	R	MIS	0.00284648	p.Q78R	0.958505	FALSE	NEU
p.Gln78Ser	78	Q	S	MIS	0.0068152	p.Q78S	0.895676	FALSE	NEU
p.Gln78Thr	78	Q	T	MIS	-0.00936287	p.Q78T	0.571535	FALSE	NEU
p.Gln78Val	78	Q	V	MIS	0.00652059	p.Q78V	0.872514	FALSE	NEU
p.Gln78Trp	78	Q	W	MIS	-0.0300576	p.Q78W	0.459882	FALSE	NEU
p.Gln78Tyr	78	Q	Y	MIS	-0.11968	p.Q78Y	0.222857	FALSE	NEU
p.Glu79*	79	E	*	NON	-0.868018	p.E79*	3.86476e-07	FALSE	LOF
p.Glu79Ala	79	E	A	MIS	0.00476761	p.E79A	0.727463	FALSE	NEU
p.Glu79Cys	79	E	C	MIS	-0.0343607	p.E79C	0.440334	FALSE	NEU
p.Glu79Asp	79	E	D	MIS	-0.144861	p.E79D	0.108729	FALSE	NEU
p.Glu79Glu	79	E	E	SYN		p.E79E	0.663828	TRUE
p.Glu79Phe	79	E	F	MIS	0.00054193	p.E79F	0.951919	FALSE	NEU
p.Glu79Gly	79	E	G	MIS	-0.00351068	p.E79G	0.702707	FALSE	NEU
p.Glu79His	79	E	H	MIS	-0.0574195	p.E79H	0.30587	FALSE	NEU
p.Glu79Ile	79	E	I	MIS	0.00691431	p.E79I	0.891188	FALSE	NEU
p.Glu79Lys	79	E	K	MIS	0.00619547	p.E79K	0.812154	FALSE	NEU
p.Glu79Leu	79	E	L	MIS	-0.0186174	p.E79L	0.529358	FALSE	NEU
p.Glu79Met	79	E	M	MIS	-0.002346	p.E79M	0.617075	FALSE	NEU
p.Glu79Asn	79	E	N	MIS	-0.0383977	p.E79N	0.954546	FALSE	NEU
p.Glu79Pro	79	E	P	MIS	-0.189269	p.E79P	0.131537	FALSE	NEU
p.Glu79Gln	79	E	Q	MIS	-0.0184806	p.E79Q	0.931674	FALSE	NEU
p.Glu79Arg	79	E	R	MIS	0.00654225	p.E79R	0.930824	FALSE	NEU
p.Glu79Ser	79	E	S	MIS	-0.00164949	p.E79S	0.977898	FALSE	NEU
p.Glu79Thr	79	E	T	MIS	0.0058666	p.E79T	0.711817	FALSE	NEU
p.Glu79Val	79	E	V	MIS	-0.000865453	p.E79V	0.737203	FALSE	NEU
p.Glu79Trp	79	E	W	MIS	-0.00180366	p.E79W	0.633707	FALSE	NEU
p.Glu79Tyr	79	E	Y	MIS	-0.00761763	p.E79Y	0.981472	FALSE	NEU
p.Lys80*	80	K	*	NON	-1.62172	p.K80*	8.36807e-15	FALSE	LOF
p.Lys80Ala	80	K	A	MIS	-7.54803e-05	p.K80A	0.737679	FALSE	NEU
p.Lys80Cys	80	K	C	MIS	-0.020609	p.K80C	0.509785	FALSE	NEU
p.Lys80Asp	80	K	D	MIS	-1.37164	p.K80D	7.61122e-08	FALSE	LOF
p.Lys80Glu	80	K	E	MIS	-0.310216	p.K80E	0.043563	FALSE	INT
p.Lys80Phe	80	K	F	MIS	-0.363919	p.K80F	0.0280951	FALSE	INT
p.Lys80Gly	80	K	G	MIS	-0.19447	p.K80G	0.0139775	FALSE	NEU
p.Lys80His	80	K	H	MIS	0.00370966	p.K80H	0.779736	FALSE	NEU
p.Lys80Ile	80	K	I	MIS	-0.35039	p.K80I	0.00981523	FALSE	INT
p.Lys80Lys	80	K	K	SYN		p.K80K	0.870513	TRUE
p.Lys80Leu	80	K	L	MIS	-0.278164	p.K80L	0.00191547	FALSE	INT
p.Lys80Met	80	K	M	MIS	-0.161608	p.K80M	0.167107	FALSE	NEU
p.Lys80Asn	80	K	N	MIS	-0.162202	p.K80N	0.0818382	FALSE	NEU
p.Lys80Pro	80	K	P	MIS	-0.10521	p.K80P	0.242645	FALSE	NEU
p.Lys80Gln	80	K	Q	MIS	-0.0314763	p.K80Q	0.457503	FALSE	NEU
p.Lys80Arg	80	K	R	MIS	-0.0152354	p.K80R	0.565284	FALSE	NEU
p.Lys80Ser	80	K	S	MIS	-0.226873	p.K80S	0.00471345	FALSE	NEU
p.Lys80Thr	80	K	T	MIS	-0.469347	p.K80T	0.00017309	FALSE	INT
p.Lys80Val	80	K	V	MIS	-0.423139	p.K80V	6.44073e-05	FALSE	INT
p.Lys80Trp	80	K	W	MIS	-0.847119	p.K80W	0.000554631	FALSE	LOF
p.Lys80Tyr	80	K	Y	MIS	-0.270638	p.K80Y	0.00459984	FALSE	INT
p.Arg81*	81	R	*	NON	-0.914597	p.R81*	0.000300692	FALSE	LOF
p.Arg81Ala	81	R	A	MIS	-0.344725	p.R81A	0.00224997	FALSE	INT
p.Arg81Cys	81	R	C	MIS	-1.01598	p.R81C	0.000363464	FALSE	LOF
p.Arg81Asp	81	R	D	MIS	-0.52385	p.R81D	0.00420694	FALSE	INT
p.Arg81Glu	81	R	E	MIS	-0.677784	p.R81E	0.000253753	FALSE	LOF
p.Arg81Phe	81	R	F	MIS	-1.50408	p.R81F	1.09032e-05	FALSE	LOF
p.Arg81Gly	81	R	G	MIS	-0.904771	p.R81G	9.23531e-10	FALSE	LOF
p.Arg81His	81	R	H	MIS	-0.300112	p.R81H	0.055507	FALSE	NEU
p.Arg81Ile	81	R	I	MIS	-0.703591	p.R81I	7.27254e-07	FALSE	LOF
p.Arg81Lys	81	R	K	MIS	-0.209414	p.R81K	0.0343813	FALSE	NEU
p.Arg81Leu	81	R	L	MIS	-0.310328	p.R81L	0.00118099	FALSE	INT
p.Arg81Met	81	R	M	MIS	-0.49189	p.R81M	0.0136615	FALSE	INT
p.Arg81Asn	81	R	N	MIS	-0.365038	p.R81N	0.0277212	FALSE	INT
p.Arg81Pro	81	R	P	MIS	-0.880097	p.R81P	0.00111989	FALSE	LOF
p.Arg81Gln	81	R	Q	MIS	-0.483202	p.R81Q	0.0104496	FALSE	INT
p.Arg81Arg	81	R	R	SYN		p.R81R	0.742761	TRUE
p.Arg81Ser	81	R	S	MIS	-0.534704	p.R81S	2.79026e-06	FALSE	INT
p.Arg81Thr	81	R	T	MIS	-0.765257	p.R81T	0.000495374	FALSE	LOF
p.Arg81Val	81	R	V	MIS	-0.851235	p.R81V	3.4506e-08	FALSE	LOF
p.Arg81Trp	81	R	W	MIS	-0.421745	p.R81W	0.0189512	FALSE	INT
p.Arg81Tyr	81	R	Y	MIS	-0.35852	p.R81Y	0.0439367	FALSE	INT
p.Asp82*	82	D	*	NON	-1.93947	p.D82*	1.3462e-05	FALSE	LOF
p.Asp82Ala	82	D	A	MIS	-0.0548036	p.D82A	0.292133	FALSE	NEU
p.Asp82Cys	82	D	C	MIS	-0.0488746	p.D82C	0.314167	FALSE	NEU
p.Asp82Asp	82	D	D	SYN		p.D82D	0.826158	TRUE
p.Asp82Glu	82	D	E	MIS	-0.0349741	p.D82E	0.446381	FALSE	NEU
p.Asp82Phe	82	D	F	MIS	-0.219507	p.D82F	0.0196143	FALSE	NEU
p.Asp82Gly	82	D	G	MIS	-0.0955213	p.D82G	0.136437	FALSE	NEU
p.Asp82His	82	D	H	MIS	-0.148225	p.D82H	0.172155	FALSE	NEU
p.Asp82Ile	82	D	I	MIS	-0.038391	p.D82I	0.380044	FALSE	NEU
p.Asp82Lys	82	D	K	MIS	-0.078959	p.D82K	0.290715	FALSE	NEU
p.Asp82Leu	82	D	L	MIS	-0.0723091	p.D82L	0.182174	FALSE	NEU
p.Asp82Met	82	D	M	MIS	-0.0769921	p.D82M	0.323907	FALSE	NEU
p.Asp82Asn	82	D	N	MIS	0.00375474	p.D82N	0.688326	FALSE	NEU
p.Asp82Pro	82	D	P	MIS	-0.00740882	p.D82P	0.637391	FALSE	NEU
p.Asp82Gln	82	D	Q	MIS	-0.0441763	p.D82Q	0.406284	FALSE	NEU
p.Asp82Arg	82	D	R	MIS	-0.0623636	p.D82R	0.231573	FALSE	NEU
p.Asp82Ser	82	D	S	MIS	-0.0969254	p.D82S	0.0977101	FALSE	NEU
p.Asp82Thr	82	D	T	MIS	-0.0186446	p.D82T	0.526765	FALSE	NEU
p.Asp82Val	82	D	V	MIS	-0.0236107	p.D82V	0.485142	FALSE	NEU
p.Asp82Trp	82	D	W	MIS	-0.00177403	p.D82W	0.72586	FALSE	NEU
p.Asp82Tyr	82	D	Y	MIS	-0.0660626	p.D82Y	0.303944	FALSE	NEU
p.Leu83*	83	L	*	NON	-0.850348	p.L83*	0.000254166	FALSE	LOF
p.Leu83Ala	83	L	A	MIS	-0.379154	p.L83A	0.0285219	FALSE	INT
p.Leu83Cys	83	L	C	MIS	-0.323096	p.L83C	0.0457253	FALSE	INT
p.Leu83Asp	83	L	D	MIS	-1.02059	p.L83D	0.000575982	FALSE	LOF
p.Leu83Glu	83	L	E	MIS	-0.902302	p.L83E	0.000897699	FALSE	LOF
p.Leu83Phe	83	L	F	MIS	-0.284876	p.L83F	0.058585	FALSE	NEU
p.Leu83Gly	83	L	G	MIS	-0.971096	p.L83G	0.000519253	FALSE	LOF
p.Leu83His	83	L	H	MIS	-0.597083	p.L83H	0.00871364	FALSE	LOF
p.Leu83Ile	83	L	I	MIS	-0.196103	p.L83I	0.0567218	FALSE	NEU
p.Leu83Lys	83	L	K	MIS	-0.986896	p.L83K	0.000828505	FALSE	LOF
p.Leu83Leu	83	L	L	SYN		p.L83L	0.787085	TRUE
p.Leu83Met	83	L	M	MIS	-0.533504	p.L83M	0.00708288	FALSE	INT
p.Leu83Asn	83	L	N	MIS	-0.585002	p.L83N	0.0064989	FALSE	INT
p.Leu83Pro	83	L	P	MIS	-0.672679	p.L83P	0.00510481	FALSE	LOF
p.Leu83Gln	83	L	Q	MIS	-0.946623	p.L83Q	0.000583512	FALSE	LOF
p.Leu83Arg	83	L	R	MIS	-0.558774	p.L83R	0.00374533	FALSE	INT
p.Leu83Ser	83	L	S	MIS	-0.387435	p.L83S	0.000809845	FALSE	INT
p.Leu83Thr	83	L	T	MIS	-0.104127	p.L83T	0.171455	FALSE	NEU
p.Leu83Val	83	L	V	MIS	-0.316202	p.L83V	0.0221603	FALSE	INT
p.Leu83Trp	83	L	W	MIS	-0.827147	p.L83W	0.00145652	FALSE	LOF
p.Leu83Tyr	83	L	Y	MIS	-0.478455	p.L83Y	0.000482307	FALSE	INT
p.Pro84*	84	P	*	NON	-0.972131	p.P84*	0.000182686	FALSE	LOF
p.Pro84Ala	84	P	A	MIS	-0.137839	p.P84A	0.0834943	FALSE	NEU
p.Pro84Cys	84	P	C	MIS	-0.445037	p.P84C	0.027253	FALSE	INT
p.Pro84Asp	84	P	D	MIS	-0.332164	p.P84D	0.0527157	FALSE	NEU
p.Pro84Glu	84	P	E	MIS	-0.125384	p.P84E	0.197944	FALSE	NEU
p.Pro84Phe	84	P	F	MIS	-0.722861	p.P84F	0.0030101	FALSE	LOF
p.Pro84Gly	84	P	G	MIS	-0.775436	p.P84G	9.85492e-08	FALSE	LOF
p.Pro84His	84	P	H	MIS	-0.482037	p.P84H	0.0100231	FALSE	INT
p.Pro84Ile	84	P	I	MIS	-0.25713	p.P84I	0.00475388	FALSE	INT
p.Pro84Lys	84	P	K	MIS	-0.875717	p.P84K	2.56662e-06	FALSE	LOF
p.Pro84Leu	84	P	L	MIS	-0.233231	p.P84L	0.0049416	FALSE	NEU
p.Pro84Met	84	P	M	MIS	-1.79985	p.P84M	6.76199e-07	FALSE	LOF
p.Pro84Asn	84	P	N	MIS	-0.795801	p.P84N	0.0038648	FALSE	LOF
p.Pro84Pro	84	P	P	SYN		p.P84P	0.703091	TRUE
p.Pro84Gln	84	P	Q	MIS	-0.242409	p.P84Q	0.0267287	FALSE	INT
p.Pro84Arg	84	P	R	MIS	-1.06434	p.P84R	4.0427e-11	FALSE	LOF
p.Pro84Ser	84	P	S	MIS	-0.324064	p.P84S	0.000691931	FALSE	INT
p.Pro84Thr	84	P	T	MIS	-0.15391	p.P84T	0.0351154	FALSE	NEU
p.Pro84Val	84	P	V	MIS	-0.205722	p.P84V	0.0120272	FALSE	NEU
p.Pro84Trp	84	P	W	MIS	-1.28608	p.P84W	0.000727039	FALSE	LOF
p.Pro84Tyr	84	P	Y	MIS	-0.697421	p.P84Y	0.00327471	FALSE	LOF
p.Trp85*	85	W	*	NON	-1.75237	p.W85*	1.54108e-13	FALSE	LOF
p.Trp85Ala	85	W	A	MIS	-1.07894	p.W85A	1.08994e-09	FALSE	LOF
p.Trp85Cys	85	W	C	MIS	-1.56701	p.W85C	3.89744e-05	FALSE	LOF
p.Trp85Asp	85	W	D	MIS	-1.5118	p.W85D	4.15745e-05	FALSE	LOF
p.Trp85Glu	85	W	E	MIS	-1.27714	p.W85E	4.34992e-05	FALSE	LOF
p.Trp85Phe	85	W	F	MIS	-0.238346	p.W85F	0.0126759	FALSE	INT
p.Trp85Gly	85	W	G	MIS	-2.14659	p.W85G	1.38042e-07	FALSE	LOF
p.Trp85His	85	W	H	MIS	-2.53269	p.W85H	3.23901e-07	FALSE	LOF
p.Trp85Ile	85	W	I	MIS	-0.791647	p.W85I	2.37931e-07	FALSE	LOF
p.Trp85Lys	85	W	K	MIS	-2.99588	p.W85K	1.05295e-09	FALSE	LOF
p.Trp85Leu	85	W	L	MIS	-0.916565	p.W85L	1.80546e-06	FALSE	LOF
p.Trp85Met	85	W	M	MIS	-0.682292	p.W85M	0.00736687	FALSE	LOF
p.Trp85Asn	85	W	N	MIS	-1.54972	p.W85N	1.62814e-06	FALSE	LOF
p.Trp85Pro	85	W	P	MIS	-1.05503	p.W85P	8.37357e-05	FALSE	LOF
p.Trp85Gln	85	W	Q	MIS	-1.14097	p.W85Q	0.0015377	FALSE	LOF
p.Trp85Arg	85	W	R	MIS	-1.5111	p.W85R	1.17206e-14	FALSE	LOF
p.Trp85Ser	85	W	S	MIS	-1.21592	p.W85S	4.42863e-13	FALSE	LOF
p.Trp85Thr	85	W	T	MIS	-1.6121	p.W85T	1.86284e-11	FALSE	LOF
p.Trp85Val	85	W	V	MIS	-1.11524	p.W85V	8.53029e-11	FALSE	LOF
p.Trp85Tyr	85	W	Y	MIS	-0.863732	p.W85Y	1.81004e-08	FALSE	LOF
p.Arg86*	86	R	*	NON	-1.43349	p.R86*	3.76383e-14	FALSE	LOF
p.Arg86Ala	86	R	A	MIS	-0.934307	p.R86A	0.000343993	FALSE	LOF
p.Arg86Cys	86	R	C	MIS	-0.586918	p.R86C	1.90509e-05	FALSE	INT
p.Arg86Asp	86	R	D	MIS	-1.25564	p.R86D	8.33339e-05	FALSE	LOF
p.Arg86Glu	86	R	E	MIS	-2.15542	p.R86E	7.67341e-07	FALSE	LOF
p.Arg86Phe	86	R	F	MIS	-1.75043	p.R86F	2.14902e-14	FALSE	LOF
p.Arg86Gly	86	R	G	MIS	-1.82416	p.R86G	2.18301e-12	FALSE	LOF
p.Arg86His	86	R	H	MIS	-1.84868	p.R86H	4.40134e-07	FALSE	LOF
p.Arg86Ile	86	R	I	MIS	-0.914523	p.R86I	9.51816e-09	FALSE	LOF
p.Arg86Lys	86	R	K	MIS	-0.756223	p.R86K	7.08088e-07	FALSE	LOF
p.Arg86Leu	86	R	L	MIS	-0.926458	p.R86L	4.59921e-10	FALSE	LOF
p.Arg86Met	86	R	M	MIS	-1.93059	p.R86M	9.81999e-06	FALSE	LOF
p.Arg86Asn	86	R	N	MIS	-1.17192	p.R86N	7.98547e-14	FALSE	LOF
p.Arg86Pro	86	R	P	MIS	-0.841073	p.R86P	0.000860478	FALSE	LOF
p.Arg86Gln	86	R	Q	MIS	-2.67623	p.R86Q	3.00913e-10	FALSE	LOF
p.Arg86Arg	86	R	R	SYN	0.00596592	p.R86R	0.749846	FALSE	NEU
p.Arg86Ser	86	R	S	MIS	-1.03082	p.R86S	3.47643e-11	FALSE	LOF
p.Arg86Thr	86	R	T	MIS	-0.606289	p.R86T	8.3989e-06	FALSE	LOF
p.Arg86Val	86	R	V	MIS	-1.32601	p.R86V	3.32785e-10	FALSE	LOF
p.Arg86Trp	86	R	W	MIS	-1.23009	p.R86W	3.61914e-05	FALSE	LOF
p.Arg86Tyr	86	R	Y	MIS	-1.02649	p.R86Y	1.18657e-09	FALSE	LOF
p.Arg87*	87	R	*	NON	-0.684563	p.R87*	7.26954e-05	FALSE	LOF
p.Arg87Ala	87	R	A	MIS	-0.0288742	p.R87A	0.436635	FALSE	NEU
p.Arg87Cys	87	R	C	MIS	-0.0637577	p.R87C	0.340808	FALSE	NEU
p.Arg87Asp	87	R	D	MIS	-0.0277795	p.R87D	0.467779	FALSE	NEU
p.Arg87Glu	87	R	E	MIS	-0.0602528	p.R87E	0.332878	FALSE	NEU
p.Arg87Phe	87	R	F	MIS	-0.0195677	p.R87F	0.515858	FALSE	NEU
p.Arg87Gly	87	R	G	MIS	-0.0273736	p.R87G	0.46106	FALSE	NEU
p.Arg87His	87	R	H	MIS	-0.0676306	p.R87H	0.349374	FALSE	NEU
p.Arg87Ile	87	R	I	MIS	-0.0226437	p.R87I	0.491245	FALSE	NEU
p.Arg87Lys	87	R	K	MIS	0.00471422	p.R87K	0.920143	FALSE	NEU
p.Arg87Leu	87	R	L	MIS	-0.0415737	p.R87L	0.344087	FALSE	NEU
p.Arg87Met	87	R	M	MIS	-0.0863822	p.R87M	0.259596	FALSE	NEU
p.Arg87Asn	87	R	N	MIS	-0.000680893	p.R87N	0.72736	FALSE	NEU
p.Arg87Pro	87	R	P	MIS	-0.0431702	p.R87P	0.408635	FALSE	NEU
p.Arg87Gln	87	R	Q	MIS	-0.218796	p.R87Q	0.125935	FALSE	NEU
p.Arg87Arg	87	R	R	SYN		p.R87R	0.885638	TRUE
p.Arg87Ser	87	R	S	MIS	0.00689148	p.R87S	0.913603	FALSE	NEU
p.Arg87Thr	87	R	T	MIS	-0.0212663	p.R87T	0.503925	FALSE	NEU
p.Arg87Val	87	R	V	MIS	-0.0326397	p.R87V	0.39919	FALSE	NEU
p.Arg87Trp	87	R	W	MIS	-0.0563739	p.R87W	0.367873	FALSE	NEU
p.Arg87Tyr	87	R	Y	MIS	-0.0520084	p.R87Y	0.374607	FALSE	NEU
p.Arg88*	88	R	*	NON	-0.406543	p.R88*	0.0426962	FALSE	INT
p.Arg88Ala	88	R	A	MIS	0.0065711	p.R88A	0.874773	FALSE	NEU
p.Arg88Cys	88	R	C	MIS	-0.0122298	p.R88C	0.579845	FALSE	NEU
p.Arg88Asp	88	R	D	MIS	-0.065272	p.R88D	0.232886	FALSE	NEU
p.Arg88Glu	88	R	E	MIS	-0.00363574	p.R88E	0.707119	FALSE	NEU
p.Arg88Phe	88	R	F	MIS	-0.0086584	p.R88F	0.638529	FALSE	NEU
p.Arg88Gly	88	R	G	MIS	-0.107454	p.R88G	0.112488	FALSE	NEU
p.Arg88His	88	R	H	MIS	0.00479611	p.R88H	0.83069	FALSE	NEU
p.Arg88Ile	88	R	I	MIS	0.00568233	p.R88I	0.925148	FALSE	NEU
p.Arg88Lys	88	R	K	MIS	-0.364314	p.R88K	0.0474841	FALSE	INT
p.Arg88Leu	88	R	L	MIS	0.00676034	p.R88L	0.931723	FALSE	NEU
p.Arg88Met	88	R	M	MIS	-0.0202213	p.R88M	0.514349	FALSE	NEU
p.Arg88Asn	88	R	N	MIS	-0.014603	p.R88N	0.558354	FALSE	NEU
p.Arg88Pro	88	R	P	MIS	-0.004045	p.R88P	0.619119	FALSE	NEU
p.Arg88Gln	88	R	Q	MIS	-0.0231765	p.R88Q	0.492768	FALSE	NEU
p.Arg88Arg	88	R	R	SYN	0.00417865	p.R88R	0.847849	FALSE	NEU
p.Arg88Ser	88	R	S	MIS	-0.00166871	p.R88S	0.709808	FALSE	NEU
p.Arg88Thr	88	R	T	MIS	0.00665536	p.R88T	0.824568	FALSE	NEU
p.Arg88Val	88	R	V	MIS	-0.0027976	p.R88V	0.723005	FALSE	NEU
p.Arg88Trp	88	R	W	MIS	-0.0354774	p.R88W	0.435381	FALSE	NEU
p.Arg88Tyr	88	R	Y	MIS	-0.022372	p.R88Y	0.496182	FALSE	NEU
p.Ala89*	89	A	*	NON	-0.6014	p.A89*	0.00852544	FALSE	LOF
p.Ala89Ala	89	A	A	SYN		p.A89A	0.578661	TRUE
p.Ala89Cys	89	A	C	MIS	-0.0298508	p.A89C	0.447864	FALSE	NEU
p.Ala89Asp	89	A	D	MIS	-0.0384821	p.A89D	0.421447	FALSE	NEU
p.Ala89Glu	89	A	E	MIS	-0.00662162	p.A89E	0.59446	FALSE	NEU
p.Ala89Phe	89	A	F	MIS	-0.0315291	p.A89F	0.431366	FALSE	NEU
p.Ala89Gly	89	A	G	MIS	-0.0246783	p.A89G	0.477345	FALSE	NEU
p.Ala89His	89	A	H	MIS	0.00693357	p.A89H	0.91674	FALSE	NEU
p.Ala89Ile	89	A	I	MIS	-0.0303704	p.A89I	0.421902	FALSE	NEU
p.Ala89Lys	89	A	K	MIS	-0.0426579	p.A89K	0.398571	FALSE	NEU
p.Ala89Leu	89	A	L	MIS	0.00692001	p.A89L	0.909425	FALSE	NEU
p.Ala89Met	89	A	M	MIS	0.00504212	p.A89M	0.725723	FALSE	NEU
p.Ala89Asn	89	A	N	MIS	-0.00624602	p.A89N	0.666929	FALSE	NEU
p.Ala89Pro	89	A	P	MIS	-0.00484539	p.A89P	0.671102	FALSE	NEU
p.Ala89Gln	89	A	Q	MIS	-0.0662709	p.A89Q	0.292554	FALSE	NEU
p.Ala89Arg	89	A	R	MIS	-0.0423711	p.A89R	0.331051	FALSE	NEU
p.Ala89Ser	89	A	S	MIS	0.0069415	p.A89S	0.899106	FALSE	NEU
p.Ala89Thr	89	A	T	MIS	-0.00867915	p.A89T	0.595835	FALSE	NEU
p.Ala89Val	89	A	V	MIS	0.00684012	p.A89V	0.902264	FALSE	NEU
p.Ala89Trp	89	A	W	MIS	-0.0307612	p.A89W	0.455691	FALSE	NEU
p.Ala89Tyr	89	A	Y	MIS	-0.00928829	p.A89Y	0.579128	FALSE	NEU
p.Glu90*	90	E	*	NON	-1.42103	p.E90*	2.32634e-12	FALSE	LOF
p.Glu90Ala	90	E	A	MIS	0.00572067	p.E90A	0.788265	FALSE	NEU
p.Glu90Cys	90	E	C	MIS	-0.00216898	p.E90C	0.955793	FALSE	NEU
p.Glu90Asp	90	E	D	MIS	0.000961208	p.E90D	0.636144	FALSE	NEU
p.Glu90Glu	90	E	E	SYN		p.E90E	0.402477	TRUE
p.Glu90Phe	90	E	F	MIS	-0.0713493	p.E90F	0.215003	FALSE	NEU
p.Glu90Gly	90	E	G	MIS	0.0068888	p.E90G	0.89533	FALSE	NEU
p.Glu90His	90	E	H	MIS	-0.029407	p.E90H	0.46305	FALSE	NEU
p.Glu90Ile	90	E	I	MIS	-0.00859841	p.E90I	0.979347	FALSE	NEU
p.Glu90Lys	90	E	K	MIS	0.00312886	p.E90K	0.922198	FALSE	NEU
p.Glu90Leu	90	E	L	MIS	0.00560123	p.E90L	0.862971	FALSE	NEU
p.Glu90Met	90	E	M	MIS	0.00179678	p.E90M	0.661718	FALSE	NEU
p.Glu90Asn	90	E	N	MIS	-0.0106784	p.E90N	0.58864	FALSE	NEU
p.Glu90Pro	90	E	P	MIS	-0.163678	p.E90P	0.140961	FALSE	NEU
p.Glu90Gln	90	E	Q	MIS	-0.0474291	p.E90Q	0.350647	FALSE	NEU
p.Glu90Arg	90	E	R	MIS	0.00459714	p.E90R	0.956534	FALSE	NEU
p.Glu90Ser	90	E	S	MIS	-0.0213946	p.E90S	0.502675	FALSE	NEU
p.Glu90Thr	90	E	T	MIS	-0.0177994	p.E90T	0.517848	FALSE	NEU
p.Glu90Val	90	E	V	MIS	0.00029992	p.E90V	0.749095	FALSE	NEU
p.Glu90Trp	90	E	W	MIS	-0.0857285	p.E90W	0.171203	FALSE	NEU
p.Glu90Tyr	90	E	Y	MIS	-0.106581	p.E90Y	0.112591	FALSE	NEU
p.Asp91*	91	D	*	NON	-1.17176	p.D91*	2.97112e-09	FALSE	LOF
p.Asp91Ala	91	D	A	MIS	0.00649802	p.D91A	0.9341	FALSE	NEU
p.Asp91Cys	91	D	C	MIS	-0.0113689	p.D91C	0.57338	FALSE	NEU
p.Asp91Asp	91	D	D	SYN		p.D91D	0.377088	TRUE
p.Asp91Glu	91	D	E	MIS	-0.00530225	p.D91E	0.986505	FALSE	NEU
p.Asp91Phe	91	D	F	MIS	0.00318697	p.D91F	0.968645	FALSE	NEU
p.Asp91Gly	91	D	G	MIS	-0.00708354	p.D91G	0.650975	FALSE	NEU
p.Asp91His	91	D	H	MIS	0.00639764	p.D91H	0.710557	FALSE	NEU
p.Asp91Ile	91	D	I	MIS	0.00656017	p.D91I	0.887698	FALSE	NEU
p.Asp91Lys	91	D	K	MIS	0.00214553	p.D91K	0.72243	FALSE	NEU
p.Asp91Leu	91	D	L	MIS	0.00628542	p.D91L	0.88601	FALSE	NEU
p.Asp91Met	91	D	M	MIS	0.00435953	p.D91M	0.795038	FALSE	NEU
p.Asp91Asn	91	D	N	MIS	-0.0978231	p.D91N	0.999956	FALSE	NEU
p.Asp91Pro	91	D	P	MIS	-0.0949209	p.D91P	0.167193	FALSE	NEU
p.Asp91Gln	91	D	Q	MIS	-0.103384	p.D91Q	0.998838	FALSE	NEU
p.Asp91Arg	91	D	R	MIS	0.00216501	p.D91R	0.968695	FALSE	NEU
p.Asp91Ser	91	D	S	MIS	-0.00181703	p.D91S	0.980862	FALSE	NEU
p.Asp91Thr	91	D	T	MIS	-0.0111849	p.D91T	0.992474	FALSE	NEU
p.Asp91Val	91	D	V	MIS	0.00640079	p.D91V	0.947164	FALSE	NEU
p.Asp91Trp	91	D	W	MIS	-0.00643503	p.D91W	0.645923	FALSE	NEU
p.Asp91Tyr	91	D	Y	MIS	0.00276325	p.D91Y	0.680208	FALSE	NEU
p.Glu92*	92	E	*	NON	-1.08118	p.E92*	2.94493e-11	FALSE	LOF
p.Glu92Ala	92	E	A	MIS	-0.0671042	p.E92A	0.291024	FALSE	NEU
p.Glu92Cys	92	E	C	MIS	-0.0207577	p.E92C	0.507248	FALSE	NEU
p.Glu92Asp	92	E	D	MIS	-0.031462	p.E92D	0.449049	FALSE	NEU
p.Glu92Glu	92	E	E	SYN		p.E92E	0.6389	TRUE
p.Glu92Phe	92	E	F	MIS	-0.0159825	p.E92F	0.556204	FALSE	NEU
p.Glu92Gly	92	E	G	MIS	-0.182805	p.E92G	0.023619	FALSE	NEU
p.Glu92His	92	E	H	MIS	-0.0814271	p.E92H	0.299033	FALSE	NEU
p.Glu92Ile	92	E	I	MIS	-0.0644746	p.E92I	0.23964	FALSE	NEU
p.Glu92Lys	92	E	K	MIS	-0.0743569	p.E92K	0.295576	FALSE	NEU
p.Glu92Leu	92	E	L	MIS	-0.0109714	p.E92L	0.621966	FALSE	NEU
p.Glu92Met	92	E	M	MIS	-0.0276224	p.E92M	0.467928	FALSE	NEU
p.Glu92Asn	92	E	N	MIS	-0.0997927	p.E92N	0.258411	FALSE	NEU
p.Glu92Pro	92	E	P	MIS	-0.0510717	p.E92P	0.304012	FALSE	NEU
p.Glu92Gln	92	E	Q	MIS	-0.0495112	p.E92Q	0.310481	FALSE	NEU
p.Glu92Arg	92	E	R	MIS	-0.0993838	p.E92R	0.122146	FALSE	NEU
p.Glu92Ser	92	E	S	MIS	-0.0175941	p.E92S	0.54064	FALSE	NEU
p.Glu92Thr	92	E	T	MIS	-0.11157	p.E92T	0.105581	FALSE	NEU
p.Glu92Val	92	E	V	MIS	-0.0676939	p.E92V	0.222541	FALSE	NEU
p.Glu92Trp	92	E	W	MIS	-0.152255	p.E92W	0.13235	FALSE	NEU
p.Glu92Tyr	92	E	Y	MIS	-0.0538146	p.E92Y	0.315515	FALSE	NEU
p.Met93*	93	M	*	NON	-0.765175	p.M93*	1.19117e-06	FALSE	LOF
p.Met93Ala	93	M	A	MIS	0.00637299	p.M93A	0.856369	FALSE	NEU
p.Met93Cys	93	M	C	MIS	0.00101423	p.M93C	0.770282	FALSE	NEU
p.Met93Asp	93	M	D	MIS	0.004601	p.M93D	0.815807	FALSE	NEU
p.Met93Glu	93	M	E	MIS	0.00659826	p.M93E	0.790604	FALSE	NEU
p.Met93Phe	93	M	F	MIS	0.0059752	p.M93F	0.865934	FALSE	NEU
p.Met93Gly	93	M	G	MIS	-0.0185461	p.M93G	0.529454	FALSE	NEU
p.Met93His	93	M	H	MIS	-0.0100457	p.M93H	0.593895	FALSE	NEU
p.Met93Ile	93	M	I	MIS	-0.0705472	p.M93I	0.193947	FALSE	NEU
p.Met93Lys	93	M	K	MIS	0.00622766	p.M93K	0.945367	FALSE	NEU
p.Met93Leu	93	M	L	MIS	-0.0283654	p.M93L	0.437448	FALSE	NEU
p.Met93Asn	93	M	N	MIS	0.00661305	p.M93N	0.850986	FALSE	NEU
p.Met93Pro	93	M	P	MIS	-0.0335736	p.M93P	0.439489	FALSE	NEU
p.Met93Gln	93	M	Q	MIS	0.00486417	p.M93Q	0.82794	FALSE	NEU
p.Met93Arg	93	M	R	MIS	0.00555664	p.M93R	0.854195	FALSE	NEU
p.Met93Ser	93	M	S	MIS	-0.0236012	p.M93S	0.997442	FALSE	NEU
p.Met93Thr	93	M	T	MIS	0.0016806	p.M93T	0.675412	FALSE	NEU
p.Met93Val	93	M	V	MIS	0.00113919	p.M93V	0.974185	FALSE	NEU
p.Met93Trp	93	M	W	MIS	-0.00669462	p.M93W	0.633499	FALSE	NEU
p.Met93Tyr	93	M	Y	MIS	-0.00840466	p.M93Y	0.631966	FALSE	NEU
p.Asp94*	94	D	*	NON	-0.940171	p.D94*	4.70062e-07	FALSE	LOF
p.Asp94Ala	94	D	A	MIS	-0.328771	p.D94A	0.000522087	FALSE	INT
p.Asp94Cys	94	D	C	MIS	-0.111984	p.D94C	0.208746	FALSE	NEU
p.Asp94Asp	94	D	D	SYN		p.D94D	0.757736	TRUE
p.Asp94Glu	94	D	E	MIS	-0.625148	p.D94E	0.00316245	FALSE	LOF
p.Asp94Phe	94	D	F	MIS	-0.287365	p.D94F	0.00818985	FALSE	INT
p.Asp94Gly	94	D	G	MIS	-0.231105	p.D94G	0.0181477	FALSE	NEU
p.Asp94His	94	D	H	MIS	-0.135708	p.D94H	0.181654	FALSE	NEU
p.Asp94Ile	94	D	I	MIS	-0.0558771	p.D94I	0.260871	FALSE	NEU
p.Asp94Lys	94	D	K	MIS	-0.192527	p.D94K	0.100095	FALSE	NEU
p.Asp94Leu	94	D	L	MIS	-0.105466	p.D94L	0.0856435	FALSE	NEU
p.Asp94Met	94	D	M	MIS	-0.103911	p.D94M	0.225494	FALSE	NEU
p.Asp94Asn	94	D	N	MIS	-0.014555	p.D94N	0.563129	FALSE	NEU
p.Asp94Pro	94	D	P	MIS	-0.156547	p.D94P	0.0609283	FALSE	NEU
p.Asp94Gln	94	D	Q	MIS	-0.214676	p.D94Q	0.0986072	FALSE	NEU
p.Asp94Arg	94	D	R	MIS	-0.182204	p.D94R	0.0447208	FALSE	NEU
p.Asp94Ser	94	D	S	MIS	-0.0913124	p.D94S	0.128952	FALSE	NEU
p.Asp94Thr	94	D	T	MIS	-0.178346	p.D94T	0.0254441	FALSE	NEU
p.Asp94Val	94	D	V	MIS	-0.127941	p.D94V	0.054387	FALSE	NEU
p.Asp94Trp	94	D	W	MIS	-1.0002	p.D94W	0.000678994	FALSE	LOF
p.Asp94Tyr	94	D	Y	MIS	-0.329679	p.D94Y	0.0315554	FALSE	INT
p.Leu95*	95	L	*	NON	-0.857543	p.L95*	9.94247e-10	FALSE	LOF
p.Leu95Ala	95	L	A	MIS	0.0063602	p.L95A	0.874293	FALSE	NEU
p.Leu95Cys	95	L	C	MIS	-0.0111386	p.L95C	0.601944	FALSE	NEU
p.Leu95Asp	95	L	D	MIS	0.00648119	p.L95D	0.940234	FALSE	NEU
p.Leu95Glu	95	L	E	MIS	-0.00547685	p.L95E	0.605259	FALSE	NEU
p.Leu95Phe	95	L	F	MIS	-0.0595681	p.L95F	0.269054	FALSE	NEU
p.Leu95Gly	95	L	G	MIS	0.00592902	p.L95G	0.865896	FALSE	NEU
p.Leu95His	95	L	H	MIS	-0.0530169	p.L95H	0.281262	FALSE	NEU
p.Leu95Ile	95	L	I	MIS	-0.0112167	p.L95I	0.608419	FALSE	NEU
p.Leu95Lys	95	L	K	MIS	-0.00639931	p.L95K	0.59446	FALSE	NEU
p.Leu95Leu	95	L	L	SYN	0.00461623	p.L95L	0.704997	FALSE	NEU
p.Leu95Met	95	L	M	MIS	0.00140081	p.L95M	0.675055	FALSE	NEU
p.Leu95Asn	95	L	N	MIS	-8.87907e-05	p.L95N	0.730635	FALSE	NEU
p.Leu95Pro	95	L	P	MIS	-0.00577759	p.L95P	0.987348	FALSE	NEU
p.Leu95Gln	95	L	Q	MIS	-0.0116309	p.L95Q	0.5773	FALSE	NEU
p.Leu95Arg	95	L	R	MIS	-0.104017	p.L95R	0.128945	FALSE	NEU
p.Leu95Ser	95	L	S	MIS	-0.0039756	p.L95S	0.699406	FALSE	NEU
p.Leu95Thr	95	L	T	MIS	-0.0603125	p.L95T	0.268706	FALSE	NEU
p.Leu95Val	95	L	V	MIS	-0.00351256	p.L95V	0.704689	FALSE	NEU
p.Leu95Trp	95	L	W	MIS	-0.127427	p.L95W	0.207287	FALSE	NEU
p.Leu95Tyr	95	L	Y	MIS	-0.0972232	p.L95Y	0.173169	FALSE	NEU
p.Asp96*	96	D	*	NON	-1.33207	p.D96*	5.3558e-09	FALSE	LOF
p.Asp96Ala	96	D	A	MIS	-0.536467	p.D96A	3.21897e-05	FALSE	INT
p.Asp96Cys	96	D	C	MIS	-0.291398	p.D96C	0.043763	FALSE	INT
p.Asp96Asp	96	D	D	SYN		p.D96D	0.68869	TRUE
p.Asp96Glu	96	D	E	MIS	-0.143334	p.D96E	0.0684284	FALSE	NEU
p.Asp96Phe	96	D	F	MIS	-0.446259	p.D96F	0.000214811	FALSE	INT
p.Asp96Gly	96	D	G	MIS	-0.0458876	p.D96G	0.320023	FALSE	NEU
p.Asp96His	96	D	H	MIS	-0.132115	p.D96H	0.187844	FALSE	NEU
p.Asp96Ile	96	D	I	MIS	-0.340755	p.D96I	0.00305323	FALSE	INT
[truncated: 8,920 more rows]
