# Supplementary material for: Saturation mapping of MUTYH variant effects using DNA repair reporters
Source: bioRxiv. 2025 Mar 6:2025.03.01.640912. Preprint. [Version 1] doi: 10.1101/2025.03.01.640912 (PMC11908140; doi:10.1101/2025.03.01.640912)
Supplement: Supplement 4 [file media-4.xlsx]

## Sheet: Cohort Analysis
Current Age	Age at Diagnosis	Cancer	Polyps	MAP Informative	MAP Diagnosis	HGVSc Allele 1	HGVSp Allele 1	ClinVar Classification Allele 1	LOF Call Allele 1	HGVSc Allele 2	HGVSp Allele 2	ClinVar Classification Allele 2	LOF Call Allele 2
41-45	41-45	x	NOS	FALSE	x	c.452A>G	p.Y151C	P	LOF	c.1103G>A	p.G368D	P	INT
46-50	46-50	Other	<10	FALSE	x	c.1103G>A	p.G368D	P	INT	c.1088A>G	p.Q363R	VUS	NEU
36-40	36-40	x	<10	FALSE	x	c.1103G>A	p.G368D	P	INT	c.1103G>A	p.G368D	P	INT
41-45	41-45	Other	<10	FALSE	x	c.1103G>A	p.G368D	P	INT	c.1103G>A	p.G368D	P	INT
41-45	41-45	x	<10	FALSE	x	c.1103G>A	p.G368D	P	INT	c.1103G>A	p.G368D	P	INT
26-30	26-30	x	<10	FALSE	x	c.1103G>A	p.G368D	P	INT	c.1504G>T	p.D502Y	VUS	NEU
31-35	31-35	Other	<10	FALSE	x	c.241C>T	p.R81W	P	INT	c.848G>A	p.R283K	VUS	NEU
41-45	41-45	x	<10	FALSE	x	c.452A>G	p.Y151C	P	LOF	c.1103G>A	p.G368D	P	INT
46-50	46-50	x	<10	FALSE	x	c.452A>G	p.Y151C	P	LOF	c.1103G>A	p.G368D	P	INT
16-20	16-20	x	<10	FALSE	x	c.452A>G	p.Y151C	P	LOF	c.1225C>T	p.R409W	VUS	NEU
36-40	36-40	x	<10	FALSE	x	c.452A>G	p.Y151C	P	LOF	c.452A>G	p.Y151C	P	LOF
41-45	41-45	Other	NOS	FALSE	x	c.563G>A	p.G188E	P	LOF	c.761C>T	p.A254V	VUS	NEU
41-45	41-45	Other	NOS	FALSE	x	c.1103G>A	p.G368D	P	INT	c.1103G>A	p.G368D	P	INT
46-50	46-50	x	NOS	FALSE	x	c.1103G>A	p.G368D	P	INT	c.644T>C	p.L215P	VUS	LOF
36-40	36-40	x	NOS	FALSE	x	c.452A>G	p.Y151C	P	LOF	c.1103G>A	p.G368D	P	INT
36-40	36-40	x	NOS	FALSE	x	c.452A>G	p.Y151C	P	LOF	c.1103G>A	p.G368D	P	INT
46-50	46-50	x	NOS	FALSE	x	c.452A>G	p.Y151C	P	LOF	c.452A>G	p.Y151C	P	LOF
61-65	61-65	CRC	NOS	FALSE	x	c.452A>G	p.Y151C	P	LOF	c.452A>G	p.Y151C	P	LOF
36-40	36-40	Other	x	FALSE	x	c.1353_1355delGGA	p.E452del	P	x	c.292C>T	p.R98W	VUS	LOF
61-65	61-65	CRC	x	FALSE	x	c.773G>A	p.G258E	P	LOF	c.574G>C	p.A192P	VUS	LOF
31-35	31-35	x	x	FALSE	x	c.1103G>A	p.G368D	P	INT	c.1011G>C	p.K337N	VUS	NEU
36-40	36-40	x	x	FALSE	x	c.1103G>A	p.G368D	P	INT	c.1103G>A	p.G368D	P	INT
36-40	36-40	x	x	FALSE	x	c.1103G>A	p.G368D	P	INT	c.1103G>A	p.G368D	P	INT
36-40	36-40	x	x	FALSE	x	c.1103G>A	p.G368D	P	INT	c.1103G>A	p.G368D	P	INT
36-40	36-40	Other	x	FALSE	x	c.1103G>A	p.G368D	P	INT	c.1103G>A	p.G368D	P	INT
41-45	41-45	Other	x	FALSE	x	c.1103G>A	p.G368D	P	INT	c.1103G>A	p.G368D	P	INT
41-45	41-45	x	x	FALSE	x	c.1103G>A	p.G368D	P	INT	c.1103G>A	p.G368D	P	INT
41-45	41-45	Other	x	FALSE	x	c.1103G>A	p.G368D	P	INT	c.1103G>A	p.G368D	P	INT
46-50	46-50	Other	x	FALSE	x	c.1103G>A	p.G368D	P	INT	c.1103G>A	p.G368D	P	INT
76-80	66-70	CRC	x	FALSE	x	c.1103G>A	p.G368D	P	INT	c.1103G>A	p.G368D	P	INT
76-80	71-75	CRC	x	FALSE	x	c.1103G>A	p.G368D	P	INT	c.1103G>A	p.G368D	P	INT
31-35	31-35	x	x	FALSE	x	c.1103G>A	p.G368D	P	INT	c.1321G>A	p.V441I	VUS	NEU
21-25	21-25	x	x	FALSE	x	c.1103G>A	p.G368D	P	INT	c.1346C>T	p.T449M	VUS	NEU
26-30	26-30	x	x	FALSE	x	c.1103G>A	p.G368D	P	INT	c.1346C>T	p.T449M	VUS	NEU
31-35	31-35	Other	x	FALSE	x	c.1103G>A	p.G368D	P	INT	c.1346C>T	p.T449M	VUS	NEU
36-40	36-40	Other	x	FALSE	x	c.1103G>A	p.G368D	P	INT	c.1346C>T	p.T449M	VUS	NEU
86-90	66-70	CRC	x	FALSE	x	c.1103G>A	p.G368D	P	INT	c.1346C>T	p.T449M	VUS	NEU
61-65	61-65	CRC	x	FALSE	x	c.1103G>A	p.G368D	P	INT	c.1504G>T	p.D502Y	VUS	NEU
26-30	26-30	x	x	FALSE	x	c.1103G>A	p.G368D	P	INT	c.206G>A	p.R69Q	VUS	NEU
36-40	36-40	x	x	FALSE	x	c.1103G>A	p.G368D	P	INT	c.206G>A	p.R69Q	VUS	NEU
46-50	46-50	x	x	FALSE	x	c.1103G>A	p.G368D	P	INT	c.206G>A	p.R69Q	VUS	NEU
46-50	46-50	x	x	FALSE	x	c.1103G>A	p.G368D	P	INT	c.206G>A	p.R69Q	VUS	NEU
46-50	46-50	Other	x	FALSE	x	c.1103G>A	p.G368D	P	INT	c.206G>A	p.R69Q	VUS	NEU
36-40	36-40	Other	x	FALSE	x	c.1103G>A	p.G368D	P	INT	c.253T>A	p.W85R	VUS	LOF
36-40	36-40	x	x	FALSE	x	c.1103G>A	p.G368D	P	INT	c.295G>T	p.A99S	VUS	NEU
36-40	36-40	Other	x	FALSE	x	c.1103G>A	p.G368D	P	INT	c.356A>G	p.N119S	VUS	INT
26-30	26-30	x	x	FALSE	x	c.1103G>A	p.G368D	P	INT	c.365C>T	p.T122I	VUS	NEU
41-45	41-45	x	x	FALSE	x	c.1103G>A	p.G368D	P	INT	c.365C>T	p.T122I	VUS	NEU
41-45	41-45	x	x	FALSE	x	c.1103G>A	p.G368D	P	INT	c.452A>G	p.Y151C	P	LOF
46-50	46-50	x	x	FALSE	x	c.1103G>A	p.G368D	P	INT	c.452A>G	p.Y151C	P	LOF
41-45	41-45	x	x	FALSE	x	c.1103G>A	p.G368D	P	INT	c.480G>C	p.E160D	VUS	NEU
11-15	11-15	x	x	FALSE	x	c.1103G>A	p.G368D	P	INT	c.523C>T	p.R175C	VUS	NEU
46-50	46-50	x	x	FALSE	x	c.1103G>A	p.G368D	P	INT	c.583A>G	p.I195V	VUS	NEU
36-40	36-40	x	x	FALSE	x	c.1103G>A	p.G368D	P	INT	c.658G>A	p.A220T	VUS	LOF
41-45	41-45	x	x	FALSE	x	c.1103G>A	p.G368D	P	INT	c.848G>A	p.R283K	VUS	NEU
41-45	41-45	Other	x	FALSE	x	c.1103G>A	p.G368D	P	INT	c.848G>A	p.R283K	VUS	NEU
31-35	31-35	x	x	FALSE	x	c.1103G>A	p.G368D	P	INT	c.882C>A	p.S294R	VUS	NEU
31-35	31-35	Other	x	FALSE	x	c.1103G>A	p.G368D	P	INT	c.882C>A	p.S294R	VUS	NEU
41-45	41-45	x	x	FALSE	x	c.1103G>A	p.G368D	P	INT	c.882C>A	p.S294R	VUS	NEU
21-25	21-25	x	x	FALSE	x	c.1103G>A	p.G368D	P	INT	c.953C>T	p.S318L	VUS	NEU
46-50	46-50	Other	x	FALSE	x	c.583A>G	p.I195V	VUS	NEU	c.583A>G	p.I195V	VUS	NEU
71-75	71-75	CRC	x	FALSE	x	c.544C>T	p.Q182*	P	LOF	c.1006C>T	p.R336C	VUS	NEU
81-85	81-85	CRC	x	FALSE	x	c.488G>A	p.R163Q	CON	NEU	c.488G>A	p.R163Q	CON	NEU
41-45	41-45	x	x	FALSE	x	c.848G>A	p.R283K	VUS	NEU	c.848G>A	p.R283K	VUS	NEU
46-50	46-50	x	x	FALSE	x	c.452A>G	p.Y151C	P	LOF	c.1015C>G	p.P339A	VUS	NEU
21-25	21-25	x	x	FALSE	x	c.452A>G	p.Y151C	P	LOF	c.1057G>T	p.G353W	VUS	NEU
41-45	41-45	x	x	FALSE	x	c.452A>G	p.Y151C	P	LOF	c.1103G>A	p.G368D	P	INT
61-65	61-65	CRC	x	FALSE	x	c.452A>G	p.Y151C	P	LOF	c.1103G>A	p.G368D	P	INT
76-80	71-75	CRC	x	FALSE	x	c.452A>G	p.Y151C	P	LOF	c.1103G>A	p.G368D	P	INT
31-35	31-35	x	x	FALSE	x	c.452A>G	p.Y151C	P	LOF	c.1225C>T	p.R409W	VUS	NEU
31-35	31-35	x	x	FALSE	x	c.452A>G	p.Y151C	P	LOF	c.1504G>T	p.D502Y	VUS	NEU
46-50	46-50	x	x	FALSE	x	c.452A>G	p.Y151C	P	LOF	c.452A>G	p.Y151C	P	LOF
21-25	21-25	x	x	FALSE	x	c.452A>G	p.Y151C	P	LOF	c.809G>A	p.S270N	VUS	NEU
46-50	46-50	x	x	FALSE	x	c.228C>A	p.Y76*	P	LOF	c.583A>G	p.I195V	VUS	NEU
26-30	26-30	x	x	FALSE	x	c.849+3A>C	x	P	x	c.1381G>A	p.A461T	VUS	NEU
36-40	36-40	Other	x	FALSE	x	c.849+3A>C	x	P	x	c.1381G>A	p.A461T	VUS	NEU
36-40	36-40	x	x	FALSE	x	c.849+3A>C	x	P	x	c.1381G>A	p.A461T	VUS	NEU
41-45	41-45	x	x	FALSE	x	c.849+3A>C	x	P	x	c.1381G>A	p.A461T	VUS	NEU
36-40	36-40	Other	x	FALSE	x	c.420+19_420+31del13	x	P	x	c.206G>A	p.R69Q	VUS	NEU
51-55	51-55	x	<10	TRUE	NO	c.1103G>A	p.G368D	P	INT	c.1103G>A	p.G368D	P	INT
66-70	61-65	CRC	<10	TRUE	NO	c.1103G>A	p.G368D	P	INT	c.1103G>A	p.G368D	P	INT
51-55	51-55	Other	<10	TRUE	NO	c.1103G>A	p.G368D	P	INT	c.1346C>T	p.T449M	VUS	NEU
56-60	56-60	Other	<10	TRUE	NO	c.1103G>A	p.G368D	P	INT	c.1346C>T	p.T449M	VUS	NEU
66-70	66-70	Other	<10	TRUE	NO	c.1103G>A	p.G368D	P	INT	c.1346C>T	p.T449M	VUS	NEU
66-70	66-70	Other	<10	TRUE	NO	c.1103G>A	p.G368D	P	INT	c.1346C>T	p.T449M	VUS	NEU
71-75	71-75	Other	<10	TRUE	NO	c.1103G>A	p.G368D	P	INT	c.1346C>T	p.T449M	VUS	NEU
46-50	46-50	x	<10	TRUE	NO	c.1103G>A	p.G368D	P	INT	c.206G>A	p.R69Q	VUS	NEU
66-70	66-70	x	<10	TRUE	NO	c.1103G>A	p.G368D	P	INT	c.206G>A	p.R69Q	VUS	NEU
71-75	71-75	Other	<10	TRUE	NO	c.1103G>A	p.G368D	P	INT	c.206G>A	p.R69Q	VUS	NEU
71-75	71-75	x	<10	TRUE	NO	c.1103G>A	p.G368D	P	INT	c.206G>A	p.R69Q	VUS	NEU
76-80	76-80	CRC	<10	TRUE	NO	c.1103G>A	p.G368D	P	INT	c.452A>G	p.Y151C	P	LOF
66-70	66-70	x	<10	TRUE	NO	c.1103G>A	p.G368D	P	INT	c.566G>A	p.R189H	VUS	NEU
61-65	61-65	Other	<10	TRUE	NO	c.1103G>A	p.G368D	P	INT	c.848G>A	p.R283K	VUS	NEU
66-70	66-70	CRC	<10	TRUE	NO	c.544C>T	p.Q182*	P	LOF	c.1006C>T	p.R336C	VUS	NEU
51-55	51-55	Other	<10	TRUE	NO	c.452A>G	p.Y151C	P	LOF	c.583A>G	p.I195V	VUS	NEU
76-80	76-80	Other	<10	TRUE	NO	c.452A>G	p.Y151C	P	LOF	c.820G>A	p.V274M	VUS	NEU
61-65	61-65	x	<10	TRUE	NO	c.849+3A>C	x	P	x	c.1381G>A	p.A461T	VUS	NEU
61-65	61-65	x	NOS	TRUE	NO	c.1103G>A	p.G368D	P	INT	c.1103G>A	p.G368D	P	INT
66-70	66-70	Other	NOS	TRUE	NO	c.1103G>A	p.G368D	P	INT	c.1103G>A	p.G368D	P	INT
56-60	56-60	x	NOS	TRUE	NO	c.452A>G	p.Y151C	P	LOF	c.1103G>A	p.G368D	P	INT
61-65	61-65	x	NOS	TRUE	NO	c.452A>G	p.Y151C	P	LOF	c.1103G>A	p.G368D	P	INT
61-65	61-65	x	NOS	TRUE	NO	c.452A>G	p.Y151C	P	LOF	c.1336C>T	p.R446C	VUS	INT
66-70	66-70	x	x	TRUE	NO	c.1556delC	p.A519Efs*24	P	x	c.820G>A	p.V274M	VUS	NEU
46-50	46-50	Other	x	TRUE	NO	c.1353_1355delGGA	p.E452del	P	x	c.206G>A	p.R69Q	VUS	NEU
46-50	46-50	x	x	TRUE	NO	c.1103G>A	p.G368D	P	INT	c.1103G>A	p.G368D	P	INT
56-60	56-60	x	x	TRUE	NO	c.1103G>A	p.G368D	P	INT	c.1103G>A	p.G368D	P	INT
56-60	56-60	x	x	TRUE	NO	c.1103G>A	p.G368D	P	INT	c.1103G>A	p.G368D	P	INT
56-60	56-60	Other	x	TRUE	NO	c.1103G>A	p.G368D	P	INT	c.1103G>A	p.G368D	P	INT
61-65	61-65	x	x	TRUE	NO	c.1103G>A	p.G368D	P	INT	c.1103G>A	p.G368D	P	INT
61-65	61-65	x	x	TRUE	NO	c.1103G>A	p.G368D	P	INT	c.1103G>A	p.G368D	P	INT
66-70	66-70	x	x	TRUE	NO	c.1103G>A	p.G368D	P	INT	c.1103G>A	p.G368D	P	INT
66-70	66-70	Other	x	TRUE	NO	c.1103G>A	p.G368D	P	INT	c.1103G>A	p.G368D	P	INT
66-70	66-70	Other	x	TRUE	NO	c.1103G>A	p.G368D	P	INT	c.1103G>A	p.G368D	P	INT
71-75	71-75	x	x	TRUE	NO	c.1103G>A	p.G368D	P	INT	c.1103G>A	p.G368D	P	INT
61-65	61-65	Other	x	TRUE	NO	c.1103G>A	p.G368D	P	INT	c.1105C>A	p.L369M	VUS	NEU
76-80	76-80	Other	x	TRUE	NO	c.1103G>A	p.G368D	P	INT	c.110G>C	p.Q470H	VUS	NEU
76-80	76-80	Other	x	TRUE	NO	c.1103G>A	p.G368D	P	INT	c.1309C>G	p.P437A	VUS	NEU
66-70	66-70	x	x	TRUE	NO	c.1103G>A	p.G368D	P	INT	c.1333G>A	p.A445T	VUS	INT
51-55	51-55	Other	x	TRUE	NO	c.1103G>A	p.G368D	P	INT	c.1346C>T	p.T449M	VUS	NEU
51-55	51-55	x	x	TRUE	NO	c.1103G>A	p.G368D	P	INT	c.1346C>T	p.T449M	VUS	NEU
56-60	56-60	Other	x	TRUE	NO	c.1103G>A	p.G368D	P	INT	c.1346C>T	p.T449M	VUS	NEU
61-65	61-65	x	x	TRUE	NO	c.1103G>A	p.G368D	P	INT	c.1346C>T	p.T449M	VUS	NEU
81-85	81-85	x	x	TRUE	NO	c.1103G>A	p.G368D	P	INT	c.1346C>T	p.T449M	VUS	NEU
56-60	56-60	Other	x	TRUE	NO	c.1103G>A	p.G368D	P	INT	c.1351G>A	p.E451K	VUS	NEU
46-50	46-50	Other	x	TRUE	NO	c.1103G>A	p.G368D	P	INT	c.206G>A	p.R69Q	VUS	NEU
51-55	51-55	Other	x	TRUE	NO	c.1103G>A	p.G368D	P	INT	c.206G>A	p.R69Q	VUS	NEU
56-60	56-60	Other	x	TRUE	NO	c.1103G>A	p.G368D	P	INT	c.206G>A	p.R69Q	VUS	NEU
61-65	61-65	Other	x	TRUE	NO	c.1103G>A	p.G368D	P	INT	c.206G>A	p.R69Q	VUS	NEU
61-65	61-65	Other	x	TRUE	NO	c.1103G>A	p.G368D	P	INT	c.206G>A	p.R69Q	VUS	NEU
66-70	66-70	Other	x	TRUE	NO	c.1103G>A	p.G368D	P	INT	c.206G>A	p.R69Q	VUS	NEU
66-70	66-70	CRC w/ -MMR	x	TRUE	NO	c.1103G>A	p.G368D	P	INT	c.206G>A	p.R69Q	VUS	NEU
66-70	66-70	Other	x	TRUE	NO	c.1103G>A	p.G368D	P	INT	c.206G>A	p.R69Q	VUS	NEU
71-75	71-75	Other	x	TRUE	NO	c.1103G>A	p.G368D	P	INT	c.206G>A	p.R69Q	VUS	NEU
76-80	76-80	Other	x	TRUE	NO	c.1103G>A	p.G368D	P	INT	c.206G>A	p.R69Q	VUS	NEU
76-80	76-80	Other	x	TRUE	NO	c.1103G>A	p.G368D	P	INT	c.206G>A	p.R69Q	VUS	NEU
81-85	81-85	Other	x	TRUE	NO	c.1103G>A	p.G368D	P	INT	c.206G>A	p.R69Q	VUS	NEU
61-65	61-65	Other	x	TRUE	NO	c.1103G>A	p.G368D	P	INT	c.212A>G	p.Q43R	VUS	NEU
76-80	76-80	Other	x	TRUE	NO	c.1103G>A	p.G368D	P	INT	c.256C>G	p.L58V	VUS	NEU
66-70	66-70	x	x	TRUE	NO	c.1103G>A	p.G368D	P	INT	c.452A>G	p.Y151C	P	LOF
66-70	66-70	Other	x	TRUE	NO	c.1103G>A	p.G368D	P	INT	c.457T>C	p.S153P	VUS	NEU
46-50	46-50	x	x	TRUE	NO	c.1103G>A	p.G368D	P	INT	c.463G>A	p.G155S	VUS	NEU
61-65	61-65	x	x	TRUE	NO	c.1103G>A	p.G368D	P	INT	c.484G>T	p.A162S	VUS	NEU
56-60	56-60	Other	x	TRUE	NO	c.1103G>A	p.G368D	P	INT	c.488G>A	p.R163Q	VUS	NEU
56-60	56-60	Other	x	TRUE	NO	c.1103G>A	p.G368D	P	INT	c.523C>T	p.R175C	VUS	NEU
56-60	56-60	x	x	TRUE	NO	c.1103G>A	p.G368D	P	INT	c.583A>G	p.I195V	VUS	NEU
61-65	61-65	x	x	TRUE	NO	c.1103G>A	p.G368D	P	INT	c.592A>G	p.I198V	VUS	INT
76-80	76-80	Other	x	TRUE	NO	c.1103G>A	p.G368D	P	INT	c.617T>G	p.V206G	VUS	LOF
61-65	61-65	Other	x	TRUE	NO	c.1103G>A	p.G368D	P	INT	c.652G>A	p.V218I	VUS	NEU
66-70	66-70	Other	x	TRUE	NO	c.1103G>A	p.G368D	P	INT	c.827G>A	p.S276N	VUS	NEU
66-70	66-70	Other	x	TRUE	NO	c.1103G>A	p.G368D	P	INT	c.848G>A	p.R283K	VUS	NEU
56-60	56-60	x	x	TRUE	NO	c.544C>T	p.Q182*	P	LOF	c.1006C>T	p.R336C	VUS	NEU
66-70	66-70	Other	x	TRUE	NO	c.544C>T	p.Q182*	P	LOF	c.1006C>T	p.R336C	VUS	NEU
66-70	66-70	Other	x	TRUE	NO	c.544C>T	p.Q182*	P	LOF	c.1006C>T	p.R336C	VUS	NEU
46-50	46-50	x	x	TRUE	NO	c.715C>T	p.Q239*	P	LOF	c.849A>T	p.R283S	VUS	NEU
61-65	61-65	Other	x	TRUE	NO	c.1088A>G	p.Q363R	VUS	NEU	c.1088A>G	p.Q363R	VUS	NEU
51-55	51-55	x	x	TRUE	NO	c.461G>T	p.R154L	CON	LOF	c.1333G>A	p.A445T	VUS	INT
61-65	61-65	Other	x	TRUE	NO	c.565C>T	p.R189C	VUS	INT	c.565C>T	p.R189C	VUS	INT
66-70	66-70	Other	x	TRUE	NO	c.737G>A	p.R246Q	CON	INT	c.1174C>G	p.L392V	VUS	NEU
51-55	51-55	x	x	TRUE	NO	c.737G>A	p.R246Q	CON	INT	c.1504G>C	p.D502H	VUS	NEU
76-80	76-80	Other	x	TRUE	NO	c.737G>A	p.R246Q	CON	INT	c.1504G>C	p.D502H	VUS	NEU
61-65	61-65	Other	x	TRUE	NO	c.1193G>A	p.R398H	VUS	NEU	c.1193G>A	p.R398H	VUS	NEU
66-70	66-70	Other	x	TRUE	NO	c.457T>C	p.S153P	VUS	NEU	c.457T>C	p.S153P	VUS	NEU
46-50	46-50	Other	x	TRUE	NO	c.7616G>A	p.V206M	CON	INT	c.480G>C	p.E160D	VUS	NEU
61-65	61-65	Other	x	TRUE	NO	c.632_637delTAGCACinsCAGCTGCT	p.V211Afs*28	P	x	c.632T>C	p.V211A	VUS	INT
61-65	61-65	Other	x	TRUE	NO	c.452A>G	p.Y151C	P	LOF	c.1103G>A	p.G368D	P	INT
66-70	66-70	Other	x	TRUE	NO	c.452A>G	p.Y151C	P	LOF	c.1103G>A	p.G368D	P	INT
66-70	66-70	x	x	TRUE	NO	c.452A>G	p.Y151C	P	LOF	c.1103G>A	p.G368D	P	INT
86-90	86-90	Other	x	TRUE	NO	c.452A>G	p.Y151C	P	LOF	c.1103G>A	p.G368D	P	INT
51-55	51-55	x	x	TRUE	NO	c.452A>G	p.Y151C	P	LOF	c.1504G>T	p.D502Y	VUS	NEU
71-75	71-75	Other	x	TRUE	NO	c.452A>G	p.Y151C	P	LOF	c.1516C>T	p.R506W	VUS	NEU
76-80	76-80	Other	x	TRUE	NO	c.452A>G	p.Y151C	P	LOF	c.346A>G	p.T116A	VUS	NEU
46-50	46-50	x	x	TRUE	NO	c.452A>G	p.Y151C	P	LOF	c.452A>G	p.Y151C	P	LOF
66-70	66-70	x	x	TRUE	NO	c.452A>G	p.Y151C	P	LOF	c.487C>T	p.R163W	VUS	INT
61-65	61-65	x	x	TRUE	NO	c.452A>G	p.Y151C	P	LOF	c.565C>T	p.R189C	VUS	INT
61-65	61-65	Other	x	TRUE	NO	c.452A>G	p.Y151C	P	LOF	c.583A>G	p.I195V	VUS	NEU
61-65	61-65	Other	x	TRUE	NO	c.1103-2A>G	x	P	x	c.1333G>A	p.A445T	VUS	INT
66-70	66-70	x	x	TRUE	NO	c.849+3A>C	x	P	x	c.1381G>A	p.A461T	VUS	NEU
76-80	76-80	Other	x	TRUE	NO	c.849+3A>C	x	P	x	c.1381G>A	p.A461T	VUS	NEU
36-40	36-40	CRC	<10	TRUE	YES	c.1103G>A	p.G368D	P	INT	c.1103G>A	p.G368D	P	INT
41-45	41-45	CRC	<10	TRUE	YES	c.1103G>A	p.G368D	P	INT	c.1103G>A	p.G368D	P	INT
46-50	46-50	CRC	<10	TRUE	YES	c.1103G>A	p.G368D	P	INT	c.1103G>A	p.G368D	P	INT
51-55	51-55	CRC	<10	TRUE	YES	c.1103G>A	p.G368D	P	INT	c.1103G>A	p.G368D	P	INT
56-60	56-60	CRC	<10	TRUE	YES	c.1103G>A	p.G368D	P	INT	c.1103G>A	p.G368D	P	INT
66-70	46-50	CRC	<10	TRUE	YES	c.1103G>A	p.G368D	P	INT	c.1346C>T	p.T449M	VUS	NEU
41-45	41-45	CRC	<10	TRUE	YES	c.1103G>A	p.G368D	P	INT	c.349G>C	p.V117L	VUS	LOF
41-45	36-40	CRC	<10	TRUE	YES	c.1103G>A	p.G368D	P	INT	c.452A>G	p.Y151C	P	LOF
41-45	41-45	CRC	<10	TRUE	YES	c.715C>T	p.Q239*	P	LOF	c.335C>T	p.T112I	VUS	LOF
36-40	36-40	CRC	<10	TRUE	YES	c.452A>G	p.Y151C	P	LOF	c.1103G>A	p.G368D	P	INT
36-40	36-40	CRC	<10	TRUE	YES	c.452A>G	p.Y151C	P	LOF	c.1103G>A	p.G368D	P	INT
46-50	41-45	CRC	<10	TRUE	YES	c.452A>G	p.Y151C	P	LOF	c.1103G>A	p.G368D	P	INT
26-30	26-30	CRC	<10	TRUE	YES	c.452A>G	p.Y151C	P	LOF	c.452A>G	p.Y151C	P	LOF
81-85	26-30	CRC	<10	TRUE	YES	c.452A>G	p.Y151C	P	LOF	c.452A>G	p.Y151C	P	LOF
41-45	41-45	CRC	<10	TRUE	YES	c.452A>G	p.Y151C	P	LOF	c.752A>C	p.N251T	VUS	LOF
66-70	66-70	CRC	≥10	TRUE	YES	c.1103G>A	p.G368D	P	INT	c.1015C>G	p.P339A	VUS	NEU
31-35	31-35	x	≥10	TRUE	YES	c.1103G>A	p.G368D	P	INT	c.1103G>A	p.G368D	P	INT
41-45	36-40	CRC	≥10	TRUE	YES	c.1103G>A	p.G368D	P	INT	c.1103G>A	p.G368D	P	INT
41-45	41-45	x	≥10	TRUE	YES	c.1103G>A	p.G368D	P	INT	c.1103G>A	p.G368D	P	INT
46-50	36-40	CRC	≥10	TRUE	YES	c.1103G>A	p.G368D	P	INT	c.1103G>A	p.G368D	P	INT
46-50	46-50	x	≥10	TRUE	YES	c.1103G>A	p.G368D	P	INT	c.1103G>A	p.G368D	P	INT
46-50	46-50	CRC	≥10	TRUE	YES	c.1103G>A	p.G368D	P	INT	c.1103G>A	p.G368D	P	INT
46-50	46-50	x	≥10	TRUE	YES	c.1103G>A	p.G368D	P	INT	c.1103G>A	p.G368D	P	INT
51-55	41-45	x	≥10	TRUE	YES	c.1103G>A	p.G368D	P	INT	c.1103G>A	p.G368D	P	INT
51-55	41-45	x	≥10	TRUE	YES	c.1103G>A	p.G368D	P	INT	c.1103G>A	p.G368D	P	INT
51-55	51-55	x	≥10	TRUE	YES	c.1103G>A	p.G368D	P	INT	c.1103G>A	p.G368D	P	INT
51-55	51-55	x	≥10	TRUE	YES	c.1103G>A	p.G368D	P	INT	c.1103G>A	p.G368D	P	INT
51-55	51-55	x	≥10	TRUE	YES	c.1103G>A	p.G368D	P	INT	c.1103G>A	p.G368D	P	INT
51-55	51-55	x	≥10	TRUE	YES	c.1103G>A	p.G368D	P	INT	c.1103G>A	p.G368D	P	INT
51-55	51-55	x	≥10	TRUE	YES	c.1103G>A	p.G368D	P	INT	c.1103G>A	p.G368D	P	INT
51-55	51-55	Other	≥10	TRUE	YES	c.1103G>A	p.G368D	P	INT	c.1103G>A	p.G368D	P	INT
51-55	51-55	CRC	≥10	TRUE	YES	c.1103G>A	p.G368D	P	INT	c.1103G>A	p.G368D	P	INT
51-55	51-55	CRC	≥10	TRUE	YES	c.1103G>A	p.G368D	P	INT	c.1103G>A	p.G368D	P	INT
51-55	51-55	x	≥10	TRUE	YES	c.1103G>A	p.G368D	P	INT	c.1103G>A	p.G368D	P	INT
56-60	36-40	CRC	≥10	TRUE	YES	c.1103G>A	p.G368D	P	INT	c.1103G>A	p.G368D	P	INT
56-60	41-45	x	≥10	TRUE	YES	c.1103G>A	p.G368D	P	INT	c.1103G>A	p.G368D	P	INT
56-60	46-50	x	≥10	TRUE	YES	c.1103G>A	p.G368D	P	INT	c.1103G>A	p.G368D	P	INT
56-60	51-55	x	≥10	TRUE	YES	c.1103G>A	p.G368D	P	INT	c.1103G>A	p.G368D	P	INT
56-60	56-60	CRC	≥10	TRUE	YES	c.1103G>A	p.G368D	P	INT	c.1103G>A	p.G368D	P	INT
56-60	56-60	x	≥10	TRUE	YES	c.1103G>A	p.G368D	P	INT	c.1103G>A	p.G368D	P	INT
56-60	56-60	x	≥10	TRUE	YES	c.1103G>A	p.G368D	P	INT	c.1103G>A	p.G368D	P	INT
56-60	56-60	Other	≥10	TRUE	YES	c.1103G>A	p.G368D	P	INT	c.1103G>A	p.G368D	P	INT
61-65	46-50	Other	≥10	TRUE	YES	c.1103G>A	p.G368D	P	INT	c.1103G>A	p.G368D	P	INT
61-65	51-55	CRC	≥10	TRUE	YES	c.1103G>A	p.G368D	P	INT	c.1103G>A	p.G368D	P	INT
61-65	51-55	x	≥10	TRUE	YES	c.1103G>A	p.G368D	P	INT	c.1103G>A	p.G368D	P	INT
61-65	56-60	Other	≥10	TRUE	YES	c.1103G>A	p.G368D	P	INT	c.1103G>A	p.G368D	P	INT
61-65	61-65	CRC	≥10	TRUE	YES	c.1103G>A	p.G368D	P	INT	c.1103G>A	p.G368D	P	INT
61-65	61-65	x	≥10	TRUE	YES	c.1103G>A	p.G368D	P	INT	c.1103G>A	p.G368D	P	INT
61-65	61-65	CRC	≥10	TRUE	YES	c.1103G>A	p.G368D	P	INT	c.1103G>A	p.G368D	P	INT
61-65	61-65	CRC w/ -MMR	≥10	TRUE	YES	c.1103G>A	p.G368D	P	INT	c.1103G>A	p.G368D	P	INT
61-65	61-65	x	≥10	TRUE	YES	c.1103G>A	p.G368D	P	INT	c.1103G>A	p.G368D	P	INT
61-65	61-65	x	≥10	TRUE	YES	c.1103G>A	p.G368D	P	INT	c.1103G>A	p.G368D	P	INT
61-65	61-65	x	≥10	TRUE	YES	c.1103G>A	p.G368D	P	INT	c.1103G>A	p.G368D	P	INT
66-70	36-40	Other	≥10	TRUE	YES	c.1103G>A	p.G368D	P	INT	c.1103G>A	p.G368D	P	INT
66-70	51-55	CRC	≥10	TRUE	YES	c.1103G>A	p.G368D	P	INT	c.1103G>A	p.G368D	P	INT
66-70	51-55	x	≥10	TRUE	YES	c.1103G>A	p.G368D	P	INT	c.1103G>A	p.G368D	P	INT
66-70	56-60	CRC w/ -MMR	≥10	TRUE	YES	c.1103G>A	p.G368D	P	INT	c.1103G>A	p.G368D	P	INT
66-70	56-60	Other	≥10	TRUE	YES	c.1103G>A	p.G368D	P	INT	c.1103G>A	p.G368D	P	INT
66-70	66-70	x	≥10	TRUE	YES	c.1103G>A	p.G368D	P	INT	c.1103G>A	p.G368D	P	INT
76-80	46-50	x	≥10	TRUE	YES	c.1103G>A	p.G368D	P	INT	c.1103G>A	p.G368D	P	INT
76-80	61-65	CRC	≥10	TRUE	YES	c.1103G>A	p.G368D	P	INT	c.1103G>A	p.G368D	P	INT
46-50	46-50	CRC	≥10	TRUE	YES	c.1103G>A	p.G368D	P	INT	c.1193G>C	p.R398P	VUS	INT
66-70	51-55	x	≥10	TRUE	YES	c.1103G>A	p.G368D	P	INT	c.1333G>A	p.A445T	VUS	INT
41-45	36-40	x	≥10	TRUE	YES	c.1103G>A	p.G368D	P	INT	c.1337G>C	p.R446P	VUS	LOF
66-70	46-50	x	≥10	TRUE	YES	c.1103G>A	p.G368D	P	INT	c.1381G>A	p.A461T	VUS	NEU
41-45	36-40	CRC	≥10	TRUE	YES	c.1103G>A	p.G368D	P	INT	c.452A>G	p.Y151C	P	LOF
41-45	36-40	x	≥10	TRUE	YES	c.1103G>A	p.G368D	P	INT	c.452A>G	p.Y151C	P	LOF
51-55	41-45	Other	≥10	TRUE	YES	c.1103G>A	p.G368D	P	INT	c.452A>G	p.Y151C	P	LOF
51-55	46-50	x	≥10	TRUE	YES	c.1103G>A	p.G368D	P	INT	c.452A>G	p.Y151C	P	LOF
51-55	51-55	CRC	≥10	TRUE	YES	c.1103G>A	p.G368D	P	INT	c.452A>G	p.Y151C	P	LOF
56-60	36-40	CRC	≥10	TRUE	YES	c.1103G>A	p.G368D	P	INT	c.452A>G	p.Y151C	P	LOF
56-60	41-45	x	≥10	TRUE	YES	c.1103G>A	p.G368D	P	INT	c.452A>G	p.Y151C	P	LOF
61-65	46-50	CRC	≥10	TRUE	YES	c.1103G>A	p.G368D	P	INT	c.452A>G	p.Y151C	P	LOF
61-65	56-60	Other	≥10	TRUE	YES	c.1103G>A	p.G368D	P	INT	c.452A>G	p.Y151C	P	LOF
na	41-45	CRC	≥10	TRUE	YES	c.1103G>A	p.G368D	P	INT	c.457T>G	p.S153A	VUS	NEU
46-50	46-50	x	≥10	TRUE	YES	c.1103G>A	p.G368D	P	INT	c.472_473delCTinsTG	p.L155W	VUS	LOF
51-55	51-55	x	≥10	TRUE	YES	c.1103G>A	p.G368D	P	INT	c.595G>A	p.A199T	VUS	NEU
46-50	41-45	x	≥10	TRUE	YES	c.1103G>A	p.G368D	P	INT	c.719A>C	p.Q240P	VUS	LOF
41-45	41-45	x	≥10	TRUE	YES	c.1103G>A	p.G368D	P	INT	c.806G>A	p.C269Y	VUS	LOF
51-55	46-50	x	≥10	TRUE	YES	c.650G>A	p.R217H	P	LOF	c.293G>A	p.R98Q	VUS	NEU
46-50	46-50	CRC	≥10	TRUE	YES	c.650G>A	p.R217H	P	LOF	c.665G>A	p.G222D	VUS	LOF
31-35	16-20	x	≥10	TRUE	YES	c.452A>G	p.Y151C	P	LOF	c.1103G>A	p.G368D	P	INT
36-40	31-35	x	≥10	TRUE	YES	c.452A>G	p.Y151C	P	LOF	c.1103G>A	p.G368D	P	INT
36-40	36-40	x	≥10	TRUE	YES	c.452A>G	p.Y151C	P	LOF	c.1103G>A	p.G368D	P	INT
36-40	36-40	x	≥10	TRUE	YES	c.452A>G	p.Y151C	P	LOF	c.1103G>A	p.G368D	P	INT
36-40	36-40	x	≥10	TRUE	YES	c.452A>G	p.Y151C	P	LOF	c.1103G>A	p.G368D	P	INT
36-40	36-40	x	≥10	TRUE	YES	c.452A>G	p.Y151C	P	LOF	c.1103G>A	p.G368D	P	INT
41-45	31-35	x	≥10	TRUE	YES	c.452A>G	p.Y151C	P	LOF	c.1103G>A	p.G368D	P	INT
41-45	36-40	x	≥10	TRUE	YES	c.452A>G	p.Y151C	P	LOF	c.1103G>A	p.G368D	P	INT
41-45	36-40	CRC	≥10	TRUE	YES	c.452A>G	p.Y151C	P	LOF	c.1103G>A	p.G368D	P	INT
41-45	41-45	CRC	≥10	TRUE	YES	c.452A>G	p.Y151C	P	LOF	c.1103G>A	p.G368D	P	INT
41-45	41-45	CRC	≥10	TRUE	YES	c.452A>G	p.Y151C	P	LOF	c.1103G>A	p.G368D	P	INT
46-50	21-25	x	≥10	TRUE	YES	c.452A>G	p.Y151C	P	LOF	c.1103G>A	p.G368D	P	INT
46-50	31-35	CRC	≥10	TRUE	YES	c.452A>G	p.Y151C	P	LOF	c.1103G>A	p.G368D	P	INT
46-50	36-40	x	≥10	TRUE	YES	c.452A>G	p.Y151C	P	LOF	c.1103G>A	p.G368D	P	INT
46-50	36-40	CRC	≥10	TRUE	YES	c.452A>G	p.Y151C	P	LOF	c.1103G>A	p.G368D	P	INT
46-50	46-50	x	≥10	TRUE	YES	c.452A>G	p.Y151C	P	LOF	c.1103G>A	p.G368D	P	INT
46-50	46-50	x	≥10	TRUE	YES	c.452A>G	p.Y151C	P	LOF	c.1103G>A	p.G368D	P	INT
46-50	46-50	x	≥10	TRUE	YES	c.452A>G	p.Y151C	P	LOF	c.1103G>A	p.G368D	P	INT
46-50	46-50	x	≥10	TRUE	YES	c.452A>G	p.Y151C	P	LOF	c.1103G>A	p.G368D	P	INT
46-50	46-50	x	≥10	TRUE	YES	c.452A>G	p.Y151C	P	LOF	c.1103G>A	p.G368D	P	INT
46-50	46-50	CRC	≥10	TRUE	YES	c.452A>G	p.Y151C	P	LOF	c.1103G>A	p.G368D	P	INT
46-50	46-50	CRC	≥10	TRUE	YES	c.452A>G	p.Y151C	P	LOF	c.1103G>A	p.G368D	P	INT
46-50	46-50	x	≥10	TRUE	YES	c.452A>G	p.Y151C	P	LOF	c.1103G>A	p.G368D	P	INT
46-50	46-50	CRC	≥10	TRUE	YES	c.452A>G	p.Y151C	P	LOF	c.1103G>A	p.G368D	P	INT
51-55	26-30	CRC	≥10	TRUE	YES	c.452A>G	p.Y151C	P	LOF	c.1103G>A	p.G368D	P	INT
51-55	51-55	CRC	≥10	TRUE	YES	c.452A>G	p.Y151C	P	LOF	c.1103G>A	p.G368D	P	INT
51-55	51-55	x	≥10	TRUE	YES	c.452A>G	p.Y151C	P	LOF	c.1103G>A	p.G368D	P	INT
51-55	51-55	x	≥10	TRUE	YES	c.452A>G	p.Y151C	P	LOF	c.1103G>A	p.G368D	P	INT
56-60	36-40	x	≥10	TRUE	YES	c.452A>G	p.Y151C	P	LOF	c.1103G>A	p.G368D	P	INT
56-60	46-50	x	≥10	TRUE	YES	c.452A>G	p.Y151C	P	LOF	c.1103G>A	p.G368D	P	INT
56-60	46-50	x	≥10	TRUE	YES	c.452A>G	p.Y151C	P	LOF	c.1103G>A	p.G368D	P	INT
56-60	46-50	x	≥10	TRUE	YES	c.452A>G	p.Y151C	P	LOF	c.1103G>A	p.G368D	P	INT
56-60	51-55	x	≥10	TRUE	YES	c.452A>G	p.Y151C	P	LOF	c.1103G>A	p.G368D	P	INT
56-60	51-55	x	≥10	TRUE	YES	c.452A>G	p.Y151C	P	LOF	c.1103G>A	p.G368D	P	INT
56-60	56-60	CRC	≥10	TRUE	YES	c.452A>G	p.Y151C	P	LOF	c.1103G>A	p.G368D	P	INT
56-60	56-60	x	≥10	TRUE	YES	c.452A>G	p.Y151C	P	LOF	c.1103G>A	p.G368D	P	INT
56-60	56-60	CRC	≥10	TRUE	YES	c.452A>G	p.Y151C	P	LOF	c.1103G>A	p.G368D	P	INT
56-60	56-60	x	≥10	TRUE	YES	c.452A>G	p.Y151C	P	LOF	c.1103G>A	p.G368D	P	INT
56-60	56-60	x	≥10	TRUE	YES	c.452A>G	p.Y151C	P	LOF	c.1103G>A	p.G368D	P	INT
61-65	36-40	CRC	≥10	TRUE	YES	c.452A>G	p.Y151C	P	LOF	c.1103G>A	p.G368D	P	INT
61-65	46-50	CRC	≥10	TRUE	YES	c.452A>G	p.Y151C	P	LOF	c.1103G>A	p.G368D	P	INT
61-65	46-50	x	≥10	TRUE	YES	c.452A>G	p.Y151C	P	LOF	c.1103G>A	p.G368D	P	INT
61-65	46-50	x	≥10	TRUE	YES	c.452A>G	p.Y151C	P	LOF	c.1103G>A	p.G368D	P	INT
61-65	46-50	x	≥10	TRUE	YES	c.452A>G	p.Y151C	P	LOF	c.1103G>A	p.G368D	P	INT
61-65	61-65	x	≥10	TRUE	YES	c.452A>G	p.Y151C	P	LOF	c.1103G>A	p.G368D	P	INT
61-65	61-65	Other	≥10	TRUE	YES	c.452A>G	p.Y151C	P	LOF	c.1103G>A	p.G368D	P	INT
61-65	61-65	CRC w/ -MMR	≥10	TRUE	YES	c.452A>G	p.Y151C	P	LOF	c.1103G>A	p.G368D	P	INT
66-70	51-55	x	≥10	TRUE	YES	c.452A>G	p.Y151C	P	LOF	c.1103G>A	p.G368D	P	INT
66-70	66-70	CRC w/ -MMR	≥10	TRUE	YES	c.452A>G	p.Y151C	P	LOF	c.1103G>A	p.G368D	P	INT
71-75	41-45	CRC	≥10	TRUE	YES	c.452A>G	p.Y151C	P	LOF	c.1103G>A	p.G368D	P	INT
71-75	66-70	CRC	≥10	TRUE	YES	c.452A>G	p.Y151C	P	LOF	c.1103G>A	p.G368D	P	INT
71-75	71-75	Other	≥10	TRUE	YES	c.452A>G	p.Y151C	P	LOF	c.1103G>A	p.G368D	P	INT
46-50	46-50	CRC	≥10	TRUE	YES	c.452A>G	p.Y151C	P	LOF	c.1175T>G	p.L392R	VUS	LOF
56-60	46-50	Other	≥10	TRUE	YES	c.452A>G	p.Y151C	P	LOF	c.295G>A	p.A99T	VUS	INT
21-25	11-15	x	≥10	TRUE	YES	c.452A>G	p.Y151C	P	LOF	c.452A>G	p.Y151C	P	LOF
31-35	26-30	x	≥10	TRUE	YES	c.452A>G	p.Y151C	P	LOF	c.452A>G	p.Y151C	P	LOF
31-35	31-35	x	≥10	TRUE	YES	c.452A>G	p.Y151C	P	LOF	c.452A>G	p.Y151C	P	LOF
36-40	26-30	x	≥10	TRUE	YES	c.452A>G	p.Y151C	P	LOF	c.452A>G	p.Y151C	P	LOF
36-40	36-40	x	≥10	TRUE	YES	c.452A>G	p.Y151C	P	LOF	c.452A>G	p.Y151C	P	LOF
36-40	36-40	CRC	≥10	TRUE	YES	c.452A>G	p.Y151C	P	LOF	c.452A>G	p.Y151C	P	LOF
41-45	41-45	x	≥10	TRUE	YES	c.452A>G	p.Y151C	P	LOF	c.452A>G	p.Y151C	P	LOF
46-50	21-25	CRC	≥10	TRUE	YES	c.452A>G	p.Y151C	P	LOF	c.452A>G	p.Y151C	P	LOF
51-55	36-40	CRC	≥10	TRUE	YES	c.452A>G	p.Y151C	P	LOF	c.452A>G	p.Y151C	P	LOF
51-55	41-45	x	≥10	TRUE	YES	c.452A>G	p.Y151C	P	LOF	c.452A>G	p.Y151C	P	LOF
51-55	51-55	CRC	≥10	TRUE	YES	c.452A>G	p.Y151C	P	LOF	c.452A>G	p.Y151C	P	LOF
56-60	51-55	x	≥10	TRUE	YES	c.452A>G	p.Y151C	P	LOF	c.452A>G	p.Y151C	P	LOF
61-65	31-35	x	≥10	TRUE	YES	c.452A>G	p.Y151C	P	LOF	c.452A>G	p.Y151C	P	LOF
61-65	36-40	CRC	≥10	TRUE	YES	c.452A>G	p.Y151C	P	LOF	c.452A>G	p.Y151C	P	LOF
66-70	46-50	x	≥10	TRUE	YES	c.452A>G	p.Y151C	P	LOF	c.452A>G	p.Y151C	P	LOF
66-70	46-50	x	≥10	TRUE	YES	c.452A>G	p.Y151C	P	LOF	c.452A>G	p.Y151C	P	LOF
71-75	36-40	CRC	≥10	TRUE	YES	c.452A>G	p.Y151C	P	LOF	c.452A>G	p.Y151C	P	LOF
76-80	31-35	Other	≥10	TRUE	YES	c.452A>G	p.Y151C	P	LOF	c.452A>G	p.Y151C	P	LOF
61-65	61-65	Other	≥10	TRUE	YES	c.452A>G	p.Y151C	P	LOF	c.480G>C	p.E160D	VUS	NEU
56-60	56-60	x	≥10	TRUE	YES	c.452A>G	p.Y151C	P	LOF	c.487C>T	p.R163W	VUS	INT
46-50	46-50	x	≥10	TRUE	YES	c.452A>G	p.Y151C	P	LOF	c.589T>C	p.S197P	VUS	LOF
41-45	41-45	x	≥10	TRUE	YES	c.452A>G	p.Y151C	P	LOF	c.752A>C	p.N251T	VUS	LOF
56-60	56-60	CRC	NOS	TRUE	YES	c.1103G>A	p.G368D	P	INT	c.1103G>A	p.G368D	P	INT
66-70	46-50	CRC	NOS	TRUE	YES	c.452A>G	p.Y151C	P	LOF	c.452A>G	p.Y151C	P	LOF
46-50	36-40	CRC	x	TRUE	YES	c.1143_1144dupGG	p.E382Gfs*43	P	x	c.583A>G	p.I195V	VUS	NEU
41-45	41-45	CRC	x	TRUE	YES	c.1351G>T	p.E451*	P	LOF	c.484G>C	p.A162P	VUS	LOF
41-45	41-45	CRC	x	TRUE	YES	c.1354G>T	p.E452*	P	LOF	c.292C>T	p.R98W	VUS	LOF
46-50	41-45	CRC	x	TRUE	YES	c.1103G>A	p.G368D	P	INT	c.1103G>A	p.G368D	P	INT
46-50	46-50	CRC	x	TRUE	YES	c.1103G>A	p.G368D	P	INT	c.1103G>A	p.G368D	P	INT
51-55	51-55	CRC	x	TRUE	YES	c.1103G>A	p.G368D	P	INT	c.1103G>A	p.G368D	P	INT
56-60	51-55	CRC	x	TRUE	YES	c.1103G>A	p.G368D	P	INT	c.1103G>A	p.G368D	P	INT
51-55	21-25	CRC	x	TRUE	YES	c.1103G>A	p.G368D	P	INT	c.1397T>C	p.F466S	VUS	LOF
56-60	56-60	CRC	x	TRUE	YES	c.1103G>A	p.G368D	P	INT	c.206G>A	p.R69Q	VUS	NEU
36-40	36-40	CRC	x	TRUE	YES	c.1103G>A	p.G368D	P	INT	c.452A>G	p.Y151C	P	LOF
61-65	56-60	CRC	x	TRUE	YES	c.1103G>A	p.G368D	P	INT	c.991C>A	p.P331T	VUS	INT
36-40	36-40	CRC	x	TRUE	YES	c.452A>G	p.Y151C	P	LOF	c.1103G>A	p.G368D	P	INT
51-55	31-35	CRC	x	TRUE	YES	c.452A>G	p.Y151C	P	LOF	c.1103G>A	p.G368D	P	INT
51-55	36-40	CRC	x	TRUE	YES	c.452A>G	p.Y151C	P	LOF	c.1103G>A	p.G368D	P	INT
51-55	51-55	CRC	x	TRUE	YES	c.452A>G	p.Y151C	P	LOF	c.1103G>A	p.G368D	P	INT
56-60	56-60	CRC	x	TRUE	YES	c.452A>G	p.Y151C	P	LOF	c.1103G>A	p.G368D	P	INT
76-80	46-50	CRC	x	TRUE	YES	c.452A>G	p.Y151C	P	LOF	c.1103G>A	p.G368D	P	INT
31-35	31-35	CRC	x	TRUE	YES	c.452A>G	p.Y151C	P	LOF	c.452A>G	p.Y151C	P	LOF
56-60	56-60	CRC	x	TRUE	YES	c.452A>G	p.Y151C	P	LOF	c.452A>G	p.Y151C	P	LOF
CRC = colorectal cancer
CRC w/ -MMR = colorectal cancer w/ loss of MMR
Other = other cancer (e.g. breast, skin, prostate)
NOS = not otherwise specified
